# Supplementary material for: The proteomic landscape of diffuse midline glioma highlights the therapeutic potential of non-histone protein methyltransferases
Source: Neuro Oncol. 2025 Feb 15;27(7):1829–46. doi: 10.1093/neuonc/noaf033 (PMC12417832; doi:10.1093/neuonc/noaf033)
Supplement: noaf033_suppl_Supplementary_Tables [file noaf033_suppl_supplementary_tables.xlsx]

## Sheet: Supp.Table1
Supplementary Table 1. Clinical information of patient cohorts
Study cohort								Omics profling done
Study No	Subgroup	Sex	TP53	H3	OS	Age Dx	OS (years)	DNA methylome	WGS/WES	Transcriptome (RNAseq)	Total proteome	Phosphoproteome	Methylproteome
DIPG001	MYCN	F	MUT	WT	< 9 months	5.01944	0.416667	Yes	Yes	Yes	Yes	Yes	Yes
DIPG003	K27M	M	MUT	K27M-H3.1	> 9 months	4.62778	1.47778	Yes	Yes	Yes	Yes	Yes	Yes
DIPG004	K27M	M	MUT	K27M-H3.3	> 9 months	10.6444	0.847222	Yes	Yes	Yes	Yes	Yes	Yes
DIPG005	K27M	F	MUT	K27M-H3.3	> 9 months	8.93333	0.997222	Yes	Yes	Yes	Yes	Yes	Yes
DIPG006	K27M	M	MUT	K27M-H3.3	< 9 months	7.17222	0.497222	Yes	Yes	Yes	Yes	Yes	Yes
DIPG008	K27M	F	MUT	K27M-H3.3	< 9 months	5.83056	0.444444	Yes	Yes	Yes	Yes	Yes	Yes
DIPG009	Silent	M	MUT	WT	> 9 months	6.51667	4.11389	Yes	Yes	Yes	Yes	Yes	Yes
DIPG025	K27M	F	WT	K27M-H3.3	> 9 months	2.35	1.425	Yes	Yes	Yes	Yes	Yes	Yes
DIPG026	Silent	F	WT	K27M-H3.3	< 9 months	3.90278	0.586111	Yes	Yes	Yes	Yes	Yes	Yes
DIPG027	K27M	M	MUT	K27M-H3.3	> 9 months	6.58611	0.783333	Yes	Yes	Yes	Yes	Yes	Yes
DIPG028	K27M	M	MUT	K27M-H3.3	< 9 months	7.74722	0.366667	Yes	Yes	Yes	Yes	Yes	Yes
DIPG029m	MYCN	F	WT	WT	> 9 months	7.05278	1.425	Yes	Yes	Yes	Yes	Yes	Yes
DIPG029p	MYCN	F	WT	WT	> 9 months	7.05278	1.425	Yes	Yes	Yes	Yes	Yes	Yes
DIPG030	K27M	M	WT	K27M-H3.3	< 9 months	3.9	0.0861111	Yes	Yes	Yes	Yes	Yes	Yes
DIPG062	K27M	M	MUT	K27M-H3.1	> 9 months	5.58889	1.05278	Yes	Yes	Yes	Yes	Yes	Yes
DIPG063	K27M	F	WT	K27M-H3.1	< 9 months	4.13889	0.647222	Yes	Yes	Yes	Yes	Yes	Yes
DIPG064	K27M	F	WT	K27M-H3.1	< 9 months	6.86389	0.0416667	Yes	Yes	Yes	Yes	Yes	Yes
DIPG066	K27M	M	MUT	K27M-H3.3	< 9 months	7.55556	0.55	Yes	Yes	Yes	Yes	Yes	Yes
DIPG110	K27M	F	WT	K27M-H3.3	< 9 months	8.31111	0.483333	Yes	Yes	Yes	Yes	Yes	Yes
DIPG115	K27M	M	Deletion	K27M-H3.3	> 9 months	9.76944	1.96667	Yes	Yes	Yes	Yes	Yes	Yes
DIPG119	K27M	F	MUT	K27M-H3.3	< 9 months	9.97222	0.336111	Yes	Yes	Yes	Yes	Yes	Yes
DIPG127	K27M	M	MUT	K27M-H3.3	> 9 months	5.79167	1.02	Yes	Yes	Yes	Yes	Yes	Yes
DIPG128	K27M	M	WT	K27M-H3.3	< 9 months	9.33333	0.08	Yes	Yes	Yes	Yes	Yes	Yes
DIPG132	K27M	M	WT	K27M-H3.1	> 9 months	14.75	1.08	Yes	Yes	Yes	Yes	Yes	Yes
DIPG007	K27M	M	MUT	K27M-H3.3	< 9 months	4.98333	0.547222	Yes	Yes	Yes	Yes	No	No
DIPG014b	K27M	F	MUT	K27M-H3.3	> 9 months	6.58056	0.830556	Yes	Yes	Yes	Yes	No	No
DIPG028	K27M	M	MUT	K27M-H3.3	> 9 months	7.74722	0.366667	Yes	Yes	Yes	Yes	No	No
DIPG029	MYCN	F	WT	WT	< 9 months	7.05278	1.425	Yes	Yes	Yes	Yes	No	No
DIPG071	K27M	F	WT	K27M-H3.3	< 9 months	2.18333	1.32778	Yes	Yes	Yes	Yes	No	No
DIPG085	K27M	F	WT	K27M-H3.3	> 9 months	4.72222	3.75556	Yes	Yes	Yes	Yes	No	No
DIPG112	K27M	F		WT				Yes	Yes	Yes	Yes	No	No
DIPG061	K27M	M	MUT	K27M-H3.3	> 9 months	8.06111	0.475	Yes	Yes	Yes	Yes	No	No
DIPG103	K27M	M	MUT	K27M-H3.3	> 9 months	5.10833	0.519444	Yes	Yes	Yes	Yes	No	No
DIPG109	K27M	F	MUT	K27M-H3.3	< 9 months	10.5083	0.752778	Yes	Yes	Yes	Yes	No	No
DIPG122	K27M	F	WT	K27M-H3.1	> 9 months	4.70833	1.51389	Yes	Yes	Yes	Yes	No	No
DIPG058	K27M	F	MUT	K27M-H3.3	> 9 months	14.1944	1.60278	Yes	Yes	Yes	Yes	No	No
DIPG060	K27M	M	MUT	K27M-H3.3	> 9 months	11.8222	0.886111	Yes	Yes	Yes	Yes	No	No
DIPG114	K27M	F		K27M-H3.3	> 9 months	5.33611	1.23333	Yes	Yes	Yes	Yes	No	No
DIPG126	K27M	F	MUT	K27M-H3.3	> 9 months			Yes	Yes	Yes	Yes	No	No
39 Tumours
F	21
M	18
H3.3K27M	27
H3.1K27M	6
H3WT	6
Median ageDX	6.86389
Median OS	0.830556

## Sheet: Supp.Table2.
Supplementary Table 2. Differentially expressed proteins in DMG
Accession	Protein	Log2FC	Padj value
K7EPT8	GFAP	8.17941	0.000469036
C9JXC1	RRM2	7.86286	0.00012663
P11388	TOP2A	7.61111	0.000168029
P13995	MTHFD2	7.3898	3.07825e-05
P05121	SERPINE1	6.99917	0.0146269
Q02809	PLOD1	6.45042	8.11183e-06
P05783	KRT18	6.07743	0.00880591
Q99541	PLIN2	5.99197	1.92772e-05
E7ETU9	PLOD2	5.85453	2.11433e-06
Q13325	IFIT5	5.80684	1.3444e-07
Q32P28	P3H1	5.74398	3.28851e-06
Q15063	POSTN	5.67313	0.00756788
F8WE91	DNMT3A	5.62448	0.000371648
Q9NZP8	C1RL	5.51537	1.57936e-05
Q8IYS1	PM20D2	5.51168	5.17221e-06
Q9BUF5	TUBB6	5.47366	3.92556e-08
D6RIY6	EXOSC9	5.35147	0.000173229
P50749	RASSF2	5.31681	2.40352e-09
Q71DI3	H3C15	5.27736	5.15155e-06
P36222	CHI3L1	5.18669	0.00172248
A0A3B3IT92	MCM4	5.14648	6.58493e-05
A1L170	C1orf226	5.14104	5.66897e-05
P32456	GBP2	5.09998	2.49756e-07
Q8WYP5	AHCTF1	5.08909	1.43958e-08
Q9UN70	PCDHGC3	4.97622	1.25754e-05
P23921	RRM1	4.95854	0.000146571
P21757	MSR1	4.95613	5.39979e-06
P25205	MCM3	4.94075	0.000199865
P40261	NNMT	4.88608	0.000400198
Q10471	GALNT2	4.85352	1.44269e-08
Q14566	MCM6	4.84015	0.000214413
Q8TD16	BICD2	4.81517	0.000466029
Q6FI13	H2AC18	4.80276	1.73121e-06
Q13576	IQGAP2	4.80072	7.24774e-07
P79483	HLA-DRB3	4.75182	0.0308317
Q15113	PCOLCE	4.72764	5.57361e-05
P07357	C8A	4.71792	0.000775431
Q6PJT7	ZC3H14	4.7085	1.47082e-06
P24593	IGFBP5	4.70826	0.00204897
P01033	TIMP1	4.67079	0.000166588
Q7L1S5	CHST9	4.66868	0.000110796
Q99836	MYD88	4.6524	3.86129e-09
Q13315	ATM	4.63793	2.49773e-10
E9PG08	FETUB	4.61905	0.000885808
O94804	STK10	4.61697	1.17783e-07
P07451	CA3	4.57954	0.00638792
O95347	SMC2	4.578	7.88207e-05
P54886	ALDH18A1	4.57004	5.71825e-06
P26022	PTX3	4.52187	1.62206e-05
Q96Q06	PLIN4	4.51363	0.000161505
B4DPQ0	C1R	4.50899	1.64656e-05
Q9UJ68	MSRA	4.50226	1.25999e-06
Q1ED39	KNOP1	4.49432	0.0146956
Q9Y3B4	SF3B6	4.47524	1.7381e-07
P01911	HLA-DRB1	4.4525	0.000769184
Q9Y6K5	OAS3	4.44998	1.81211e-05
Q96CN7	ISOC1	4.44579	6.00748e-06
Q8IUX7	AEBP1	4.43663	0.000150983
A0A075B7B1	SYNM	4.4111	0.0272532
P29728	OAS2	4.40816	7.39555e-05
Q9NQ29	LUC7L	4.40757	5.37514e-05
P61962	DCAF7	4.40026	0.000110136
Q9Y6M1	IGF2BP2	4.3923	5.74949e-05
A0A0G2JS06	IGLV5-39	4.37383	6.13163e-05
P04004	VTN	4.33749	0.00787908
P48960	ADGRE5	4.33546	0.000611923
I3L4X2	ABCC1	4.30359	3.43408e-07
Q6UX53	METTL7B	4.30067	0.000445389
Q13938	CAPS	4.30001	0.000214218
Q92733	PRCC	4.27674	0.000531544
Q99543	DNAJC2	4.25799	5.91436e-05
P32455	GBP1	4.25424	4.93186e-07
P06276	BCHE	4.25303	2.04597e-06
O95297	MPZL1	4.24982	7.84649e-08
B4DYU0	SHBG	4.23839	0.0055451
A0A590UJN8	MSH3	4.23359	3.65469e-06
D7RIG5	HLA-DRB1	4.22563	0.00394516
Q8NES3	LFNG	4.20462	0.000680427
Q9NZM1	MYOF	4.20452	1.62788e-06
Q16666	IFI16	4.20107	4.29716e-08
Q460N5	PARP14	4.19835	0.000228618
A0A0C4DH72	IGKV1-6	4.14356	0.00051261
P78332	RBM6	4.12892	7.40899e-05
P15586	GNS	4.12661	1.49381e-06
P61769	B2M	4.11823	5.80902e-07
Q8WVM7	STAG1	4.11714	2.17142e-05
I3L0A1	CRISP3	4.10623	0.00233571
Q15582	TGFBI	4.087	7.3019e-07
Q9NRL2	BAZ1A	4.0843	0.0142336
O15460	P4HA2	4.08427	9.62611e-06
Q16832	DDR2	4.07073	2.51449e-05
H0YN65	CHST14	4.05328	2.87931e-06
P47712	PLA2G4A	4.04284	6.07718e-05
P19474	TRIM21	4.03987	7.02674e-08
P05161	ISG15	4.02192	0.000745266
A0A0G2JMH6	HLA-DRA	4.01684	0.0235627
P16401	H1-5	4.01436	1.54907e-05
Q76M96	CCDC80	4.00689	0.000447639
P24941	CDK2	4.00612	7.83879e-10
A0A087X0M4	SLC4A1AP	3.99584	6.65842e-06
A0A0A0MTC1	RNF213	3.98818	3.87575e-07
P35414	APLNR	3.98725	0.000315975
P08670	VIM	3.98379	8.95483e-06
Q13595	TRA2A	3.97589	0.0018245
A0A0C4DH33	IGHV1-24	3.97475	0.00265758
Q96T58	SPEN	3.97414	0.000107527
Q14739	LBR	3.96765	4.47161e-06
Q8NCN4	RNF169	3.95607	5.10233e-05
Q70UQ0	IKBIP	3.95296	4.1354e-06
P01768	IGHV3-30	3.94382	7.8509e-05
A2ACR1	PSMB9	3.93751	5.84646e-09
P26358	DNMT1	3.9202	0.00606199
Q9NVM9	INTS13	3.90646	0.000395419
P02671	FGA	3.89431	0.0115224
E9PK67	PARP10	3.89005	7.6737e-07
P48681	NES	3.87756	6.50458e-05
Q9H173	SIL1	3.87605	8.01515e-05
L0R819	ASDURF	3.87061	0.000290799
P08575	PTPRC	3.86963	3.99159e-09
P12107	COL11A1	3.86835	4.11874e-05
K7EQ86	KIAA0100	3.8671	0.000131566
Q9BYJ9	YTHDF1	3.86158	1.8424e-05
P05164	MPO	3.86135	0.0220251
A6NDU8	C5orf51	3.85957	4.60336e-10
Q6P1J9	CDC73	3.84441	9.97167e-11
P04196	HRG	3.83916	6.26052e-05
P05546	SERPIND1	3.83836	6.83157e-05
Q6XUX3	DSTYK	3.83623	0.00033351
Q9NWX6	THG1L	3.83561	0.000154986
P02760	AMBP	3.83521	0.000492001
P52735	VAV2	3.83243	3.43385e-08
Q15797	SMAD1	3.82799	0.000132825
P21127	CDK11B	3.82794	1.26424e-06
J3QL71	SCRN2	3.80244	8.70132e-06
Q13496	MTM1	3.79932	1.26067e-07
A0A0A0MTH9	BTAF1	3.79341	0.000918164
F5GZ78	PXN	3.79116	0.0005086
Q8IXB1	DNAJC10	3.77865	4.38226e-07
Q96RL1	UIMC1	3.77225	7.13634e-05
E9PNM1	FDFT1	3.75567	0.0159664
Q86Y46	KRT73	3.75245	0.000514219
Q99081	TCF12	3.73748	0.00127525
Q5VU97	CACHD1	3.73721	1.64645e-06
O60701	UGDH	3.73339	3.71068e-06
Q9P2K3	RCOR3	3.72843	1.6881e-07
P06702	S100A9	3.72831	0.0121134
Q96QC0	PPP1R10	3.71978	2.64741e-07
P25208	NFYB	3.71863	1.67615e-06
Q13164	MAPK7	3.70242	0.000104541
P52701	MSH6	3.70101	2.22988e-05
O75052	NOS1AP	3.69985	0.00129756
Q9Y6R7	FCGBP	3.69777	0.000813577
Q69YN4	VIRMA	3.693	7.87244e-05
A0A4V7I447	APOBR	3.68281	0.00144784
P55058	PLTP	3.68237	3.13817e-05
O00151	PDLIM1	3.68236	5.49357e-06
P01780	IGHV3-7	3.67489	0.000210318
A0A286YFF8	MON2	3.65669	1.91881e-06
Q9Y5B6	PAXBP1	3.6565	0.000456792
Q16270	IGFBP7	3.65309	2.56364e-06
P05543	SERPINA7	3.64778	0.00133883
O75792	RNASEH2A	3.64686	2.90904e-05
Q05D32	CTDSPL2	3.64648	0.000124799
Q96IY4	CPB2	3.63798	4.08094e-05
P13498	CYBA	3.63564	4.39048e-05
P0DKL9	ARL14EPL	3.63549	3.61176e-05
A5YM72	CARNS1	3.63343	0.0293377
Q5UIP0	RIF1	3.6323	0.000691914
Q13790	APOF	3.6299	0.00370574
Q5ZPR3	CD276	3.62865	0.000344706
P17931	LGALS3	3.62315	1.57552e-05
E9PB90	HK2	3.61928	1.54688e-06
E9PMV2	HLA-DQA1	3.61372	0.000313065
Q9BV44	THUMPD3	3.61198	1.70789e-08
P02749	APOH	3.61071	3.63444e-06
B4DY08	HNRNPC	3.60842	2.12078e-08
M0QXM4	SLC1A5	3.60144	0.00184541
P09601	HMOX1	3.59535	0.000328949
Q9Y5T5	USP16	3.59227	3.9584e-08
Q13356	PPIL2	3.59135	3.62415e-05
Q96PD5	PGLYRP2	3.58936	1.45171e-05
Q01831	XPC	3.58464	5.76152e-05
Q9BY44	EIF2A	3.58427	1.08136e-06
Q9NQT8	KIF13B	3.57878	1.51845e-06
O14929	HAT1	3.57495	2.43176e-06
Q02447	SP3	3.57294	1.79193e-07
P10619	CTSA	3.56925	0.000334126
Q8N9Q2	SREK1IP1	3.56103	0.000105374
Q9UHA3	RSL24D1	3.56003	0.0097341
P29084	GTF2E2	3.55962	5.10275e-07
Q00653	NFKB2	3.54978	1.39621e-06
A0A024RAC6	ELOA	3.54722	0.000163362
P02743	APCS	3.53681	0.00362105
P33993	MCM7	3.52828	0.000361939
Q9UIG0	BAZ1B	3.52701	8.3144e-08
Q14331	FRG1	3.52494	4.46673e-05
P21964	COMT	3.52187	1.65196e-07
H0YNH8	UACA	3.51222	1.00215e-05
Q92609	TBC1D5	3.50728	1.08798e-06
Q8N392	ARHGAP18	3.50592	5.45521e-07
A0A140T9U0	HLA-C	3.50465	0.00553743
P01011	SERPINA3	3.5026	0.000906147
P33992	MCM5	3.49581	0.000110272
Q05823	RNASEL	3.49549	3.14501e-07
Q9NPI1	BRD7	3.49472	0.000228876
Q8TDY4	ASAP3	3.48412	9.49964e-08
Q03518	TAP1	3.483	1.22117e-07
Q52LD8	RFTN2	3.47331	0.000131656
P51398	DAP3	3.47323	8.29192e-09
Q14684	RRP1B	3.47196	0.000221215
Q9NW13	RBM28	3.4609	4.36632e-07
Q96ST2	IWS1	3.45864	4.04227e-05
Q7Z6E9	RBBP6	3.45378	1.84989e-05
P46939	UTRN	3.45267	2.44315e-07
F5GXT2	RASA4B	3.45056	2.41317e-05
Q8N3U4	STAG2	3.44349	2.37226e-08
P49736	MCM2	3.44176	0.000245975
Q86UA1	PRPF39	3.439	1.23844e-05
Q8IZ21	PHACTR4	3.43898	0.000157152
O60568	PLOD3	3.43485	2.43538e-08
P04083	ANXA1	3.4345	8.86861e-07
Q71UI9	H2AZ2	3.42132	5.78871e-08
M0R0P8	MYO9B	3.4184	3.55426e-06
E7ETC6	PDPN	3.41599	0.000176134
P02750	LRG1	3.41205	1.79364e-05
Q15642	TRIP10	3.4062	4.09094e-06
O95786	DDX58	3.40465	0.000299086
O60934	NBN	3.39695	4.94603e-08
P62266	RPS23	3.39481	3.77017e-05
A0A1W2PP21	GFAP	3.39045	0.000353295
Q9BW71	HIRIP3	3.38865	0.00207637
P06703	S100A6	3.37638	1.0178e-06
P01717	IGLV3-25	3.37022	0.0202098
B5MCF9	PES1	3.36964	8.60398e-06
A0A494C1L5	LRBA	3.3692	2.64655e-05
Q71RC2	LARP4	3.36782	0.000352353
A0A096LNH6	DOCK1	3.36774	3.72066e-05
O00534	VWA5A	3.3676	1.84646e-06
Q9H6X2	ANTXR1	3.3643	1.3173e-07
Q9BQ39	DDX50	3.36155	0.00122257
Q8NBN3	TMEM87A	3.35802	2.45364e-05
Q02318	CYP27A1	3.35436	0.000104679
Q14938	NFIX	3.34837	0.000135632
P08567	PLEK	3.34485	0.000179059
Q8TCD5	NT5C	3.33983	1.21323e-05
Q92576	PHF3	3.32999	4.91488e-09
Q8TDN6	BRIX1	3.3219	0.000388604
O43252	PAPSS1	3.32059	3.00255e-06
O75531	BANF1	3.31881	1.0643e-07
M0QZR4	ARHGEF1	3.31496	3.22125e-08
F8W8I6	TIA1	3.30874	0.00031337
A0A0A0MSH9	CHD1L	3.30686	4.22024e-06
Q86XE5	HOGA1	3.30405	0.00259279
Q8TEX9	IPO4	3.302	2.74185e-05
U3KPZ7	Uncharacterized protein OS=Homo sapiens OX=9606	3.30186	7.59966e-07
P01700	IGLV1-47	3.30139	0.0127342
Q86VB7	CD163	3.3003	0.00174407
C9JWV9	TMBIM1	3.29757	1.03874e-05
O00754	MAN2B1	3.2964	1.4801e-06
P37275	ZEB1	3.29631	2.20558e-06
P20933	AGA	3.28605	2.24183e-06
Q8NBJ5	COLGALT1	3.28451	5.73871e-07
K7EKD1	GFAP	3.28339	5.80349e-05
Q9UK61	TASOR	3.28272	2.92635e-06
P02748	C9	3.28175	0.000121186
A0A0B4J1V8	PPAN-P2RY11	3.27879	5.23732e-05
O00425	IGF2BP3	3.27839	0.00050641
P01742	IGHV1-69	3.27057	0.00863905
P08697	SERPINF2	3.26998	0.00457165
O75923	DYSF	3.26863	6.41492e-06
Q13976	PRKG1	3.2631	0.000160664
Q9BWE0	REPIN1	3.26073	5.70961e-07
P02655	APOC2	3.25697	0.00104144
O75376	NCOR1	3.25673	0.000347592
P04275	VWF	3.25535	0.00199969
Q16513	PKN2	3.24742	8.15024e-11
Q09472	EP300	3.24284	9.44014e-05
A0A0J9YYI4	SERINC5	3.24213	6.86244e-05
P26006	ITGA3	3.23801	0.000904077
O95631	NTN1	3.2364	0.0030101
Q9Y3C8	UFC1	3.22383	8.09981e-09
Q9NVG8	TBC1D13	3.22332	0.000192478
Q86T24	ZBTB33	3.22118	0.000239473
P04217	A1BG	3.21743	0.000995384
Q9H773	DCTPP1	3.2165	0.0053184
A0A024R6I7	SERPINA1	3.21092	0.000129841
Q9BY77	POLDIP3	3.2107	1.18245e-06
E9PEP6	NRP1	3.20989	0.000657063
Q8WTT2	NOC3L	3.20892	7.20337e-05
C9JBI3	PSPH	3.20811	8.52598e-09
A0A0G2JHC2	PPP1R18	3.20002	0.000147528
Q9NXR8	ING3	3.19843	0.000360375
Q8N684	CPSF7	3.19818	1.48677e-06
A0A494C0W0	PARN	3.19654	7.41747e-05
P20591	MX1	3.19625	0.00245324
P05154	SERPINA5	3.19604	0.0037415
P00734	F2	3.19567	0.00355989
P19320	VCAM1	3.19482	3.09251e-05
H7C4W1	ITGB5	3.19228	1.16208e-05
P08571	CD14	3.19196	9.24692e-06
A0A4W9A917	IGHG3	3.19182	0.0277912
Q9H4A5	GOLPH3L	3.19029	9.20736e-06
Q9UL18	AGO1	3.18236	0.000109077
P14136	GFAP	3.18218	3.46077e-06
O00178	GTPBP1	3.18181	1.75704e-08
Q12882	DPYD	3.17799	0.00573586
Q9HC52	CBX8	3.17712	0.000485756
Q15485	FCN2	3.1733	0.0183327
Q5SNT2	TMEM201	3.17201	2.23619e-06
G3V2W1	SERPINA10	3.16882	0.0130476
Q99715	COL12A1	3.16197	0.00090685
Q7Z2T5	TRMT1L	3.15984	0.000143878
P11717	IGF2R	3.15711	9.77891e-08
P29372	MPG	3.15687	1.4622e-06
Q8TDB4	MGARP	3.15463	7.76566e-06
P48431	SOX2	3.15415	3.55312e-05
P18887	XRCC1	3.15191	6.76468e-06
P35443	THBS4	3.14808	0.0029752
P07358	C8B	3.14511	0.000509598
P22792	CPN2	3.14384	0.00752933
P36980	CFHR2	3.1396	0.00205418
P02751	FN1	3.13913	0.00220925
Q92615	LARP4B	3.13681	0.00287902
P56182	RRP1	3.13538	0.000568309
Q14202	ZMYM3	3.13182	9.42554e-06
Q96EV2	RBM33	3.13167	0.000116811
Q9H3G5	CPVL	3.13155	0.000795941
A0A087WYJ0	KCNN3	3.13136	5.98531e-05
P09917	ALOX5	3.13092	1.90223e-06
V9GYM3	APOA2	3.1301	0.00374017
O60504	SORBS3	3.12672	5.09695e-05
A0A0C4DH38	IGHV5-51	3.12302	0.00268745
A0A0A0MSV6	C1QB	3.12297	0.000369451
A0A590UJS4	NIPBL	3.11974	5.60309e-06
P50452	SERPINB8	3.11917	1.66247e-05
P46087	NOP2	3.11669	9.40975e-05
P01009	SERPINA1	3.11642	0.0379534
O14791	APOL1	3.11458	0.00250061
A0A3B3IT54	C8orf33	3.1133	6.36966e-06
P02765	AHSG	3.11297	0.00120442
Q63ZY3	KANK2	3.11229	0.000271133
P10589	NR2F1	3.11198	2.22562e-05
Q8WVC0	LEO1	3.10724	0.000284002
Q9NSY1	BMP2K	3.10629	2.89705e-06
Q6UXB8	PI16	3.10501	0.000118222
O60828	PQBP1	3.10452	0.00135425
Q9BXJ0	C1QTNF5	3.09888	0.000507904
Q12802	AKAP13	3.09626	4.59245e-06
O15047	SETD1A	3.09321	4.81181e-08
F5GXX5	DAD1	3.09199	3.51128e-05
Q96B86	RGMA	3.08885	4.16597e-05
Q9BZE4	GTPBP4	3.0838	0.000819682
Q9NYJ8	TAB2	3.07801	1.02484e-05
O14641	DVL2	3.07654	4.65452e-06
Q68EM7	ARHGAP17	3.0765	1.23656e-07
P07942	LAMB1	3.07607	2.64769e-06
B4E1Z4	C3/C5 convertase OS=Homo sapiens OX=9606	3.07575	0.000296493
Q0ZGT2	NEXN	3.06826	8.9108e-06
P49916	LIG3	3.06561	5.00485e-08
H0Y9X1	TMA16	3.06239	0.00135512
C9JNG9	COL6A3	3.06199	0.0054209
Q6ZRP7	QSOX2	3.06108	0.00032324
P60903	S100A10	3.05226	7.97123e-07
B1ALA9	PRPS1	3.05056	0.000789657
P02747	C1QC	3.05005	3.65639e-06
Q9Y2Y0	ARL2BP	3.04291	0.000179845
F8W689	RFX5	3.03984	6.92449e-06
Q14258	TRIM25	3.03846	4.26555e-10
Q9NRY2	INIP	3.03384	0.00992786
A6XND1	IGFBP3	3.02936	6.95692e-05
Q8TD55	PLEKHO2	3.02225	6.15114e-06
A0A087WZ13	RAVER1	3.02198	1.08516e-06
A0A087X0S5	COL6A1	3.02086	2.53549e-06
P51159	RAB27A	3.01631	0.000693717
A0A0U1RQV3	EFEMP1	3.01531	0.00273882
Q86TI2	DPP9	3.01488	0.00049421
Q07889	SOS1	3.01343	6.03983e-10
P53384	NUBP1	3.01229	5.78353e-10
P04003	C4BPA	3.01015	0.0104987
Q99590	SCAF11	3.00779	0.000169323
Q15628	TRADD	3.00748	1.39427e-08
Q9BZQ8	NIBAN1	3.00687	2.48765e-06
P01008	SERPINC1	3.00685	0.00208777
C9JYJ6	FILIP1L	3.00643	8.97577e-05
A0A087WV05	Uncharacterized protein OS=Homo sapiens OX=9606	3.00594	7.0825e-06
O75995	SASH3	3.00251	6.43483e-06
E9PC87	TMCC1	3.00235	0.000183064
C9J586	ARHGEF3	3.00073	0.000467163
P43652	AFM	2.99985	0.00139774
Q04721	NOTCH2	2.99907	2.03757e-06
P49914	MTHFS	2.9982	2.18917e-08
P07360	C8G	2.99574	0.0109015
A0A087X1G7	SELENOF	2.99427	3.33847e-05
Q8NEJ9	NGDN	2.99366	0.000455848
A0A140T9H5	HLA-C	2.99045	3.05047e-07
Q9NPA0	EMC7	2.98975	4.62391e-05
Q5KU26	COLEC12	2.98878	0.00246382
H7C5W6	HEATR5A	2.98616	0.000151199
Q01081	U2AF1	2.98386	1.8204e-08
Q9H875	PRKRIP1	2.98316	0.000433154
Q96LD4	TRIM47	2.97993	6.15008e-09
Q9ULG6	CCPG1	2.97958	2.32101e-05
P19652	ORM2	2.97955	9.21214e-05
Q9H4L7	SMARCAD1	2.97885	1.399e-05
Q9BUT1	BDH2	2.97509	1.66692e-06
Q92626	PXDN	2.97439	0.00175292
Q53LP3	SOWAHC	2.96891	0.000387302
P0DOY2	IGLC2	2.96876	0.00225949
A0A1W2PPS1	HNRNPU	2.96803	9.32711e-05
Q4TT34	NME4	2.95236	5.60662e-05
P00747	PLG	2.95202	0.0186414
P16070	CD44	2.9505	1.24471e-06
O95881	TXNDC12	2.94729	7.1359e-10
P69891	HBG1	2.947	0.000361324
E9PNP3	AAMDC	2.94275	3.65769e-05
P53634	CTSC	2.9413	0.000177607
Q96BN8	OTULIN	2.94062	8.32817e-10
Q6UXH1	CRELD2	2.93601	6.22274e-05
Q14764	MVP	2.93505	3.07598e-06
P37802	TAGLN2	2.9345	4.33548e-07
O95758	PTBP3	2.93398	0.000248999
A2AJT9	BCLAF3	2.93102	0.000337756
P00450	CP	2.93017	0.00155449
Q9UGI8	TES	2.92828	1.61991e-06
P00740	F9	2.9278	0.0341017
Q9H223	EHD4	2.92744	2.13625e-07
O75151	PHF2	2.92672	0.000401511
O60890	OPHN1	2.92347	0.000946889
O75528	TADA3	2.92293	0.000498354
Q8IUF8	RIOX2	2.92181	0.000248813
O60832	DKC1	2.92096	2.31258e-06
P39060	COL18A1	2.91882	5.29561e-07
P02679	FGG	2.91866	0.0362223
Q9Y6C2	EMILIN1	2.91582	0.000142791
Q969S9	GFM2	2.91294	0.0123353
Q12996	CSTF3	2.91229	7.40264e-06
P14543	NID1	2.90654	1.85253e-08
Q13884	SNTB1	2.90551	3.20606e-05
P40763	STAT3	2.90451	9.913e-08
P19823	ITIH2	2.9016	0.00723937
A0A0A0MTH3	ILK	2.89504	1.70345e-09
O15213	WDR46	2.88789	5.51978e-05
Q12872	SFSWAP	2.88777	6.59382e-07
Q99575	POP1	2.8838	1.58071e-07
P15259	PGAM2	2.88352	0.0104351
Q9HAV4	XPO5	2.88039	2.30124e-06
P07225	PROS1	2.87858	0.000185723
O60341	KDM1A	2.87572	1.00926e-06
Q14315	FLNC	2.87446	1.33002e-06
P00488	F13A1	2.87412	0.000168793
P57764	GSDMD	2.8737	0.0001346
P40938	RFC3	2.8736	5.18345e-05
A0A0G2JL52	VARS2	2.87354	0.000103197
Q96SU4	OSBPL9	2.87324	1.39371e-05
P01834	IGKC	2.87195	0.000533062
Q9BRZ2	TRIM56	2.87134	1.65077e-09
Q9GZR7	DDX24	2.86744	0.00383708
P42785	PRCP	2.86668	4.31284e-06
Q86U44	METTL3	2.86462	1.95693e-09
Q15906	VPS72	2.86283	6.90953e-07
P08603	CFH	2.86273	0.00189575
Q8NFC6	BOD1L1	2.86201	1.05743e-07
P98082	DAB2	2.86122	9.5556e-08
P33151	CDH5	2.86057	1.01197e-06
P10909	CLU	2.85996	0.000149291
H0Y3N9	PHF8	2.85615	0.000150249
Q6PI48	DARS2	2.85366	3.11916e-05
P09661	SNRPA1	2.85364	0.00020561
Q96ND0	FAM210A	2.85335	3.08376e-06
P54274	TERF1	2.85209	3.38928e-05
P41218	MNDA	2.8465	7.53259e-05
Q9BTT0	ANP32E	2.8443	1.99624e-05
Q15043	SLC39A14	2.84395	6.41928e-07
P08185	SERPINA6	2.84386	0.0156934
O75884	RBBP9	2.84382	9.78542e-09
O15014	ZNF609	2.8396	0.00158842
E5RIH5	TTI2	2.83805	6.33317e-05
O95376	ARIH2	2.83479	5.03737e-09
Q8WWP7	GIMAP1	2.83152	1.66635e-08
P46940	IQGAP1	2.83116	6.14893e-09
Q5VZL5	ZMYM4	2.82831	1.01919e-05
O95295	SNAPIN	2.82469	3.87688e-06
O60885	BRD4	2.82141	0.000658733
Q9UKJ3	GPATCH8	2.81849	1.99113e-06
A0A494C1M4	ALDH1L2	2.81724	1.22921e-06
Q15554	TERF2	2.81713	2.62983e-06
Q96AY3	FKBP10	2.81679	2.17386e-06
Q15052	ARHGEF6	2.81673	8.45528e-08
O00712	NFIB	2.80864	1.17582e-08
Q13247	SRSF6	2.80562	3.21295e-07
Q9NX58	LYAR	2.8054	0.000114609
E9PN81	RNASEH2C	2.8029	0.00138728
O43318	MAP3K7	2.80162	8.96304e-05
Q5EBM0	CMPK2	2.80028	0.00110934
Q13162	PRDX4	2.79968	1.06895e-08
F5H303	NOC4L	2.79883	0.00475446
P05156	CFI	2.79587	0.0221647
P15169	CPN1	2.79507	0.0343646
Q5SRE7	PHYHD1	2.79424	0.000492855
O75909	CCNK	2.7929	0.000187363
Q9H4F8	SMOC1	2.78398	0.0313266
P06727	APOA4	2.78395	0.0172068
Q9BU76	MMTAG2	2.78189	0.000263875
Q96I24	FUBP3	2.78132	3.33744e-10
P02768	ALB	2.77651	0.000278661
Q96FN4	CPNE2	2.77458	0.00108611
P27169	PON1	2.77022	0.000322371
E7EQB2	LTF	2.76858	0.0129922
O95479	H6PD	2.76769	1.73765e-08
H0YKT5	TLE3	2.7644	3.05079e-06
O15523	DDX3Y	2.76115	0.000411191
P51884	LUM	2.75845	0.0138912
P16278	GLB1	2.75753	4.48123e-08
A0A140T913	HLA-A	2.75639	0.00112817
C9JXR7	CASP3	2.7544	1.05526e-05
A0A140T9E9	BRD2	2.75194	1.08878e-06
Q8WXH0	SYNE2	2.75073	1.7791e-08
D6RAJ6	FBXO4	2.74703	6.79235e-09
Q96BK5	PINX1	2.74334	0.0019174
Q9NQG5	RPRD1B	2.73812	2.16481e-10
Q5EBL8	PDZD11	2.72635	7.00624e-08
Q92797	SYMPK	2.7243	7.20744e-05
Q9NYL9	TMOD3	2.71837	1.13754e-07
Q9BTV4	TMEM43	2.71641	2.72025e-07
Q9H5N1	RABEP2	2.71515	7.76001e-08
Q9NSI8	SAMSN1	2.71496	6.64161e-07
H0YMH8	TSPAN3	2.70799	0.000195954
P60866	RPS20	2.70684	1.63122e-08
O75934	BCAS2	2.70503	5.85134e-08
P50281	MMP14	2.70338	0.0128904
Q9NVP1	DDX18	2.69043	0.000410661
A0A087WVM4	MTHFD1L	2.68887	4.4241e-06
Q8NDH3	NPEPL1	2.68572	0.000269363
O00299	CLIC1	2.68487	2.80897e-08
O95817	BAG3	2.683	2.46766e-05
P29350	PTPN6	2.68074	2.61089e-10
P23142	FBLN1	2.67987	0.000122393
Q92922	SMARCC1	2.67793	0.00395991
Q9H1J1	UPF3A	2.67018	0.00123289
Q03701	CEBPZ	2.6676	2.17983e-07
Q6UX04	CWC27	2.66678	3.82769e-05
P10643	C7	2.66663	0.00211008
Q9UHB6	LIMA1	2.66527	9.48618e-06
P0DJI9	SAA2	2.66487	0.0169433
P01857	IGHG1	2.66471	0.00116281
O75674	TOM1L1	2.6638	1.87809e-06
Q96DI7	SNRNP40	2.66161	1.47e-08
Q96PP8	GBP5	2.65889	3.21558e-05
P02766	TTR	2.65473	0.00314625
Q8TEM1	NUP210	2.65169	6.72587e-05
Q5SQI0	ATAT1	2.64935	2.61103e-08
Q9NZ08	ERAP1	2.64423	3.81454e-08
Q53FA7	TP53I3	2.64275	1.07947e-06
Q9UKN8	GTF3C4	2.63742	5.8731e-07
O15514	POLR2D	2.63733	9.65772e-05
Q9ULL4	PLXNB3	2.63642	0.0049088
O15061	SYNM	2.63123	0.000256684
Q9NVZ3	NECAP2	2.62904	1.99648e-07
Q99720	SIGMAR1	2.62683	1.07444e-07
F5H7W8	C12orf43	2.62589	0.00390369
A0A5F9ZH07	JAK1	2.62304	1.60757e-06
Q9Y2H6	FNDC3A	2.62197	2.01357e-08
F8VYZ4	COPZ1	2.62142	1.56197e-07
P21810	BGN	2.62048	0.00599152
Q13683	ITGA7	2.61754	9.04291e-08
A0A087WTA8	COL1A2	2.61652	0.0345975
Q53H47	SETMAR	2.61551	5.24898e-06
Q6QNY0	BLOC1S3	2.61288	8.48128e-05
Q15833	STXBP2	2.61137	1.76311e-06
Q14498	RBM39	2.61001	1.38488e-08
Q8NBJ7	SUMF2	2.60975	6.16353e-08
P51648	ALDH3A2	2.60233	6.44243e-07
Q9UJA5	TRMT6	2.60127	0.00131245
P02763	ORM1	2.60105	6.3372e-05
O43424	GRID2	2.59982	0.000408766
P50454	SERPINH1	2.59861	1.42327e-06
P49321	NASP	2.59814	1.32968e-05
Q13867	BLMH	2.59507	7.29025e-09
P02647	APOA1	2.59339	0.00458811
Q13427	PPIG	2.59263	0.000100286
Q5QJ74	TBCEL	2.59161	6.43828e-09
Q9H9L3	ISG20L2	2.58871	0.00027545
Q9GZL7	WDR12	2.58594	5.01096e-07
Q13137	CALCOCO2	2.58527	2.01722e-05
A0A075B6H9	IGLV4-69	2.58344	0.00661996
Q9NY12	GAR1	2.5817	0.000416328
Q13523	PRPF4B	2.58045	2.92173e-06
P43490	NAMPT	2.57837	1.92886e-05
P47756	CAPZB	2.57486	0.000577946
A2RU67	FAM234B	2.57323	4.48134e-05
Q9BQS8	FYCO1	2.57093	1.36355e-06
U3KQN5	RPF2	2.57009	0.000253299
A0A140T8Y4	HLA-A	2.56994	0.000106765
P14317	HCLS1	2.56759	1.72574e-05
Q5JS54	PSMG4	2.56717	6.45298e-06
P49137	MAPKAPK2	2.5671	2.73884e-12
P12111	COL6A3	2.5645	0.00496895
Q9H4Z3	PCIF1	2.56203	1.22295e-05
B3KTM8	MORF4L1	2.56112	6.73802e-05
Q16647	PTGIS	2.55975	0.000279813
Q9P258	RCC2	2.55917	3.69875e-06
A0A087WW43	ITIH3	2.55765	0.00114085
A0A0C4DGQ8	DHRS7B	2.55637	0.000249844
Q12929	EPS8	2.55522	1.29998e-09
P57723	PCBP4	2.55331	1.59361e-06
Q86XZ4	SPATS2	2.55161	0.0317464
Q6UXN9	WDR82	2.55097	8.67228e-07
Q9NXG6	P4HTM	2.54897	1.53295e-07
P19827	ITIH1	2.54855	0.0192633
O95864	FADS2	2.54784	0.00344239
Q96ME7	ZNF512	2.5465	2.54497e-06
A0A5F9ZGX9	BBS9	2.53963	1.80283e-05
P16144	ITGB4	2.53728	3.97982e-06
Q5JTH9	RRP12	2.53586	0.000782759
P39748	FEN1	2.53385	0.0024327
P32121	ARRB2	2.53357	9.52158e-05
Q9Y5B9	SUPT16H	2.52854	4.02672e-06
O43293	DAPK3	2.5284	0.000253227
A0A0A0MQV6	FGF2	2.52588	0.000427494
Q12841	FSTL1	2.52386	2.8367e-05
A1X283	SH3PXD2B	2.52236	3.06203e-08
A0A0A0MTR2	OGFOD1	2.52187	0.0219649
P98172	EFNB1	2.52029	1.97432e-07
Q03519	TAP2	2.51899	1.3045e-06
Q9NX55	HYPK	2.51618	0.00176224
A0A2Q2TTZ9	IGKV1D-33	2.51323	0.0220824
D6RF35	GC	2.51251	0.00208032
Q16610	ECM1	2.51173	0.00873396
Q5JVS0	HABP4	2.50846	0.000265529
P08758	ANXA5	2.50517	7.88091e-09
P06331	IGHV4-34	2.50427	0.0130323
Q99689	FEZ1	2.50329	7.47457e-05
P49005	POLD2	2.50121	2.89057e-05
A0A0A0MSS8	AKR1C3	2.49681	4.42157e-05
Q53T59	HS1BP3	2.49489	9.01388e-05
P36639	NUDT1	2.49127	2.96216e-09
P08311	CTSG	2.48807	0.0199351
Q5SS57	HLA-B	2.48447	0.000660666
O94763	URI1	2.48393	7.43742e-05
Q9UIS9	MBD1	2.4834	2.56154e-06
H0Y993	DEK	2.4829	1.35946e-06
Q9NVI1	FANCI	2.48193	0.0333054
O75312	ZPR1	2.48094	4.32363e-07
Q9UPU5	USP24	2.48075	2.69372e-06
I3L4Z6	GOSR2	2.47991	0.000243805
Q562R1	ACTBL2	2.47977	1.25586e-06
Q9Y3T9	NOC2L	2.47871	2.75372e-07
O95340	PAPSS2	2.47867	0.000364062
P24821	TNC	2.47836	1.15754e-05
Q86YP4	GATAD2A	2.47783	0.0020314
Q12972	PPP1R8	2.47504	8.25988e-08
Q8IUI8	CRLF3	2.47491	1.32338e-06
P26583	HMGB2	2.47328	4.35052e-06
Q92620	DHX38	2.47324	2.62282e-07
P49116	NR2C2	2.47297	5.07617e-09
F8VV52	CNOT2	2.47035	4.48003e-06
Q8NI60	COQ8A	2.46793	0.000455996
O43157	PLXNB1	2.46689	0.00033075
A0A0B4J259	LYZ	2.46687	0.00255639
Q9UPN7	PPP6R1	2.46685	0.000298882
F8VQX6	METTL7A	2.46518	0.000575083
P27987	ITPKB	2.46412	7.65907e-05
Q5T8P6	RBM26	2.46266	3.33337e-05
P58005	SESN3	2.46098	0.000429034
P02654	APOC1	2.45938	0.019371
H0YEC4	ALKBH6	2.45739	0.00140546
P09467	FBP1	2.45681	3.3659e-08
P0C0L5	C4B	2.45469	0.000207663
K7ES25	PEPD	2.45452	7.82275e-08
Q8N4Q1	CHCHD4	2.45446	4.7457e-05
Q8NBQ5	HSD17B11	2.45441	1.34344e-07
P21333	FLNA	2.45359	5.47637e-08
Q8TEW0	PARD3	2.45318	2.28698e-07
P01024	C3	2.45149	0.0103266
P13796	LCP1	2.45148	6.98998e-08
P07355	ANXA2	2.44442	1.32498e-06
P28907	CD38	2.44242	6.24067e-05
A0A140T947	DHX16	2.43788	4.6419e-08
P20700	LMNB1	2.43738	6.55544e-08
P35858	IGFALS	2.43391	0.00156553
P25311	AZGP1	2.4312	4.2457e-07
Q15738	NSDHL	2.42455	4.51888e-06
J3KQ48	PTRH2	2.41843	1.07398e-05
P06737	PYGL	2.4179	5.78139e-09
Q9ULK5	VANGL2	2.4177	4.67097e-05
Q9NPF5	DMAP1	2.41744	7.38381e-09
Q7KZ85	SUPT6H	2.41599	1.44508e-06
Q8N8A2	ANKRD44	2.41517	3.50325e-08
P04114	APOB	2.40972	0.0115971
P12004	PCNA	2.40075	9.35241e-05
Q8NF50	DOCK8	2.40036	8.03862e-05
P84243	H3-3A	2.40001	2.33839e-08
C9JRL6	EML2	2.39983	0.00167402
O00461	GOLIM4	2.39916	7.03687e-08
A0A3B3ITE9	JAGN1	2.39706	9.9434e-07
A0A0B4J231	IGLL5	2.39393	0.00118835
Q15768	EFNB3	2.39086	0.0126217
Q9P0M6	MACROH2A2	2.39076	8.62796e-09
P30837	ALDH1B1	2.39064	0.00109024
P50440	GATM	2.38895	1.29623e-07
P04844	RPN2	2.38636	7.35792e-06
Q9UK53	ING1	2.38544	0.000713355
Q9UBG0	MRC2	2.38254	0.000397687
P01871	IGHM	2.3776	0.000929713
Q32P44	EML3	2.3745	1.42872e-08
Q96RT1	ERBIN	2.37173	1.22315e-06
Q86WN1	FCHSD1	2.36995	1.63762e-06
Q9BTY7	HGH1	2.36898	7.41055e-06
Q00796	SORD	2.36794	2.35362e-07
A6NLN1	PTBP1	2.36687	2.65308e-08
D6RAR4	HGFAC	2.36517	0.0126773
Q13451	FKBP5	2.36421	8.11598e-10
Q9H0C8	ILKAP	2.36169	0.000238579
O14773	TPP1	2.36017	6.90662e-05
Q86V59	PNMA8A	2.36013	0.000699178
Q8NAV1	PRPF38A	2.36011	0.00136205
B8ZZV5	MRPL30	2.35883	5.50739e-05
Q8N4X5	AFAP1L2	2.35836	0.00471587
O75179	ANKRD17	2.35701	5.0408e-05
P49959	MRE11	2.34991	1.80859e-06
Q99717	SMAD5	2.34966	1.73863e-08
Q5T7N3	KANK4	2.34897	0.000313685
Q9UGU0	TCF20	2.34885	5.56295e-06
Q6IN85	PPP4R3A	2.34809	1.47684e-05
P01602	IGKV1-5	2.34781	0.000201256
P00746	CFD	2.34745	0.000217909
Q8N1G2	CMTR1	2.34515	3.49427e-05
P02461	COL3A1	2.34207	0.00123168
Q9Y6U3	SCIN	2.34189	5.03922e-05
A0A286YFJ8	IGHG4	2.3408	0.00175719
C9J7I2	VPS35L	2.33717	9.25793e-08
P0C1Z6	TFPT	2.33691	5.45611e-06
P01703	IGLV1-40	2.33647	0.0125096
H0YFY6	NUMA1	2.33406	0.000104419
O75356	ENTPD5	2.334	6.753e-05
O95816	BAG2	2.33207	1.485e-07
Q99501	GAS2L1	2.32901	0.000644922
P45973	CBX5	2.32859	9.78817e-06
Q9Y315	DERA	2.32733	1.21249e-09
Q8N8A6	DDX51	2.32691	6.45732e-05
Q6UVK1	CSPG4	2.32162	0.00142491
Q3KQV9	UAP1L1	2.32088	2.05316e-08
Q9ULH0	KIDINS220	2.31964	0.00612218
Q13619	CUL4A	2.31935	4.31005e-06
Q96EP5	DAZAP1	2.31751	0.00418428
P01042	KNG1	2.31658	0.0255089
Q8NI27	THOC2	2.31636	1.67385e-07
Q9UJY1	HSPB8	2.31616	6.00488e-07
Q9UQ35	SRRM2	2.31465	9.40308e-06
Q9UI10	EIF2B4	2.31365	7.54544e-08
Q96RS6	NUDCD1	2.31261	0.000835843
Q6I9Y2	THOC7	2.31256	3.55479e-05
P48449	LSS	2.30964	2.56181e-10
Q8IUW5	RELL1	2.30841	8.62268e-05
P14735	IDE	2.30773	7.38276e-08
P22087	FBL	2.30689	5.04488e-06
P13674	P4HA1	2.30495	3.86896e-06
Q96AP7	ESAM	2.3025	0.000662651
Q5JRI1	SRSF10	2.30117	8.81831e-05
Q9NRD1	FBXO6	2.30038	3.18815e-05
Q8N556	AFAP1	2.2989	7.42525e-08
P09486	SPARC	2.29785	0.000103998
Q96S44	TP53RK	2.29722	1.23916e-06
P02787	TF	2.29609	0.00836001
Q8NBF2	NHLRC2	2.2954	5.32126e-09
H0YHG0	Uncharacterized protein (Fragment) OS=Homo sapiens OX=9606	2.29507	6.09483e-06
P23508	MCC	2.29086	3.0309e-06
Q8IX04	UEVLD	2.2892	7.61769e-06
Q7LBR1	CHMP1B	2.28797	4.32422e-06
Q01105	SET	2.28467	4.9408e-05
P41240	CSK	2.28435	2.9069e-09
Q9H3N1	TMX1	2.28195	1.12299e-09
V9GY93	TMEM165	2.28063	1.43153e-05
Q96KC8	DNAJC1	2.27999	8.76399e-05
O43395	PRPF3	2.27831	6.53603e-05
Q15067	ACOX1	2.27438	6.9912e-07
J3KMZ8	DPF2	2.27251	2.51153e-06
Q9BU23	LMF2	2.2725	2.35338e-08
E9PFP8	PCBP3	2.26795	1.36056e-05
O14879	IFIT3	2.26761	0.000201812
P01023	A2M	2.26676	0.0073423
Q5JTV8	TOR1AIP1	2.26623	1.841e-10
Q6DKJ4	NXN	2.26543	1.12783e-06
Q99536	VAT1	2.26534	7.22043e-10
Q8IZQ5	SELENOH	2.26462	1.6781e-05
O95400	CD2BP2	2.2617	5.27878e-05
Q6PGP7	TTC37	2.26135	5.32891e-05
Q9UG63	ABCF2	2.25825	2.87516e-08
Q9BW92	TARS2	2.25777	0.000132123
Q96IZ7	RSRC1	2.25261	2.60831e-06
O00422	SAP18	2.2521	5.70301e-08
P01721	IGLV6-57	2.25154	0.0227254
Q9P2I0	CPSF2	2.2489	3.16394e-06
Q9P0B6	CCDC167	2.24744	0.000302837
Q8WXX5	DNAJC9	2.24676	3.16601e-05
Q9BYI3	FAM126A	2.24578	6.4947e-07
Q8WXD5	GEMIN6	2.24539	7.7251e-07
Q15059	BRD3	2.24329	2.81508e-08
A0A3B3IRY8	EPHB1	2.24246	0.00097687
O15228	GNPAT	2.24103	1.78247e-07
P78347	GTF2I	2.23991	1.6166e-08
Q9HBR0	SLC38A10	2.23982	8.90534e-05
O75973	C1QL1	2.23862	0.000322276
S4R347	FNBP1L	2.23746	1.92919e-06
O00468	AGRN	2.23713	8.14165e-07
Q9HBI0	PARVG	2.2364	5.78813e-05
Q5STZ8	ABCF1	2.23528	6.92722e-06
Q99567	NUP88	2.2346	2.12355e-05
P42224	STAT1	2.23456	2.10625e-06
P56537	EIF6	2.23334	1.90449e-05
Q9GZT4	SRR	2.23232	6.06637e-05
I3L0H8	DDX19A	2.23198	0.000237708
Q3KRA6	C2orf76	2.23081	5.05728e-05
Q9Y6A4	CFAP20	2.23031	4.4774e-05
Q9NQX7	ITM2C	2.23028	1.58408e-05
P01876	IGHA1	2.22782	0.00174209
P09525	ANXA4	2.2254	1.19268e-06
A0A087WVZ9	POLR2E	2.22451	3.25043e-06
Q8IWW6	ARHGAP12	2.22354	1.99921e-07
F8W1L8	CDK4	2.2233	2.96014e-07
Q6P2E9	EDC4	2.21482	5.87691e-09
Q13823	GNL2	2.21269	5.12746e-06
P50552	VASP	2.20925	1.17736e-08
Q9BUH6	PAXX	2.20722	2.36575e-07
H7C127	BRD8	2.20621	5.00179e-08
Q969X5	ERGIC1	2.20346	4.58504e-05
Q9GZZ9	UBA5	2.20023	2.77369e-09
Q8NBJ4	GOLM1	2.20005	7.43544e-08
Q9BYG3	NIFK	2.19903	0.0103686
Q07812	BAX	2.19896	1.17084e-05
Q8WX93	PALLD	2.19846	4.73782e-08
Q13310	PABPC4	2.19818	5.3104e-07
Q13573	SNW1	2.19769	4.11549e-06
Q9BVJ6	UTP14A	2.19698	0.000867242
H0YNX5	SEC11A	2.19616	5.64261e-05
Q9NUQ3	TXLNG	2.19284	3.87723e-05
A2NJV5	IGKV2-29	2.1924	0.00234533
P05155	SERPING1	2.19127	0.0216955
Q629K1	TRIQK	2.18979	8.29784e-06
P49908	SELENOP	2.18852	0.000106819
P50135	HNMT	2.18692	7.68017e-06
Q96JQ0	DCHS1	2.18306	0.000116037
P26368	U2AF2	2.18187	9.60733e-08
Q96LB3	IFT74	2.17956	1.03789e-05
Q9P2E9	RRBP1	2.17837	3.97867e-07
Q9NQ34	TMEM9B	2.17836	0.000166931
Q16822	PCK2	2.17608	0.000610304
P29590	PML	2.17345	4.22837e-06
Q9H501	ESF1	2.17173	0.00751824
Q8WUF5	PPP1R13L	2.17166	0.00143713
P09871	C1S	2.17088	0.000113988
Q7L2J0	MEPCE	2.17054	0.000490834
Q10589	BST2	2.16691	3.79169e-05
P00491	PNP	2.1661	9.91969e-08
P12110	COL6A2	2.16519	0.00300114
Q96EK9	KTI12	2.16485	0.00012587
Q8WVY7	UBLCP1	2.16409	4.45057e-09
Q9BRJ6	C7orf50	2.16303	0.0145195
Q9GZS1	POLR1E	2.16118	0.0017062
F8W0Q9	PPHLN1	2.16076	0.00499414
Q15418	RPS6KA1	2.15939	0.000114527
Q9H1B7	IRF2BPL	2.15905	0.0070556
D6RCM5	RWDD4	2.15839	1.56299e-08
P01019	AGT	2.15803	0.000415559
Q9Y3A2	UTP11	2.15316	2.00188e-05
Q9H2P0	ADNP	2.15303	2.13769e-08
O75369	FLNB	2.14962	3.83798e-09
P22352	GPX3	2.1458	0.028708
Q7Z2E3	APTX	2.14485	2.89195e-07
Q13541	EIF4EBP1	2.14287	0.00135216
P27635	RPL10	2.14278	6.74028e-08
Q8WUB8	PHF10	2.14091	6.88756e-07
P41226	UBA7	2.14026	0.00016161
P14209	CD99	2.13933	3.59147e-05
M0QZM1	HNRNPM	2.13915	0.00291117
Q5VY30	RBP4	2.13797	0.00416093
Q96J01	THOC3	2.13509	2.3022e-05
P02458	COL2A1	2.13141	0.0125493
Q12788	TBL3	2.13108	1.61049e-06
F1T0I1	SEC16A	2.12939	2.61414e-06
E9PB61	ALYREF	2.12821	4.3578e-06
Q4G0J3	LARP7	2.12537	8.20939e-08
Q9H7L9	SUDS3	2.12353	1.18865e-05
K7EP71	HS2ST1	2.12204	1.49695e-06
Q14676	MDC1	2.12104	0.00434298
Q14669	TRIP12	2.12087	7.02684e-05
P51178	PLCD1	2.11817	0.000123957
P51570	GALK1	2.11781	7.27309e-09
P21246	PTN	2.11734	0.000272542
A0A1W2PNX8	UNC45A	2.1173	1.05435e-09
Q96C23	GALM	2.11587	3.74187e-08
Q4LE39	ARID4B	2.11511	0.00580544
Q5T200	ZC3H13	2.11411	7.18662e-07
Q8TC07	TBC1D15	2.11391	9.43003e-11
O43684	BUB3	2.11196	6.81296e-06
Q92820	GGH	2.11055	5.73948e-06
P27708	CAD	2.10985	0.000108273
P09668	CTSH	2.10901	0.00241863
Q9H6F5	CCDC86	2.1079	0.000829907
P62314	SNRPD1	2.10751	1.87848e-05
O60443	GSDME	2.10626	1.22883e-08
Q9NQ88	TIGAR	2.10536	1.93066e-07
P19971	TYMP	2.10459	0.000408556
Q96D96	HVCN1	2.10454	3.09676e-05
Q96RK4	BBS4	2.10417	4.99224e-05
Q8TDZ2	MICAL1	2.10113	4.70384e-08
O76021	RSL1D1	2.10045	0.00113981
Q92692	NECTIN2	2.09931	1.67988e-05
Q14571	ITPR2	2.09921	3.52791e-07
P26038	MSN	2.09616	3.67809e-11
A0A6I8PRA0	TCOF1	2.0943	3.15942e-07
Q13123	IK	2.09327	7.92596e-07
Q10570	CPSF1	2.09277	3.53938e-06
Q9NU22	MDN1	2.09209	0.000114118
B7ZKJ8	ITIH4	2.09132	0.00299179
A7XZE4	TPM2	2.09108	0.00823786
Q13501	SQSTM1	2.09084	3.77732e-06
Q9Y3C1	NOP16	2.09046	0.0490949
P35052	GPC1	2.08711	2.61775e-05
A0A5F9UP49	SDF4	2.08485	4.46903e-06
Q9UHW5	GPN3	2.08467	1.03687e-06
H0YIV4	NAP1L1	2.08325	4.82556e-07
A6NHR9	SMCHD1	2.08296	0.000439822
Q9H910	JPT2	2.08238	2.6663e-05
C9JA28	SSR3	2.08122	9.20402e-06
Q99459	CDC5L	2.07851	3.89829e-08
F8VW96	CSRP2	2.0761	3.80895e-05
Q8TD30	GPT2	2.07407	0.000505925
P33241	LSP1	2.07371	1.57108e-06
Q9H2P9	DPH5	2.07317	2.64642e-11
Q9Y6X9	MORC2	2.07032	0.000657936
P05109	S100A8	2.07008	0.0385789
Q06546	GABPA	2.07001	2.24518e-05
Q8IZ73	RPUSD2	2.06856	0.00238132
F8VQQ4	TUBA1A	2.0684	0.00151737
O75131	CPNE3	2.06833	3.45088e-11
P19838	NFKB1	2.0674	6.45736e-11
P32856	STX2	2.06605	1.46289e-08
V9GYY5	Nucleolar protein 12 (Fragment) OS=Homo sapiens OX=9606	2.06602	0.00685109
O14772	FPGT	2.0625	1.40793e-05
Q96ES7	SGF29	2.06179	1.48864e-05
A2ABF8	EHMT2	2.05978	4.70712e-05
Q587I9	SFT2D3	2.05952	0.0411375
Q96PK6	RBM14	2.05795	4.87765e-07
P17096	HMGA1	2.05533	2.4519e-06
O75152	ZC3H11A	2.05424	1.93109e-06
O43809	NUDT21	2.05403	1.02204e-08
Q8TED0	UTP15	2.05384	7.24783e-05
Q09666	AHNAK	2.05329	7.51069e-06
Q96G03	PGM2	2.05245	2.3955e-09
Q9UNZ5	C19orf53	2.05217	5.92956e-06
P06748	NPM1	2.05106	0.00851618
A0A3B3ISS6	GPNMB	2.04969	0.0364798
Q7Z7L8	C11orf96	2.04837	0.00133472
H0Y6I0	GOLGA4	2.04745	7.75904e-07
A0A096LP69	CD99	2.04699	0.000794679
P48553	TRAPPC10	2.04385	7.66955e-08
R4GNG3	GIT2	2.0421	6.98737e-06
P04179	SOD2	2.0415	0.000909727
P78316	NOP14	2.03751	3.04556e-05
Q7Z5L9	IRF2BP2	2.03747	1.6962e-05
P56199	ITGA1	2.03647	0.000557101
H3BPC4	UBE2I	2.03462	0.000601835
A0A669KB89	SCRIB	2.03424	1.49247e-09
Q6P2Q9	PRPF8	2.03362	2.94325e-07
Q9HBI1	PARVB	2.0325	0.0036817
Q5VTL8	PRPF38B	2.03171	2.1984e-05
O95470	SGPL1	2.03143	1.73478e-07
Q9NXV6	CDKN2AIP	2.03061	1.13679e-07
Q6NUM9	RETSAT	2.03058	6.08995e-09
Q9Y2X3	NOP58	2.02953	5.5778e-07
O00443	PIK3C2A	2.02841	5.43275e-08
Q9NWZ8	GEMIN8	2.02711	6.40637e-06
P61221	ABCE1	2.02606	2.50956e-09
O15355	PPM1G	2.02367	1.03368e-07
E7EQ69	NAA50	2.02213	2.00789e-07
Q9NX05	FAM120C	2.0206	5.65547e-09
P06756	ITGAV	2.02011	1.9793e-07
P09619	PDGFRB	2.01993	0.000197427
Q5RKV6	EXOSC6	2.01661	0.00109621
E7ETY2	TCOF1	2.0133	2.1081e-07
Q9BUQ8	DDX23	2.01245	4.91175e-08
P62805	H4C1	2.00932	1.73863e-07
P49257	LMAN1	2.00834	7.4737e-08
A0A087WVE9	ARNT2	2.00784	0.000331966
O95466	FMNL1	2.00731	2.07487e-05
O00339	MATN2	2.00676	0.000144545
Q96BH1	RNF25	2.00666	1.0394e-06
P98175	RBM10	2.0045	6.1891e-07
Q9P0I2	EMC3	2.00427	6.43296e-05
Q9UBN7	HDAC6	2.0018	3.52158e-08
Q53GS9	USP39	1.99793	1.50766e-07
P00533	EGFR	1.99688	3.69242e-06
A0A494C0X7	ITGB2	1.99591	8.03964e-07
Q9H0G5	NSRP1	1.9953	1.93157e-05
Q9UQE7	SMC3	1.99516	1.15837e-09
P15408	FOSL2	1.99326	0.00317773
O94915	FRYL	1.99134	3.42405e-09
O60216	RAD21	1.98998	9.77189e-07
Q9Y5X2	SNX8	1.98977	3.45776e-08
P15170	GSPT1	1.98722	1.06387e-07
Q8N7H5	PAF1	1.98503	9.93422e-07
Q9H0F6	SHARPIN	1.98465	8.48011e-08
Q8NC56	LEMD2	1.98428	1.92275e-09
Q5JPI3	C3orf38	1.98358	3.04584e-07
Q9UK59	DBR1	1.98192	1.00316e-08
P17655	CAPN2	1.98179	1.86849e-07
Q14683	SMC1A	1.97865	1.48228e-09
A0A0C4DGA2	ECI2	1.97804	0.000929235
H3BTP3	TCF4	1.97779	0.000313584
P35237	SERPINB6	1.97578	2.29311e-08
A0A499FJY3	RBM15	1.97564	1.68606e-07
D6RGX2	UFSP2	1.974	0.000710265
Q6NZY4	ZCCHC8	1.97362	0.000620823
O00767	SCD	1.97319	8.41301e-06
Q96I51	RCC1L	1.97176	2.45392e-08
Q6P1N9	TATDN1	1.97164	5.54677e-08
Q9H0D6	XRN2	1.97042	1.92568e-06
Q9H3H9	TCEAL2	1.97005	0.0150217
G5E9D5	ELAC2	1.96955	1.14724e-05
Q9UJV9	DDX41	1.9692	1.74599e-08
O75533	SF3B1	1.96811	1.57614e-08
X6R9N0	PTAR1	1.96711	0.000561337
Q15293	RCN1	1.96528	7.81198e-08
Q9ULE6	PALD1	1.96512	7.06314e-06
P22102	GART	1.96482	3.93899e-11
Q08380	LGALS3BP	1.96433	1.49013e-05
Q86X83	COMMD2	1.96376	2.61971e-09
Q8N6R0	EEF1AKNMT	1.96225	7.57198e-09
Q9UBL3	ASH2L	1.96176	0.000336149
Q16512	PKN1	1.96155	8.74018e-07
Q07617	SPAG1	1.96149	0.000210996
O43264	ZW10	1.9603	7.2795e-11
Q86U38	NOP9	1.96014	4.93758e-05
Q8NCN5	PDPR	1.95992	9.11164e-08
K7ENV7	ISOC2	1.95812	0.00012296
P41214	EIF2D	1.95712	0.000200367
O14776	TCERG1	1.95618	8.75483e-08
Q8TB03	CXorf38	1.95418	2.98829e-05
P18583	SON	1.95124	1.38169e-07
P52597	HNRNPF	1.9512	2.91872e-05
Q9NPJ6	MED4	1.95094	6.90309e-06
P24530	EDNRB	1.94981	0.00354923
P78549	NTHL1	1.94953	6.39248e-05
Q08945	SSRP1	1.94686	0.00716618
P05997	COL5A2	1.94406	0.027772
Q07065	CKAP4	1.94339	9.67015e-09
Q9Y6W5	WASF2	1.94298	6.68792e-10
Q9UNF1	MAGED2	1.94276	1.73958e-06
Q5JSZ5	PRRC2B	1.93939	0.000735424
Q86VM9	ZC3H18	1.93931	6.85503e-07
A0A3B3ISV9	ERI3	1.93626	8.64268e-08
Q9UBM7	DHCR7	1.9357	2.52181e-05
Q96FJ0	STAMBPL1	1.93534	0.000637426
P10412	H1-4	1.93309	2.20225e-06
P05556	ITGB1	1.9316	6.97715e-08
P13224	GP1BB	1.92936	0.0308702
Q96T23	RSF1	1.92897	5.16401e-06
Q9BV57	ADI1	1.92767	0.00036532
Q14558	PRPSAP1	1.92717	3.45085e-07
Q99757	TXN2	1.92695	1.2722e-07
Q9Y3Z3	SAMHD1	1.92671	6.40561e-09
P41208	CETN2	1.92655	1.35096e-06
Q12965	MYO1E	1.9236	0.00571781
Q9H7P6	MVB12B	1.92316	0.000188282
P54802	NAGLU	1.91782	3.50164e-05
H3BTH8	HAPLN3	1.91741	0.0019772
Q969S3	ZNF622	1.91689	0.00118556
Q8N283	ANKRD35	1.91667	0.000554873
Q15084	PDIA6	1.91605	1.73827e-09
A0A3B3ITX9	GET1-SH3BGR	1.91392	7.0764e-06
P85037	FOXK1	1.91392	0.00129374
Q8NHP6	MOSPD2	1.91343	5.80959e-05
O75150	RNF40	1.91188	2.01819e-06
P09874	PARP1	1.90965	5.56102e-07
Q8IXM2	BAP18	1.90893	2.82038e-05
Q15061	WDR43	1.9066	0.000116678
Q53EL6	PDCD4	1.9055	1.56354e-06
Q9BVM2	DPCD	1.90532	6.09632e-09
Q9UDR5	AASS	1.90528	8.45145e-06
P16930	FAH	1.90226	1.12114e-05
P04792	HSPB1	1.90196	1.72913e-05
P82970	HMGN5	1.90047	8.34706e-05
Q9HBL8	NMRAL1	1.8995	3.24606e-05
Q96G28	CFAP36	1.89554	3.59845e-05
Q86UX7	FERMT3	1.89547	3.20251e-05
P31949	S100A11	1.89399	1.01131e-05
Q6P4E1	GOLM2	1.89248	1.01707e-06
P22307	SCP2	1.89167	3.16993e-11
K7EIE8	MBD3	1.88847	6.38933e-05
Q96GX9	APIP	1.88805	1.34182e-11
Q7LBC6	KDM3B	1.88804	4.60859e-07
P62280	RPS11	1.88628	3.40455e-08
Q7L3B6	CDC37L1	1.88427	0.000104814
Q8IYB3	SRRM1	1.8833	0.00168931
Q15427	SF3B4	1.8829	1.20173e-05
P12314	FCGR1A	1.88038	0.00955905
A0A3B3IRT8	SSR1	1.88008	6.30811e-06
Q9BVG4	PBDC1	1.87872	1.47146e-06
Q8IY37	DHX37	1.87668	0.0189887
P54687	BCAT1	1.87577	0.0141705
E7EPM6	ACSL1	1.87374	4.60263e-08
Q7Z4H3	HDDC2	1.87015	1.75863e-05
Q9Y333	LSM2	1.86645	2.60515e-06
Q29RF7	PDS5A	1.8663	2.54788e-06
F8VXC8	SMARCC2	1.86618	8.3088e-08
F5H101	NOL8	1.8654	0.000292526
F2Z2I8	STOML2	1.8639	0.000156629
Q8IWE2	FAM114A1	1.86255	1.94267e-05
K7ERC8	KDSR	1.86237	1.26162e-06
O95391	SLU7	1.86225	0.0401011
H0Y6A0	ARFGAP3	1.86183	0.000154873
P40937	RFC5	1.86115	3.59142e-06
A0A2R8Y5J0	CHD4	1.86053	5.19911e-06
Q8WXI9	GATAD2B	1.85993	0.0124759
P46783	RPS10	1.85934	2.15905e-07
D6RBZ0	HNRNPAB	1.85882	0.00095445
Q9HCS7	XAB2	1.85876	4.57397e-05
P83876	TXNL4A	1.85792	3.67726e-05
Q13308	PTK7	1.85767	7.91766e-06
O94888	UBXN7	1.85761	0.00039562
Q8N4P3	HDDC3	1.85712	1.65072e-05
P13667	PDIA4	1.85693	1.22289e-08
O00161	SNAP23	1.85659	3.06536e-06
P50750	CDK9	1.85284	7.90165e-05
Q5T0I0	GSN	1.85143	3.37357e-05
Q13769	THOC5	1.84979	4.34396e-08
P13807	GYS1	1.84864	1.50243e-06
Q9H1K0	RBSN	1.84692	0.0027847
J3KNN7	BRAP	1.84673	2.9378e-05
Q5VV42	CDKAL1	1.84529	0.000321245
Q9BRU9	UTP23	1.84487	5.7286e-05
O00479	HMGN4	1.8444	1.64076e-05
A0A2R8Y811	RPS14	1.84367	7.43906e-08
A0A0U1RQX8	CBL	1.84198	9.99967e-09
P67809	YBX1	1.83768	0.00249401
Q8ND04	SMG8	1.8376	4.50562e-06
Q15393	SF3B3	1.83444	7.34512e-07
P05423	POLR3D	1.8329	1.39449e-07
H0YM70	PSME2	1.83218	8.83792e-10
P28838	LAP3	1.83201	6.10929e-10
Q7Z2W4	ZC3HAV1	1.8275	3.75102e-10
Q9UGQ2	CACFD1	1.82699	2.39783e-05
Q92522	H1-10	1.82677	1.14918e-06
Q7Z422	SZRD1	1.82489	0.00013006
Q9H0A0	NAT10	1.82479	8.44586e-06
Q9NXR1	NDE1	1.82401	0.000179585
P29536	LMOD1	1.82134	0.0388334
Q14554	PDIA5	1.82091	0.000297431
Q96D53	COQ8B	1.82063	8.97032e-06
Q96P16	RPRD1A	1.82007	2.56568e-06
Q9UHR5	SAP30BP	1.81991	0.00113617
Q9Y6E2	BZW2	1.8195	0.00106588
O60825	PFKFB2	1.81918	0.00302372
Q12792	TWF1	1.81889	2.17644e-10
P46063	RECQL	1.81709	2.92968e-06
P05114	HMGN1	1.81707	0.000250957
Q15437	SEC23B	1.81412	3.81125e-08
Q96D46	NMD3	1.81391	7.4471e-11
O00391	QSOX1	1.81347	0.00224115
P09012	SNRPA	1.81314	4.56071e-08
Q9BRG1	VPS25	1.8125	1.72038e-07
Q13438	OS9	1.81238	4.1426e-05
E9PCW1	GOSR1	1.81129	1.10499e-08
P19256	CD58	1.80809	6.74943e-10
O43823	AKAP8	1.80648	0.00325579
A0A0G2JNZ7	DDR1	1.80598	6.29479e-05
Q12789	GTF3C1	1.80589	5.87173e-07
E7EMF1	ITGA2	1.80408	0.00987137
O75477	ERLIN1	1.80385	9.42334e-09
E7ESK6	SDC2	1.80311	2.03968e-05
P09914	IFIT1	1.8009	0.000199012
Q8IY81	FTSJ3	1.79978	0.000634477
Q92688	ANP32B	1.79781	4.16943e-05
Q92616	GCN1	1.79671	1.81541e-09
A6NLM8	SSR4	1.79496	0.000337632
P54819	AK2	1.79403	1.04839e-09
P35606	COPB2	1.79401	3.01696e-08
Q96PU8	QKI	1.79201	4.71567e-07
P05455	SSB	1.78575	1.08636e-08
Q86W42	THOC6	1.78484	9.9384e-07
A6NKD9	CCDC85C	1.78389	0.00183983
F2Z2U4	TRRAP	1.78276	0.000496749
Q13445	TMED1	1.77956	3.52423e-06
P48556	PSMD8	1.77652	3.45518e-05
P11387	TOP1	1.77627	1.85102e-05
Q68DD2	PLA2G4F	1.77479	0.0216552
A0A096LPE2	SAA2-SAA4	1.77457	0.00981765
A0A2R8Y5S7	RDX	1.77396	0.000195196
A0A3B3ITH3	IMPACT	1.77249	2.02853e-09
Q92769	HDAC2	1.77138	2.3327e-06
Q9UKF6	CPSF3	1.771	0.000327522
Q15124	PGM5	1.77012	0.000652293
A0A3B3IUB5	HM13	1.76947	2.52601e-05
Q13425	SNTB2	1.76765	0.00151881
P62244	RPS15A	1.76598	8.24799e-08
Q7Z3K3	POGZ	1.76508	1.34765e-06
O96007	MOCS2	1.76471	0.000292266
O43148	RNMT	1.76373	4.56603e-05
A0A2R8Y6J3	RPL5	1.7615	1.37606e-07
Q15139	PRKD1	1.75582	2.52092e-06
Q8TCJ2	STT3B	1.75524	4.2708e-07
Q06203	PPAT	1.75408	1.60575e-07
Q8TDM6	DLG5	1.7538	3.11679e-05
Q9Y5A9	YTHDF2	1.75326	2.64091e-05
Q9GZT3	SLIRP	1.75267	1.9037e-07
O14828	SCAMP3	1.75261	0.00398959
J3KNI1	COG4	1.75219	1.08027e-08
Q07666	KHDRBS1	1.75124	6.82227e-06
P34897	SHMT2	1.75033	0.000167146
Q0VDF9	HSPA14	1.75014	9.23526e-05
O60814	H2BC12	1.75013	1.49272e-05
F8WJN3	CPSF6	1.74809	1.22176e-07
Q8N0X7	SPART	1.74776	3.50915e-08
P05387	RPLP2	1.74668	0.00147397
P48067	SLC6A9	1.74653	6.27661e-05
Q13907	IDI1	1.74561	4.51144e-06
P17980	PSMC3	1.74305	1.43743e-09
P36551	CPOX	1.73998	1.43274e-06
Q2NL82	TSR1	1.7386	2.74277e-07
O75643	SNRNP200	1.73812	1.63397e-08
Q9Y6D9	MAD1L1	1.73801	3.96527e-08
P61457	PCBD1	1.73724	9.17041e-08
P35251	RFC1	1.73611	2.33958e-07
Q96P70	IPO9	1.73578	1.35608e-07
Q04941	PLP2	1.73496	2.51515e-05
Q06323	PSME1	1.73467	1.05454e-11
Q8NFF5	FLAD1	1.73447	5.1732e-05
Q9P206	KIAA1522	1.73351	3.14468e-05
Q9H477	RBKS	1.73142	0.00289661
Q13263	TRIM28	1.73058	2.7305e-05
O95996	APC2	1.72963	0.00040726
O75874	IDH1	1.72934	2.48362e-09
Q13242	SRSF9	1.72427	6.69419e-05
P16402	H1-3	1.72384	0.000282325
Q68CZ2	TNS3	1.72235	0.00379868
Q9BTC0	DIDO1	1.72128	0.00121263
P00167	CYB5A	1.7203	2.33674e-07
Q8N129	CNPY4	1.72006	0.00131087
P51812	RPS6KA3	1.71857	4.39288e-07
O15397	IPO8	1.71503	4.02397e-07
Q9UBB9	TFIP11	1.71461	0.000133209
E9PMP8	TTC3	1.71429	2.29807e-05
O75695	RP2	1.71366	7.8782e-08
Q13601	KRR1	1.71353	0.00439774
F6SS63	TAB3	1.71258	0.015152
Q9H4A4	RNPEP	1.71213	6.62843e-06
Q8IWS0	PHF6	1.71132	0.000556373
Q15417	CNN3	1.7106	0.00199457
F5GWH5	TMEM258	1.71025	1.70352e-06
A0A2R8YHD2	TPM4	1.70891	0.00101149
A0A0A0MRR5	UPRT	1.70871	1.7324e-07
Q4VXL4	TACC2	1.70737	0.005266
P21695	GPD1	1.7064	0.00641899
Q9H0N5	PCBD2	1.70563	7.59409e-09
P09455	RBP1	1.70496	4.47467e-05
Q92882	OSTF1	1.70473	1.32783e-06
Q969S2	NEIL2	1.70147	0.000122359
Q7Z7H5	TMED4	1.70057	6.06329e-09
O00203	AP3B1	1.69995	1.88506e-08
Q9BXK1	KLF16	1.6982	0.0341763
Q8WUN7	UBTD2	1.6981	5.7636e-05
Q96JM3	CHAMP1	1.69704	8.73939e-06
P40121	CAPG	1.69676	1.8468e-05
P51858	HDGF	1.69648	3.95266e-06
P49585	PCYT1A	1.69294	1.01511e-09
Q15233	NONO	1.69174	1.88322e-07
P37108	SRP14	1.68892	3.76973e-07
H7BZG4	TTC23	1.68775	0.00842367
A0A087WUC6	SPCS2	1.68753	1.95806e-06
Q9Y5M8	SRPRB	1.68741	1.95484e-06
P35221	CTNNA1	1.68715	3.34116e-08
Q9NYK5	MRPL39	1.68222	2.31498e-06
Q99933	BAG1	1.68099	1.69058e-07
P61964	WDR5	1.67807	1.33605e-05
P04839	CYBB	1.67456	1.10129e-08
A0A2R8Y855	SMARCE1	1.67391	2.64286e-06
P23511	NFYA	1.67379	0.00614218
Q92878	RAD50	1.67179	4.50923e-08
Q93052	LPP	1.67118	0.000219027
B0QY95	MIEF1	1.67047	9.83387e-06
Q9P013	CWC15	1.67016	0.00388766
Q9NVR2	INTS10	1.66963	8.17961e-07
Q9P2E3	ZNFX1	1.66901	9.26525e-07
P16403	H1-2	1.66848	3.69139e-05
A0A087WXD1	SLC9A7	1.66798	0.000612506
Q8WXF0	SRSF12	1.66761	4.37494e-05
Q92743	HTRA1	1.66757	0.00121107
P42766	RPL35	1.66602	0.000324596
P42166	TMPO	1.66485	0.0477323
Q9Y230	RUVBL2	1.66484	5.44793e-10
Q14314	FGL2	1.66311	0.037575
Q9BRV8	SIKE1	1.66288	4.14188e-10
Q8WW12	PCNP	1.6626	0.000534776
Q9HD33	MRPL47	1.66168	0.000773965
P11117	ACP2	1.6608	0.000172775
Q9NVH0	EXD2	1.66034	4.96478e-05
O94964	SOGA1	1.66033	3.29929e-05
P23229	ITGA6	1.65846	5.16232e-05
B4DY09	ILF2	1.65841	2.64838e-07
Q9HC35	EML4	1.65778	1.18063e-06
P43246	MSH2	1.65747	3.13749e-05
A0A087WYF8	PDLIM3	1.65679	0.00311734
Q9H8L6	MMRN2	1.6565	9.28364e-05
Q14112	NID2	1.65577	7.94999e-05
O95394	PGM3	1.65569	3.22254e-07
P50416	CPT1A	1.65556	8.84678e-06
Q13435	SF3B2	1.65514	1.05859e-06
O60264	SMARCA5	1.65398	1.6173e-05
P55263	ADK	1.65368	1.19029e-05
Q8IXM3	MRPL41	1.65185	8.9245e-07
Q6ZWT7	MBOAT2	1.64933	0.000202839
Q5SRN5	HLA-A	1.64915	7.00018e-05
P98160	HSPG2	1.64875	3.65247e-06
J3KPG6	PSTPIP1	1.64825	1.87735e-05
K7EIU8	SMAD4	1.64744	5.49576e-06
Q8NDI1	EHBP1	1.64642	1.10191e-06
Q13114	TRAF3	1.64558	0.00106341
Q15029	EFTUD2	1.64529	7.7688e-07
Q96FT9	IFT43	1.64478	0.00545768
P78527	PRKDC	1.64463	3.35613e-07
P55145	MANF	1.6442	1.52244e-05
A0A3B3ISP1	ANKS1A	1.64365	0.000223113
P18077	RPL35A	1.64298	5.8928e-09
Q9P016	THYN1	1.64032	5.73134e-09
P43121	MCAM	1.64031	0.000441761
H0Y368	DPM1	1.63993	0.0387149
P18065	IGFBP2	1.63993	0.000195085
Q9ULK0	GRID1	1.63941	0.00168622
O14647	CHD2	1.63886	1.0525e-09
P02730	SLC4A1	1.6355	0.0390289
Q9ULR0	ISY1	1.6347	5.76836e-06
P02511	CRYAB	1.6343	0.0248806
Q8WTW3	COG1	1.63257	1.13034e-07
O75648	TRMU	1.63156	0.000178963
A0A3B3ISU0	DSC2	1.63069	0.000817918
O75970	MPDZ	1.62956	4.58151e-08
Q9NX20	MRPL16	1.62913	3.82736e-09
A0A3B3IUA2	SNU13	1.62122	8.90619e-06
A0A2U3TZV8	PLCH1	1.62121	0.0220599
Q12981	BNIP1	1.62018	4.36933e-06
Q5JXI8	FHL1	1.61992	4.08761e-06
O15160	POLR1C	1.61704	0.000509247
Q96L58	B3GALT6	1.61691	0.000849278
A0A0C4DFL7	CYP51A1	1.61537	6.9756e-05
Q8N961	ABTB2	1.61507	0.00584777
Q9NTI5	PDS5B	1.61299	2.5379e-05
P13747	HLA-E	1.61141	0.0008819
P84101	SERF2	1.61117	0.00128514
Q9UKX7	NUP50	1.61108	0.0130118
Q49AN9	SNRPG	1.60919	0.00239574
O00512	BCL9	1.60709	0.000799137
P39656	DDOST	1.60683	1.60261e-08
Q8WUM0	NUP133	1.60657	4.16353e-06
Q9BST9	RTKN	1.60551	0.0373309
P05230	FGF1	1.60471	0.00347971
P09234	SNRPC	1.60415	2.98336e-06
P49354	FNTA	1.60276	3.81008e-06
Q8TEQ0	SNX29	1.60244	6.98711e-07
P19338	NCL	1.60217	0.00367951
E7EVE9	ERCC2	1.60005	9.10298e-05
P05204	HMGN2	1.59844	0.000538664
O00592	PODXL	1.59757	6.35992e-05
Q9Y5K6	CD2AP	1.59737	0.000533839
Q8WUH6	TMEM263	1.59632	4.85739e-05
Q9NWB6	ARGLU1	1.59417	6.49277e-07
P05106	ITGB3	1.59402	0.0345677
Q9GZT9	EGLN1	1.59361	7.9825e-08
Q96GQ7	DDX27	1.59247	0.0144241
Q96TA1	NIBAN2	1.58957	3.96697e-08
B4DP61	SMN1	1.58943	0.00289417
P13716	ALAD	1.58899	9.71091e-06
P82932	MRPS6	1.58843	0.000164102
Q96BP3	PPWD1	1.58791	5.99492e-06
A0A087WY61	NUMA1	1.58714	4.24715e-07
P35658	NUP214	1.58454	7.33007e-07
Q13464	ROCK1	1.58427	2.87244e-09
F8W9U3	ABHD14B	1.58267	0.00326845
Q9Y478	PRKAB1	1.58259	8.15201e-06
Q09028	RBBP4	1.57777	1.68778e-06
Q8IZH2	XRN1	1.57748	0.000803921
Q15181	PPA1	1.57565	1.12213e-07
Q9BV38	WDR18	1.57342	7.38655e-06
P11279	LAMP1	1.57304	1.59527e-07
E9PKG1	PRMT1	1.5726	0.000161366
Q9Y696	CLIC4	1.57257	0.00117592
Q9NVM6	DNAJC17	1.57218	0.00110736
P62081	RPS7	1.57	9.29406e-05
O94776	MTA2	1.56973	2.33466e-06
P61326	MAGOH	1.56931	0.000179472
Q9NYF8	BCLAF1	1.56816	2.97037e-06
Q96A57	TMEM230	1.5681	5.02921e-07
P52566	ARHGDIB	1.56777	1.17679e-08
P10155	RO60	1.56744	1.61044e-08
Q8WV41	SNX33	1.56725	4.25187e-06
O15354	GPR37	1.56717	0.0366802
Q9Y2W2	WBP11	1.56603	9.40017e-06
Q14151	SAFB2	1.56598	2.33582e-05
Q8TDD1	DDX54	1.56429	0.0352929
Q9UBR2	CTSZ	1.56358	8.89394e-05
P62318	SNRPD3	1.56348	4.12824e-05
Q92665	MRPS31	1.56274	0.00260046
P61923	COPZ1	1.5617	0.000749445
Q86XL3	ANKLE2	1.56052	0.00111881
H3BMM9	RNPS1	1.55979	1.32927e-05
A0A0J9YYL3	PUF60	1.55868	5.33817e-08
Q6NUK4	REEP3	1.55819	0.000808754
Q05519	SRSF11	1.55539	7.7009e-06
Q8N8N7	PTGR2	1.55285	2.8407e-05
Q96HC4	PDLIM5	1.55263	2.57145e-06
Q96P48	ARAP1	1.55149	0.000126564
A0A0S2Z4G6	TPM1	1.5514	0.000556021
H7C0G7	NHEJ1	1.55121	1.30233e-06
Q9UJS0	SLC25A13	1.54948	2.4067e-06
A0A0A6YY92	ADSL	1.54909	8.63703e-05
A0A087WVS8	MOB2	1.5453	0.00125719
O00273	DFFA	1.54507	1.3862e-07
Q92973	TNPO1	1.54448	1.62045e-08
P46778	RPL21	1.54385	7.27828e-09
B8ZZU6	ATF2	1.54343	9.96135e-05
A0A0A0MRJ8	ARHGAP30	1.54108	0.00340154
O75936	BBOX1	1.54049	3.51023e-05
Q9Y646	CPQ	1.54025	0.000369995
Q9Y383	LUC7L2	1.53918	4.98683e-07
Q9NUQ6	SPATS2L	1.53845	2.22225e-08
O75400	PRPF40A	1.53653	0.00379611
Q8N5F7	NKAP	1.53602	7.3631e-07
Q9UBV2	SEL1L	1.53505	1.00204e-07
P49903	SEPHS1	1.53475	0.000244835
Q13283	G3BP1	1.53371	0.000418541
P51610	HCFC1	1.53241	1.6256e-09
Q9BRL6	SRSF8	1.52878	0.000914674
Q12874	SF3A3	1.5286	6.37205e-06
O14933	UBE2L6	1.52794	0.000177454
Q9Y653	ADGRG1	1.52636	2.33388e-06
Q9NWF9	RNF216	1.52596	6.47493e-05
A0A1X7SC99	ZEB2	1.52583	0.0040238
Q9Y678	COPG1	1.52562	7.6708e-09
P63172	DYNLT1	1.52454	0.000613634
P05388	RPLP0	1.52232	2.75706e-05
Q9NVD7	PARVA	1.52225	3.42472e-07
Q9BQE4	SELENOS	1.52207	4.71141e-05
Q9ULZ3	PYCARD	1.51884	9.16528e-08
P04843	RPN1	1.51714	3.19449e-08
J3KNC0	GTF2A1	1.51688	0.0189324
Q9NXC5	MIOS	1.51679	4.15841e-05
Q92629	SGCD	1.51638	0.0085262
Q9NUG6	PDRG1	1.5155	0.000813273
P35637	FUS	1.51412	0.00119404
P24928	POLR2A	1.51338	5.56384e-05
Q03169	TNFAIP2	1.51213	0.00250988
Q9NPI6	DCP1A	1.51126	2.44555e-07
Q9UL42	PNMA2	1.50705	0.0254283
Q8N488	RYBP	1.50689	0.0338934
P46977	STT3A	1.50653	3.97481e-06
C9J5X1	IGF1R	1.50547	0.00489004
G3V5N8	ZFYVE1	1.50414	0.00205796
Q9H444	CHMP4B	1.50327	3.90663e-09
P35250	RFC2	1.50241	0.00227371
P49427	CDC34	1.50168	0.000547538
P31629	HIVEP2	1.49941	0.00628034
P09651	HNRNPA1	1.49888	4.8468e-06
M0R2B7	POLD1	1.49779	0.000516851
Q9UHL4	DPP7	1.49625	5.26005e-06
A0A590UK09	NFIA	1.4959	0.000141086
Q96KR1	ZFR	1.49554	1.16032e-09
J3KNW5	CLUAP1	1.49452	2.29676e-06
O94905	ERLIN2	1.49425	1.70509e-09
P06312	IGKV4-1	1.4941	0.0273773
M0R0F0	RPS5	1.49037	6.8504e-07
A3KFL2	EXOSC2	1.49034	0.00155907
P54105	CLNS1A	1.48907	2.32316e-06
Q6UX71	PLXDC2	1.48818	5.16552e-06
Q96AG4	LRRC59	1.4875	0.000147916
Q6ZVC0	NYAP1	1.48667	0.00315315
P07910	HNRNPC	1.4849	0.000857141
H3BLV9	SRPK1	1.48282	0.0354369
O43310	CTIF	1.48121	5.36698e-09
Q7L5N7	LPCAT2	1.4793	4.80676e-06
Q9H2H8	PPIL3	1.47855	6.20218e-07
Q13642	FHL1	1.47811	0.00126707
P27797	CALR	1.4768	4.19741e-08
Q9P107	GMIP	1.47658	4.58768e-07
P34947	GRK5	1.4759	0.0157313
Q12888	TP53BP1	1.47542	2.31075e-05
Q8TDY2	RB1CC1	1.47483	0.000153596
P11413	G6PD	1.47377	1.13099e-05
Q5STX8	AIF1	1.47217	3.25606e-05
O60664	PLIN3	1.47214	0.0132428
Q5JRA6	MIA3	1.47169	3.81951e-09
Q92504	SLC39A7	1.47066	9.89881e-06
Q9NP77	SSU72	1.47046	3.22335e-05
Q5BJF2	TMEM97	1.47025	0.000103934
B7WP74	CWC22	1.46907	1.64224e-07
K7ESG5	PSME3	1.46905	0.0156585
O43172	PRPF4	1.46836	1.33754e-06
Q01432	AMPD3	1.46705	0.000274608
O15381	NVL	1.46662	0.0005184
Q13625	TP53BP2	1.46434	2.5409e-07
P48059	LIMS1	1.46383	0.000727099
O60547	GMDS	1.46379	1.07816e-06
Q8WUA4	GTF3C2	1.46344	0.00115015
E7ET15	U2SURP	1.46126	0.000248587
Q15459	SF3A1	1.45977	4.78913e-07
Q15014	MORF4L2	1.45934	0.0137519
O95071	UBR5	1.45827	1.52165e-07
Q9H1D9	POLR3F	1.45686	3.57094e-07
P36955	SERPINF1	1.45423	0.0031121
Q5TDF0	NTPCR	1.45265	5.49459e-05
Q12906	ILF3	1.44903	2.56358e-07
Q86VQ3	TXNDC2	1.44828	0.00021045
Q6NXE6	ARMC6	1.44809	5.87351e-05
P49902	NT5C2	1.44782	6.02046e-09
Q08J23	NSUN2	1.44768	6.64937e-05
O14497	ARID1A	1.44624	0.000121682
Q92538	GBF1	1.44554	1.37147e-07
Q9BSH5	HDHD3	1.44553	0.00958658
H3BNV7	CIAO2B	1.44399	2.67503e-06
K7ELC7	RPL27	1.44312	3.5939e-09
Q9UH99	SUN2	1.44309	0.000118718
Q9NQZ2	UTP3	1.44274	0.00266134
P00738	HP	1.44261	0.00286609
P29083	GTF2E1	1.44238	0.004443
P30039	PBLD	1.44114	6.9443e-05
Q8TF05	PPP4R1	1.44091	5.24042e-06
P00966	ASS1	1.44075	0.0274024
A0A3F2YNY7	HMBS	1.44033	0.00102012
Q9UGM6	WARS2	1.44019	5.84133e-08
D6RAT0	RPS3A	1.43904	1.19819e-08
Q9UFB7	ZBTB47	1.43811	0.00408081
P27338	MAOB	1.43757	3.11408e-05
Q9HB07	MYG1	1.43707	6.24432e-07
Q8TC12	RDH11	1.4352	7.93813e-05
Q6PCB0	VWA1	1.43358	0.000461005
P35269	GTF2F1	1.43267	0.00141779
E7EVJ4	STAU2	1.43204	1.68197e-05
O95104	SCAF4	1.43145	0.0128028
Q9UMS4	PRPF19	1.43127	0.000207097
Q8IZL8	PELP1	1.43076	0.000279488
E9PKT4	TMEM123	1.4305	0.000698534
P31943	HNRNPH1	1.43008	5.40117e-06
Q9BRS2	RIOK1	1.42992	0.00895788
F5GYX3	SEMA7A	1.42963	0.00208679
O94886	TMEM63A	1.4292	0.000670617
Q9C0B0	UNK	1.42819	3.33254e-05
P19525	EIF2AK2	1.42777	1.29855e-07
P09429	HMGB1	1.42757	7.29095e-05
Q14966	ZNF638	1.42735	6.55515e-07
Q969H8	MYDGF	1.42715	0.000527336
E9PMS5	KCTD21	1.42668	0.00431947
P23919	DTYMK	1.42662	2.89971e-06
A0A0C4DFM1	TM9SF4	1.42542	3.36245e-05
Q9UKU9	ANGPTL2	1.42526	0.000951087
O15116	LSM1	1.42382	0.000131174
Q71UM5	RPS27L	1.4237	4.57016e-08
Q16401	PSMD5	1.42363	3.1749e-10
P25325	MPST	1.42301	5.88426e-06
Q96Q15	SMG1	1.42301	8.13742e-05
P02462	COL4A1	1.4223	0.0211717
O75582	RPS6KA5	1.42163	0.00643198
Q9H3P7	ACBD3	1.42132	5.351e-09
E9PL71	EEF1D	1.42035	0.00176081
Q16363	LAMA4	1.42009	0.000254687
O43818	RRP9	1.41917	0.0201164
Q86WB0	ZC3HC1	1.41575	0.00488541
P11166	SLC2A1	1.41494	0.0287866
F5GY05	FAM120B	1.41263	9.35474e-06
Q9Y617	PSAT1	1.41175	2.38581e-06
P09382	LGALS1	1.41136	8.75582e-07
Q15046	KARS1	1.41107	2.94198e-09
A0A0J9YXF2	PON2	1.41058	0.000265271
P35080	PFN2	1.4091	0.000748607
P27694	RPA1	1.4083	1.80311e-07
P55081	MFAP1	1.40558	0.000127067
P48651	PTDSS1	1.4048	9.26824e-05
Q9HD15	SRA1	1.4047	0.0028317
Q6PD74	AAGAB	1.4039	0.00126827
Q8NEZ5	FBXO22	1.40384	5.53476e-05
A0A087WVD4	AS3MT	1.403	5.67304e-05
Q5VTE6	ANGEL2	1.40255	0.000231576
Q13488	TCIRG1	1.40204	0.00169573
O15427	SLC16A3	1.4017	0.0312903
H0YHA7	RPL18	1.4016	0.000338384
F5H8H2	MVK	1.39955	1.4616e-05
H0YD93	RUFY2	1.39926	0.00933165
H0Y5K5	ERGIC3	1.3989	2.19518e-05
Q9NWH9	SLTM	1.39816	1.29555e-05
Q9NZ63	C9orf78	1.39689	0.00015861
Q9BXJ9	NAA15	1.39679	5.54793e-09
P09913	IFIT2	1.3966	0.000944734
O95777	LSM8	1.39496	8.94708e-05
O75694	NUP155	1.39415	5.40585e-07
Q9NPA8	ENY2	1.39225	1.2517e-06
O43390	HNRNPR	1.39077	3.71691e-07
Q9UDY2	TJP2	1.39034	0.00352243
A0A0A0MRM9	NOLC1	1.38879	0.00337475
O00221	NFKBIE	1.38723	1.63896e-05
Q9Y2W1	THRAP3	1.3872	0.000443606
Q9BW27	NUP85	1.3851	7.58194e-06
P26196	DDX6	1.38434	1.44731e-07
Q9UPT8	ZC3H4	1.38315	9.2649e-05
Q15050	RRS1	1.38204	0.0310391
E5RJI7	MRPL13	1.3819	9.70702e-08
A4D126	CRPPA	1.38172	1.13681e-05
B1AKL4	EIF4ENIF1	1.37932	4.29396e-06
Q9H0L4	CSTF2T	1.37726	0.000104919
Q9Y312	AAR2	1.37594	1.1499e-05
Q16629	SRSF7	1.37403	1.77874e-05
Q96B54	ZNF428	1.3737	0.00578799
J3KR05	COBL	1.37222	0.0294168
O43402	EMC8	1.37116	4.8738e-05
P52272	HNRNPM	1.37022	3.85634e-06
Q5VXI4	ARHGEF10L	1.36998	0.00359067
O14744	PRMT5	1.36837	2.88188e-09
Q5TZA2	CROCC	1.3676	2.40847e-06
P11047	LAMC1	1.36657	9.17145e-06
P49674	CSNK1E	1.36579	0.00012243
O43665	RGS10	1.36534	1.33744e-05
E9PSI1	Transmembrane 9 superfamily member OS=Homo sapiens OX=9606	1.36421	5.81919e-06
P07237	P4HB	1.36389	7.29935e-07
O75554	WBP4	1.36279	0.00275223
Q2TAY7	SMU1	1.36229	0.00150093
A0A3B3ITW3	ABCD3	1.35942	1.53346e-06
Q12907	LMAN2	1.35712	3.96247e-07
Q96AE4	FUBP1	1.35539	8.63388e-06
Q9BWH6	RPAP1	1.35412	0.000670161
A0A0A0MTB8	WDR36	1.35277	0.00947638
Q9BVL2	NUP58	1.35001	4.98715e-06
Q9UKU7	ACAD8	1.34946	0.00551369
P00519	ABL1	1.34893	1.3481e-06
Q7Z6I8	C5orf24	1.34778	0.000441307
A0A0A0MRF6	AKAP9	1.34683	4.38693e-08
Q9Y3L3	SH3BP1	1.34603	3.39379e-06
A0A1W2PNP0	PIGT	1.34573	1.62213e-06
Q9Y490	TLN1	1.34416	6.92006e-10
O43272	PRODH	1.34348	0.00998171
Q6SZW1	SARM1	1.34029	0.0084488
F2Z2J1	RPS6KA2	1.3394	0.00482506
Q08170	SRSF4	1.33889	3.90123e-07
A6NFX8	NUDT5	1.33768	9.85975e-05
J3KQL8	APOL2	1.33672	0.00109417
Q9Y259	CHKB	1.33542	6.78762e-06
P29373	CRABP2	1.3348	0.0242333
H0YHX9	NACA	1.33396	3.34916e-05
Q12769	NUP160	1.33227	2.26058e-06
Q01085	TIAL1	1.33144	6.15403e-08
A0A494C108	KRI1	1.33107	0.0184549
P51151	RAB9A	1.3302	4.74854e-05
Q9UBQ5	EIF3K	1.33004	4.70029e-08
Q7Z3B4	NUP54	1.32924	4.64754e-05
P42167	TMPO	1.32876	0.00112721
Q01658	DR1	1.32739	0.000145339
O60234	GMFG	1.32732	2.11586e-05
Q92945	KHSRP	1.32548	3.50144e-06
P23284	PPIB	1.32538	5.79918e-07
Q92541	RTF1	1.3247	0.00209927
P63220	RPS21	1.32428	6.99968e-07
P68402	PAFAH1B2	1.32367	9.87652e-08
P43405	SYK	1.3221	5.8058e-05
H0Y6Y8	MRPL43	1.32173	0.000179998
P16104	H2AX	1.32142	0.00138173
Q9Y265	RUVBL1	1.32009	1.017e-09
Q8N1F7	NUP93	1.31848	3.43958e-08
Q9BZZ5	API5	1.31626	6.96778e-07
Q8N9V3	WDSUB1	1.3157	0.0010829
C9JQ41	CCDC58	1.31524	1.03447e-05
P31942	HNRNPH3	1.31506	9.35099e-07
Q9NW68	BSDC1	1.31493	0.000255396
Q9UM82	SPATA2	1.31443	0.0112616
Q12800	TFCP2	1.3141	4.02866e-05
Q5BKZ1	ZNF326	1.31361	9.07391e-07
Q9UQN3	CHMP2B	1.31319	2.25581e-06
P51532	SMARCA4	1.31169	0.000428147
Q96DZ1	ERLEC1	1.311	2.5294e-06
O00399	DCTN6	1.3096	0.000306207
Q9H330	TMEM245	1.30952	0.00170472
O43760	SYNGR2	1.30929	0.0128306
K7ELL7	PRKCSH	1.30847	1.1845e-07
Q96GA7	SDSL	1.30833	0.0015275
Q9BXP5	SRRT	1.30828	2.25211e-05
Q99622	C12orf57	1.30733	2.21667e-05
Q9NX24	NHP2	1.30581	0.003409
J3KTA4	DDX5	1.3052	0.000109653
O60462	NRP2	1.30434	3.40666e-05
O95163	ELP1	1.30354	0.00110498
P52209	PGD	1.30326	8.62886e-08
Q7Z5J4	RAI1	1.30294	0.00177953
P17858	PFKL	1.30276	5.69891e-07
Q8N766	EMC1	1.30262	0.00479345
Q9NUP9	LIN7C	1.30232	4.42203e-08
A0A2R8YD49	OSBPL2	1.30226	0.000149179
P49750	YLPM1	1.30035	1.04547e-05
C9JE98	NCOR2	1.30031	0.000101613
P23610	F8A1	1.29904	4.26894e-06
H0YAN8	ARHGEF10	1.2984	0.000413594
O94906	PRPF6	1.29805	3.10417e-05
P07305	H1-0	1.29777	0.00155733
O95822	MLYCD	1.29435	0.018921
Q9H313	TTYH1	1.29338	0.00531283
I3L2L5	MCRIP1	1.2921	0.00717339
G3V2U7	ACYP1	1.29123	5.57752e-05
Q9BQ04	RBM4B	1.29006	0.000128538
Q13636	RAB31	1.28973	1.80938e-05
E9PGM4	GBE1	1.28971	6.02214e-08
Q32MZ4	LRRFIP1	1.28934	6.68649e-08
B7Z2R7	ACBD5	1.28886	9.68176e-08
Q93100	PHKB	1.28874	4.445e-05
Q96B36	AKT1S1	1.28834	0.00227121
Q9Y295	DRG1	1.28684	5.44562e-09
P18615	NELFE	1.28667	0.000385217
M0R205	IRF3	1.28636	5.47493e-05
P33240	CSTF2	1.28513	5.56896e-06
Q13043	STK4	1.28439	6.83704e-06
P28066	PSMA5	1.28437	7.05598e-09
Q7Z434	MAVS	1.28401	0.00307443
Q8TF01	PNISR	1.28382	0.0121379
O43427	FIBP	1.28291	0.00166718
O94855	SEC24D	1.28014	0.00212071
Q6UN15	FIP1L1	1.28012	5.23456e-05
Q8NHZ8	CDC26	1.27931	0.000729929
Q9NP92	MRPS30	1.27737	9.03712e-05
Q9NUV9	GIMAP4	1.27019	2.6604e-05
Q8TCS8	PNPT1	1.26972	1.27283e-06
P20042	EIF2S2	1.26702	1.56433e-07
P16035	TIMP2	1.26615	0.00900879
Q86WG5	SBF2	1.26462	3.2529e-06
A0A0D9SGH0	SLC9A6	1.26417	0.00180061
O00303	EIF3F	1.26358	2.13813e-06
Q7RTV0	PHF5A	1.26338	0.00252246
Q92621	NUP205	1.2615	1.7326e-08
Q96AQ6	PBXIP1	1.26127	0.000184959
Q5SRN1	CDC40	1.258	0.00172613
Q15813	TBCE	1.25601	7.68732e-08
Q9Y2Q9	MRPS28	1.2554	8.07491e-08
Q9H2K8	TAOK3	1.25473	1.55769e-07
J3QRU1	YES1	1.25428	1.84583e-06
P11021	HSPA5	1.25415	5.47555e-07
P51580	TPMT	1.25398	6.80463e-08
P51692	STAT5B	1.25393	3.17091e-11
H0Y4R1	IMPDH2	1.25329	8.16942e-08
O95861	BPNT1	1.2526	5.51109e-08
Q9H6U8	ALG9	1.25245	0.000740055
Q9HAB8	PPCS	1.25137	0.000227243
A0A0U1RQI5	SORBS1	1.25127	0.0321063
P07737	PFN1	1.25062	4.3236e-09
P22234	PAICS	1.2505	3.64409e-07
P08865	RPSA	1.25025	8.96307e-08
A0A2R8Y5P7	HARS2	1.24979	5.84555e-06
Q9H2D6	TRIOBP	1.24879	0.000952498
H7BYY1	TPM1	1.24499	0.00046217
Q08211	DHX9	1.24444	1.53905e-06
P41567	EIF1	1.24411	4.50743e-06
Q9BWF3	RBM4	1.2439	0.0493828
P16885	PLCG2	1.24249	2.56788e-07
Q9UKM9	RALY	1.24104	0.000931938
O15446	POLR1G	1.23987	0.0247679
Q8IWX8	CHERP	1.23922	0.000722091
X6R4W8	ZNF207	1.23672	1.13021e-05
Q92841	DDX17	1.23504	4.34096e-07
Q9H307	PNN	1.23416	0.0111046
Q7L1Q6	BZW1	1.23415	2.7307e-09
Q15631	TSN	1.23378	1.03717e-07
P62753	RPS6	1.23297	1.46514e-08
Q8IWA0	WDR75	1.23245	0.0136282
P41091	EIF2S3	1.23166	2.30772e-08
O43592	XPOT	1.23153	4.09303e-06
Q9NXF1	TEX10	1.23087	0.021755
H0Y9Y3	SYNPO2	1.23043	0.0114462
Q15404	RSU1	1.23011	1.79488e-08
O60506	SYNCRIP	1.22823	7.13966e-07
Q99598	TSNAX	1.22516	0.000922801
P07686	HEXB	1.22432	3.61546e-08
P50238	CRIP1	1.22151	0.0341266
Q9UNX4	WDR3	1.21989	0.00272771
P15311	EZR	1.21808	0.000852285
Q14103	HNRNPD	1.21775	0.000124526
P55042	RRAD	1.21716	0.00698954
E7ESY4	MTA1	1.21639	1.47749e-05
A0A075B7G8	APBB1	1.21623	0.00171254
G3V1D7	RTN4RL2	1.21607	0.00491137
Q96I25	RBM17	1.21484	0.000585886
A0AVT1	UBA6	1.2146	1.10377e-07
E9PRY8	EEF1D	1.21451	4.1191e-08
Q9H7M9	VSIR	1.21357	0.00015042
Q96AC1	FERMT2	1.21283	1.34139e-08
A8K968	EPB41L3	1.21264	0.00716219
Q13426	XRCC4	1.21249	0.000396541
Q9BQ95	ECSIT	1.21193	0.00520794
E5RGF4	DNAJC5B	1.21126	0.00291984
Q96MX6	WDR92	1.21114	5.06818e-06
F8WCH9	HACL1	1.21092	0.00207002
O60841	EIF5B	1.21003	1.18609e-06
P55287	CDH11	1.2099	0.000103591
Q92805	GOLGA1	1.20794	0.000476511
O43719	HTATSF1	1.20761	7.54154e-08
P17480	UBTF	1.20577	1.54219e-05
Q9GZT6	CCDC90B	1.20421	4.45874e-06
Q14694	USP10	1.20346	0.00485005
O60826	CCDC22	1.20291	0.000393993
Q9BV20	MRI1	1.20272	0.00092233
P62269	RPS18	1.19967	5.66867e-06
O75683	SURF6	1.1996	0.0306317
Q9NTZ6	RBM12	1.19942	7.56541e-08
P08621	SNRNP70	1.19893	1.57232e-05
P56377	AP1S2	1.19828	0.00129844
C9J031	MKRN1	1.19816	0.00172541
A0A087X0W9	OTUD6B	1.19783	1.08734e-07
Q9P0V9	SEPTIN10	1.1968	0.000646049
Q9H871	RMND5A	1.19581	4.32917e-05
Q8IZ07	ANKRD13A	1.19425	0.00574539
G3V599	MIA2	1.19393	7.27949e-07
O43290	SART1	1.19376	0.00029917
Q9BYN0	SRXN1	1.19326	0.00011109
O60645	EXOC3	1.19119	0.000561532
E9PMQ6	HSF1	1.19085	0.00103298
Q96RY7	IFT140	1.18963	0.000514415
Q86XP3	DDX42	1.18911	0.000469535
Q9UKV8	AGO2	1.18841	0.000127857
Q4R9M9	KIF1B	1.18796	8.72462e-06
P30043	BLVRB	1.18766	9.77816e-05
O95218	ZRANB2	1.18545	0.000678967
A0A087X241	SGSM1	1.18459	0.0100662
P54753	EPHB3	1.18357	0.00162254
P11215	ITGAM	1.18356	0.00112548
P28062	PSMB8	1.18327	0.00152649
Q15942	ZYX	1.18236	0.000713907
Q8NEU8	APPL2	1.18205	1.9404e-06
Q9BZK7	TBL1XR1	1.18168	4.39085e-06
A0A494C0A9	CBFB	1.18101	0.00647111
P42898	MTHFR	1.17991	1.40383e-07
F5H5T6	Uncharacterized protein (Fragment) OS=Homo sapiens OX=9606	1.1791	0.0318849
P62993	GRB2	1.17836	5.88139e-05
Q96H20	SNF8	1.17758	1.97377e-08
Q12797	ASPH	1.17688	1.0786e-05
P42285	MTREX	1.17458	0.00343707
Q9Y6J9	TAF6L	1.17386	1.03755e-05
F5H5V4	PSMD9	1.17364	0.00338904
P02790	HPX	1.17273	0.0498388
Q9ULU4	ZMYND8	1.1727	0.00979767
Q9NY27	PPP4R2	1.17269	0.00749014
O75937	DNAJC8	1.17217	4.86581e-05
P61513	RPL37A	1.17206	3.94193e-06
Q9Y224	RTRAF	1.17154	1.71326e-09
Q9C005	DPY30	1.17105	0.000232275
O00567	NOP56	1.17091	0.00338564
Q13547	HDAC1	1.16993	0.00375087
O95183	VAMP5	1.16653	0.00103105
P09211	GSTP1	1.16587	2.35119e-05
O15121	DEGS1	1.16534	0.00437626
P18206	VCL	1.16224	4.31819e-06
O43149	ZZEF1	1.16203	2.99019e-06
O15067	PFAS	1.16157	8.71309e-05
Q8NFH5	NUP35	1.161	0.000172036
P49756	RBM25	1.16044	0.00693732
Q9Y3A5	SBDS	1.15875	2.49336e-05
Q96EI5	TCEAL4	1.1578	0.0110618
B7Z7P8	ETF1	1.1573	2.51298e-10
Q9NRQ2	PLSCR4	1.15641	0.00753745
Q6ZQX7	LIAT1	1.15598	2.65396e-05
A0A2R8Y738	RPL15	1.15456	3.73837e-05
J3KTL2	SRSF1	1.1545	8.36207e-05
Q99436	PSMB7	1.15442	6.14209e-07
O95396	MOCS3	1.15396	3.58169e-05
Q8NFQ8	TOR1AIP2	1.15372	4.75122e-05
P63165	SUMO1	1.15222	5.55655e-06
C9J5P6	NOS1	1.15106	0.00145812
Q5JSL3	DOCK11	1.15101	4.00981e-08
Q709C8	VPS13C	1.15093	7.45902e-06
Q7L5Y9	MAEA	1.15091	0.00140769
Q9BY32	ITPA	1.15056	6.11882e-07
O00159	MYO1C	1.1495	1.26788e-05
Q4VCS5	AMOT	1.14812	0.00617846
Q04837	SSBP1	1.14784	5.26459e-07
P52298	NCBP2	1.14767	0.00285082
Q9Y3Y2	CHTOP	1.14748	0.000385097
Q13177	PAK2	1.14717	2.38317e-07
Q9BVV7	TIMM21	1.14602	0.000489975
Q02878	RPL6	1.14238	8.80483e-07
Q01581	HMGCS1	1.14195	0.00752327
Q8NEY1	NAV1	1.1419	0.000656411
Q8WYA6	CTNNBL1	1.14187	0.000710566
B0QY20	KIAA0930	1.14139	0.000155155
B4DR61	SEC61A1	1.14106	0.00588411
Q9BSJ2	TUBGCP2	1.1404	0.00034887
J3KRX5	RPL17	1.14035	7.04149e-07
O75828	CBR3	1.13963	5.00662e-05
P60520	GABARAPL2	1.1396	0.000646444
Q9NZU5	LMCD1	1.13821	0.000166367
P48058	GRIA4	1.1381	0.00765558
P56192	MARS1	1.13755	0.000340167
P54709	ATP1B3	1.13752	8.67608e-07
Q9UBU9	NXF1	1.13682	3.94201e-05
P50225	SULT1A1	1.13635	0.0246021
O14657	TOR1B	1.13541	2.05394e-06
Q13740	ALCAM	1.135	0.00135983
C9JVP0	FOXJ3	1.13487	0.00514135
F8VXD5	ORMDL2	1.13303	4.79349e-06
P36578	RPL4	1.1308	3.97776e-07
Q02880	TOP2B	1.12906	0.000139215
E7EVX8	PRPF31	1.12875	0.0008974
Q15637	SF1	1.12727	0.000113479
P55265	ADAR	1.12654	1.0894e-07
P62253	UBE2G1	1.12624	3.00794e-05
A0A1B0GW68	ASAH1	1.12618	1.90195e-05
Q9NRN7	AASDHPPT	1.12529	8.09157e-06
O14920	IKBKB	1.12417	0.00103996
F5H3L3	USP30	1.12369	7.74419e-05
Q96N67	DOCK7	1.12251	4.30703e-05
P28289	TMOD1	1.12222	0.000171066
P84098	RPL19	1.12109	1.12751e-05
Q9Y679	AUP1	1.12099	5.30762e-06
Q92563	SPOCK2	1.12043	0.000119667
Q01469	FABP5	1.11843	0.0176801
Q9GZU8	PSME3IP1	1.11814	0.00269203
Q6STE5	SMARCD3	1.11725	0.00431712
Q8NC51	SERBP1	1.11721	0.000890989
Q96EL3	MRPL53	1.11658	0.000718538
J3QQZ9	PNPO	1.11552	4.31702e-05
Q96AJ9	VTI1A	1.11431	0.000103119
Q9H0R4	HDHD2	1.11409	4.76523e-05
P12956	XRCC6	1.11255	1.53957e-05
O95352	ATG7	1.11172	0.000278032
Q02127	DHODH	1.11095	0.000482952
O15511	ARPC5	1.11083	3.76347e-06
O00267	SUPT5H	1.11005	0.00129242
P20290	BTF3	1.11005	7.76844e-05
B9EGQ5	WIZ	1.10844	0.000157433
Q53H82	LACTB2	1.10826	0.00117061
P05362	ICAM1	1.10725	0.00184625
P82650	MRPS22	1.1069	0.00236975
P15090	FABP4	1.10541	2.90352e-06
K7ENY0	BORCS8	1.10392	0.00766743
P49207	RPL34	1.10304	5.00481e-06
A0A494C1J1	SPECC1L	1.10275	0.000295196
Q9BTE3	MCMBP	1.1021	0.00272443
Q06787	FMR1	1.10194	1.06571e-05
Q9Y394	DHRS7	1.10184	6.58352e-06
Q9BRX8	PRXL2A	1.10145	9.89162e-06
H0YLP8	EMC4	1.10103	0.000781273
O95149	SNUPN	1.10071	0.00213055
Q9Y5B8	NME7	1.09968	6.48315e-05
P17900	GM2A	1.09951	0.000642762
Q9BUJ2	HNRNPUL1	1.09933	8.17076e-06
A0A0A0MSI2	PHC2	1.0976	0.00236545
Q5JVZ5	ELMO2	1.09554	2.19566e-07
O75340	PDCD6	1.09375	2.05454e-07
P30626	SRI	1.09363	2.94903e-05
P51665	PSMD7	1.09284	1.38773e-08
Q9Y3E2	BOLA1	1.09201	1.77976e-06
O15540	FABP7	1.09084	0.00755384
E7EQT4	ACIN1	1.08974	0.00020921
Q00341	HDLBP	1.08564	5.14162e-10
Q5VVC8	RPL11	1.08496	2.89335e-07
O95865	DDAH2	1.08412	0.00156357
Q0VF49	KIAA2012	1.08159	0.000169656
Q14344	GNA13	1.08131	0.00189484
Q14166	TTLL12	1.08056	4.45115e-06
A0A6I8PIV1	LARS1	1.08	8.89037e-09
P80303	NUCB2	1.07981	0.0018064
P49770	EIF2B2	1.07889	3.74071e-10
P07205	PGK2	1.07864	1.36361e-05
O75367	MACROH2A1	1.07858	0.00297954
Q66K14	TBC1D9B	1.07853	1.94278e-07
P25398	RPS12	1.07744	2.2818e-06
Q92896	GLG1	1.07712	1.04765e-06
Q96I99	SUCLG2	1.07698	4.79239e-07
O75817	POP7	1.07696	0.000959078
A0A087WVC6	PTPRJ	1.07691	9.52487e-05
Q5SZE1	CERS2	1.07663	0.038868
D6RBQ9	HNRNPD	1.07603	0.00139673
F8W0A2	NUBPL	1.07554	0.00819208
Q86YB8	ERO1B	1.07534	0.0245253
Q15717	ELAVL1	1.07183	1.4609e-05
P18124	RPL7	1.06908	4.14891e-06
Q15291	RBBP5	1.0684	0.00255521
A0A1B0GW23	ABHD14A-ACY1	1.06801	0.000718955
Q16773	KYAT1	1.06622	0.00568374
P51948	MNAT1	1.06542	0.00023369
L0R6Q1	SLC35A4	1.06465	0.00024937
Q8N3X1	FNBP4	1.06444	0.00240088
P12270	TPR	1.06432	3.99678e-05
P38919	EIF4A3	1.06395	0.000230988
P68036	UBE2L3	1.0637	0.000116127
Q9Y6Y8	SEC23IP	1.06295	1.71531e-05
E9PC52	RBBP7	1.06118	0.00814935
Q16778	H2BC21	1.06073	0.0232624
P62316	SNRPD2	1.06053	0.00120175
Q9H6T3	RPAP3	1.06016	8.98324e-07
P16284	PECAM1	1.05916	0.000962913
Q8TE04	PANK1	1.05915	0.00192924
Q9NR45	NANS	1.05697	2.38936e-07
E9PFH4	TNPO3	1.05694	1.48555e-07
Q9NYU2	UGGT1	1.05677	6.98382e-09
P27695	APEX1	1.05658	0.00339929
Q08357	SLC20A2	1.05542	0.0171709
Q9Y2U8	LEMD3	1.0549	0.00230439
Q9UBS8	RNF14	1.05399	6.06876e-09
Q8TAE8	GADD45GIP1	1.05348	4.57839e-06
[truncated: 1,154 more rows]

## Sheet: Supp.Table3.
Supplementary Table 3. Differentially expressed genes (RNAseq) in DMG
id	gene_symbol	Log2FC	Padj-BH
ENSG00000170549	IRX1	8.22154	2.56447e-06
ENSG00000105996	HOXA2	8.01831	3.27983e-05
ENSG00000233429	HOTAIRM1	7.65931	0.00149027
ENSG00000148773	MKI67	7.59764	0.00773355
ENSG00000106004	HOXA5	7.53378	0.00658719
ENSG00000130600	H19	7.4778	0.00425177
ENSG00000182572	HIST1H3I	7.47217	0.0066567
ENSG00000170561	IRX2	7.39438	2.30397e-06
ENSG00000256018	HIST1H3G	7.33207	0.00285601
ENSG00000131747	TOP2A	7.31468	0.00142928
ENSG00000184357	HIST1H1B	7.2756	0.00112693
ENSG00000185686	PRAME	7.0938	0.0139544
ENSG00000134028	ADAMDEC1	6.90966	0.00243029
ENSG00000175879	HOXD8	6.86507	0.0419821
ENSG00000126787	DLGAP5	6.83064	0.00193151
ENSG00000198374	HIST1H2AL	6.69739	0.00114363
ENSG00000124693	HIST1H3B	6.63321	0.00737931
ENSG00000175063	UBE2C	6.62292	0.000501008
ENSG00000047457	CP	6.61761	0.00200723
ENSG00000066279	ASPM	6.57605	0.00508361
ENSG00000138180	CEP55	6.54603	0.002704
ENSG00000197153	HIST1H3J	6.4937	0.00144161
ENSG00000258232	RP11-161H23.5	6.35213	0.021598
ENSG00000112984	KIF20A	6.32054	0.001048
ENSG00000259223	RP11-82L7.4	6.25084	0.00687115
ENSG00000164764	SBSPON	6.24932	0.000232253
ENSG00000237380	HOXD-AS2	6.21544	0.033027
ENSG00000259280	RP11-122D10.1	6.17454	0.00613922
ENSG00000196331	HIST1H2BO	6.13771	0.00440109
ENSG00000256316	HIST1H3F	6.12849	0.00439757
ENSG00000198558	HIST1H4L	6.09847	0.0265147
ENSG00000168333	C8orf22	5.9053	0.0274214
ENSG00000135903	PAX3	5.87357	0.0100358
ENSG00000168078	PBK	5.82704	0.00103151
ENSG00000173917	HOXB2	5.8222	3.2192e-06
ENSG00000197459	HIST1H2BH	5.82144	0.0044202
ENSG00000183644	C11orf88	5.80577	0.0344292
ENSG00000187140	FOXD3	5.79141	0.0101262
ENSG00000144481	TRPM8	5.7604	0.0238111
ENSG00000118193	KIF14	5.75052	0.00725911
ENSG00000230148	HOXB-AS1	5.74526	0.000212593
ENSG00000129810	SGOL1	5.73463	0.00569597
ENSG00000170162	VGLL2	5.73359	0.011955
ENSG00000117724	CENPF	5.73088	0.016191
ENSG00000182611	HIST1H2AJ	5.7278	0.0234744
ENSG00000180638	SLC47A2	5.70126	0.00458565
ENSG00000198028	ZNF560	5.68508	0.00202219
ENSG00000128652	HOXD3	5.67987	2.25475e-05
ENSG00000105991	HOXA1	5.66588	9.13564e-05
ENSG00000171848	RRM2	5.66134	0.000606671
ENSG00000135960	EDAR	5.64829	0.00561259
ENSG00000123485	HJURP	5.64722	0.00165785
ENSG00000137812	CASC5	5.59509	0.00985793
ENSG00000166741	NNMT	5.55959	0.00308904
ENSG00000117122	MFAP2	5.5217	0.00538067
ENSG00000198774	RASSF9	5.51251	0.00292783
ENSG00000105997	HOXA3	5.50217	0.00294952
ENSG00000231873	RP11-761N21.1	5.49923	0.0119044
ENSG00000109805	NCAPG	5.49721	0.00308406
ENSG00000171956	FOXB1	5.44677	0.00913638
ENSG00000189057	FAM111B	5.44324	0.00740797
ENSG00000186493	C5orf38	5.4254	7.19737e-07
ENSG00000231419	LINC00689	5.41931	0.0122875
ENSG00000232906	RP11-746P2.3	5.40808	0.00859356
ENSG00000267055	RP11-486P11.1	5.40808	0.0352729
ENSG00000241449	RP11-545G3.1	5.40022	0.0155837
ENSG00000197576	HOXA4	5.33115	0.00142309
ENSG00000170312	CDK1	5.32589	0.00775379
ENSG00000184825	HIST1H2AH	5.31915	0.00536228
ENSG00000185559	DLK1	5.30799	0.0112907
ENSG00000196735	HLA-DQA1	5.29926	0.034818
ENSG00000186897	C1QL4	5.29195	0.0104776
ENSG00000184661	CDCA2	5.28678	0.00136031
ENSG00000136696	IL36B	5.27684	0.040504
ENSG00000162692	VCAM1	5.24535	0.0488662
ENSG00000143768	LEFTY2	5.22437	7.20689e-05
ENSG00000113083	LOX	5.21101	0.0078343
ENSG00000082929	C4orf6	5.20645	0.00322279
ENSG00000172967	XKR3	5.1883	0.0289801
ENSG00000247311	CTC-441N14.2	5.1883	0.0382718
ENSG00000261332	RP11-297C4.1	5.16993	0.00137404
ENSG00000204277	RP11-219G17.4	5.15131	0.000879591
ENSG00000226690	AC005281.1	5.15131	0.0351869
ENSG00000169679	BUB1	5.13034	0.00139882
ENSG00000233224	HIST1H2AM	5.11398	0.00381156
ENSG00000242021	RP11-268G12.3	5.09548	0.00159506
ENSG00000189320	FAM180A	5.09072	0.0209342
ENSG00000089685	BIRC5	5.08391	0.00137117
ENSG00000237649	KIFC1	5.08059	0.000930559
ENSG00000245694	CRNDE	5.07811	3.02342e-06
ENSG00000196532	HIST1H3C	5.05345	0.0132698
ENSG00000137804	NUSAP1	5.05198	0.00105894
ENSG00000187474	FPR3	5.02938	9.19561e-05
ENSG00000251131	CTD-2035E11.3	5.02407	0.000351297
ENSG00000143228	NUF2	5.01229	0.00678529
ENSG00000101057	MYBL2	4.99653	0.00198268
ENSG00000225930	AC026150.5	4.98781	0.00903551
ENSG00000129195	FAM64A	4.96774	0.00172715
ENSG00000124731	TREM1	4.953	0.00742071
ENSG00000215612	HMX1	4.94548	0.0330397
ENSG00000269974	RP11-932O9.10	4.93328	0.00690099
ENSG00000205403	CFI	4.91605	0.000578579
ENSG00000136918	WDR38	4.912	0.0303005
ENSG00000127074	RGS13	4.90689	0.00426905
ENSG00000178999	AURKB	4.90213	0.00301508
ENSG00000124657	OR2B6	4.88452	0.0221695
ENSG00000075218	GTSE1	4.86968	0.00135438
ENSG00000186185	KIF18B	4.8653	0.00138143
ENSG00000164932	CTHRC1	4.85524	0.00159699
ENSG00000166483	WEE1	4.84242	0.00539751
ENSG00000135451	TROAP	4.80979	0.00633593
ENSG00000206803	RNU6-968P	4.79141	0.00313777
ENSG00000260850	RP11-437L7.1	4.79141	0.0145131
ENSG00000163623	NKX6-1	4.78517	0.00271397
ENSG00000212857	AL356585.1	4.76717	0.0159359
ENSG00000121621	KIF18A	4.76104	0.00127932
ENSG00000205424	AL592528.1	4.75735	0.00604061
ENSG00000115163	CENPA	4.75352	0.000515631
ENSG00000259396	RP11-16O9.2	4.7425	0.0144317
ENSG00000106823	ECM2	4.71843	0.0485014
ENSG00000157766	ACAN	4.70181	0.0476055
ENSG00000137441	FGFBP2	4.68326	0.0206636
ENSG00000232930	AC083864.3	4.66588	0.0495568
ENSG00000219669	RP1-20N4.1	4.66213	0.0243021
ENSG00000115107	STEAP3	4.65841	0.000151973
ENSG00000188015	S100A3	4.65271	0.00100967
ENSG00000129988	LBP	4.65271	0.00933914
ENSG00000080986	NDC80	4.65018	0.00180888
ENSG00000271078	RP13-395E19.4	4.63941	0.00501736
ENSG00000102575	ACP5	4.63559	8.377e-05
ENSG00000109674	NEIL3	4.62666	0.00515152
ENSG00000196747	HIST1H2AI	4.62634	0.0438827
ENSG00000237541	HLA-DQA2	4.59877	0.0170666
ENSG00000091181	IL5RA	4.58642	0.0389618
ENSG00000234779	RP11-62F24.2	4.58496	0.0114725
ENSG00000185306	C12orf56	4.58069	0.0293926
ENSG00000181997	AQP7P2	4.57102	0.0386216
ENSG00000165304	MELK	4.56874	0.00300549
ENSG00000214274	ANG	4.56635	0.000177019
ENSG00000273087	RP11-566J3.4	4.55695	0.000532568
ENSG00000226647	RP11-336A10.2	4.55695	0.0396386
ENSG00000196787	HIST1H2AG	4.54173	0.000201334
ENSG00000166509	CLEC3A	4.52838	0.0361448
ENSG00000140534	TICRR	4.5242	0.00120047
ENSG00000188523	C9orf171	4.5226	0.0193709
ENSG00000073792	IGF2BP2	4.51656	0.000189681
ENSG00000157456	CCNB2	4.50203	0.00122184
ENSG00000165891	E2F7	4.50017	0.0176362
ENSG00000272202	RP11-157F20.3	4.49923	0.00750917
ENSG00000003436	TFPI	4.49909	0.00149668
ENSG00000183856	IQGAP3	4.49357	0.00062963
ENSG00000065328	MCM10	4.49255	0.00256725
ENSG00000143476	DTL	4.47712	0.00348782
ENSG00000176029	C11orf16	4.46949	0.0127899
ENSG00000026025	VIM	4.46544	0.00185986
ENSG00000159167	STC1	4.46419	0.00878602
ENSG00000197057	DTHD1	4.46308	0.0199079
ENSG00000213886	UBD	4.43911	0.0037135
ENSG00000130513	GDF15	4.43013	0.0225768
ENSG00000172116	CD8B	4.4018	0.0353227
ENSG00000111206	FOXM1	4.40047	0.000730807
ENSG00000169607	CKAP2L	4.40044	0.00131941
ENSG00000241644	INMT	4.39723	0.0311243
ENSG00000188488	SERPINA5	4.38914	0.000119922
ENSG00000264984	MIR5691	4.37638	0.00206878
ENSG00000227291	AC092170.1	4.37638	0.00675149
ENSG00000156970	BUB1B	4.37278	0.00166504
ENSG00000172061	LRRC15	4.36673	0.0398322
ENSG00000233392	AC104809.4	4.36026	0.0161557
ENSG00000169994	MYO7B	4.35794	0.0499986
ENSG00000258507	RP13-582L3.4	4.3505	0.0224584
ENSG00000160401	C9orf117	4.34235	0.0297463
ENSG00000231106	AP000688.8	4.33967	0.0235322
ENSG00000173110	HSPA6	4.33325	0.0477989
ENSG00000170166	HOXD4	4.3251	0.0011703
ENSG00000154839	SKA1	4.32331	0.00142923
ENSG00000251301	RP11-81H14.2	4.31079	0.00144311
ENSG00000265112	MIR3153	4.31079	0.00330869
ENSG00000118271	TTR	4.31079	0.0192621
ENSG00000078898	BPIFB2	4.30161	0.0319678
ENSG00000218350	LYPLA1P3	4.30117	0.0156142
ENSG00000090382	LYZ	4.30026	0.00373635
ENSG00000176842	IRX5	4.29827	9.8741e-05
ENSG00000225217	HSPA7	4.29004	0.00339834
ENSG00000204287	HLA-DRA	4.28487	0.00997869
ENSG00000249307	LINC01088	4.28397	0.0254133
ENSG00000241418	RP11-512H23.2	4.27684	0.00226249
ENSG00000261083	RP11-93I21.3	4.2734	0.00868258
ENSG00000026751	SLAMF7	4.26823	0.000194827
ENSG00000164879	CA3	4.26512	0.0314205
ENSG00000064886	CHI3L2	4.26098	0.00160849
ENSG00000135046	ANXA1	4.25495	0.00506423
ENSG00000149948	HMGA2	4.24496	0.0108178
ENSG00000248693	CTD-2023M8.1	4.24207	0.00266262
ENSG00000233473	RAD1P2	4.24207	0.00368119
ENSG00000228598	MACC1-AS1	4.24207	0.0165653
ENSG00000265470	MIR548AQ	4.24207	0.0185231
ENSG00000251758	RNU6-350P	4.24207	0.0457948
ENSG00000135406	PRPH	4.22497	0.000167227
ENSG00000155761	SPAG17	4.21795	0.0162352
ENSG00000203995	ZYG11A	4.21723	0.00986907
ENSG00000145703	IQGAP2	4.21365	0.000279817
ENSG00000258227	CLEC5A	4.21149	0.0198768
ENSG00000235052	RP1-150O5.3	4.20645	0.000464571
ENSG00000172236	TPSAB1	4.20645	0.00646988
ENSG00000243859	RPL5P17	4.20645	0.00978519
ENSG00000233077	RP11-290F20.2	4.20645	0.0118679
ENSG00000224842	RP11-123K19.1	4.20645	0.0495364
ENSG00000108001	EBF3	4.19741	0.0217689
ENSG00000206846	Y_RNA	4.19438	0.0209129
ENSG00000213669	RP11-476B13.2	4.1883	0.0475879
ENSG00000238129	RP3-410C9.2	4.1883	0.0496899
ENSG00000213085	CCDC19	4.18353	0.0339946
ENSG00000244682	FCGR2C	4.1784	0.011677
ENSG00000088882	CPXM1	4.17217	0.000483941
ENSG00000253819	LINC01151	4.16993	0.00186565
ENSG00000271053	RP11-97F8.1	4.16993	0.00907933
ENSG00000110852	CLEC2B	4.16842	0.000463907
ENSG00000157330	C1orf158	4.1616	0.0379806
ENSG00000136231	IGF2BP3	4.16105	0.000633385
ENSG00000142945	KIF2C	4.16065	0.000626654
ENSG00000197747	S100A10	4.15443	0.0026085
ENSG00000133115	STOML3	4.15131	0.0149846
ENSG00000108821	COL1A1	4.14438	0.0292452
ENSG00000231171	LINC01098	4.13666	0.0110467
ENSG00000267787	RP11-35G9.5	4.13245	0.00234802
ENSG00000091583	APOH	4.13245	0.0177092
ENSG00000181617	FDCSP	4.13245	0.0316647
ENSG00000250742	RP11-834C11.4	4.12849	0.00942463
ENSG00000120093	HOXB3	4.12484	0.00515355
ENSG00000106366	SERPINE1	4.12296	0.0460625
ENSG00000121152	NCAPH	4.12229	0.00243896
ENSG00000171320	ESCO2	4.12229	0.00559537
ENSG00000121966	CXCR4	4.12007	2.28721e-05
ENSG00000170961	HAS2	4.11142	0.000945411
ENSG00000237928	RP4-668G5.1	4.11083	0.00940347
ENSG00000158402	CDC25C	4.10875	0.00328718
ENSG00000138829	FBN2	4.10209	0.000596807
ENSG00000181104	F2R	4.09743	0.000136602
ENSG00000090104	RGS1	4.09681	7.44204e-06
ENSG00000137259	HIST1H2AB	4.09548	0.00579793
ENSG00000272209	RP3-500L14.2	4.09398	0.0028172
ENSG00000235832	CNN2P3	4.09398	0.0146561
ENSG00000267648	RP11-686D22.3	4.09398	0.0316457
ENSG00000258991	DUX4L19	4.09398	0.0369449
ENSG00000224238	WARS2-IT1	4.09398	0.0139389
ENSG00000171657	GPR82	4.08909	0.00584458
ENSG00000135114	OASL	4.08193	0.0330767
ENSG00000243244	STON1	4.06778	9.57317e-05
ENSG00000228933	RP11-268G12.1	4.06413	0.000297941
ENSG00000235688	AC116614.1	4.06333	0.00181474
ENSG00000186871	ERCC6L	4.06111	0.0115564
ENSG00000006074	CCL18	4.05445	0.00222591
ENSG00000078589	P2RY10	4.05445	0.0223734
ENSG00000251093	RP11-414H23.3	4.05445	0.0335182
ENSG00000162723	SLAMF9	4.04439	0.0288855
ENSG00000231389	HLA-DPA1	4.04333	0.00270974
ENSG00000139618	BRCA2	4.04243	0.00565855
ENSG00000168542	COL3A1	4.02251	0.00310452
ENSG00000267338	KB-7G2.9	4.02203	0.00970863
ENSG00000270120	RP11-327F22.6	4.01381	0.000683713
ENSG00000259713	RP11-429B14.1	4.01381	0.00537674
ENSG00000267045	AC006126.4	4.01381	0.015632
ENSG00000255158	RP11-754B17.1	4.01381	0.022766
ENSG00000207290	Y_RNA	4.01381	0.0247326
ENSG00000222515	RN7SKP240	4.01381	0.0266117
ENSG00000157227	MMP14	4.00519	0.017485
ENSG00000139146	FAM60A	3.98668	0.000455896
ENSG00000164761	TNFRSF11B	3.98287	0.0347476
ENSG00000007968	E2F2	3.9808	0.000721796
ENSG00000205929	C21orf62	3.97803	0.0188915
ENSG00000234816	U91328.2	3.97199	0.0025251
ENSG00000151725	CENPU	3.9654	0.00144157
ENSG00000259255	RP11-627D16.1	3.96278	0.00235567
ENSG00000123342	MMP19	3.95901	0.0135588
ENSG00000253552	HOXA-AS2	3.95777	0.000238531
ENSG00000168126	OR2W6P	3.95777	0.000661824
ENSG00000237061	RP11-956J14.1	3.95061	0.0278895
ENSG00000224389	C4B	3.94727	0.00260473
ENSG00000131203	IDO1	3.93763	0.00163104
ENSG00000196126	HLA-DRB1	3.93623	0.00190559
ENSG00000231105	RP5-1071N3.1	3.92892	0.0100352
ENSG00000232259	RP11-4C20.3	3.92892	0.0148704
ENSG00000177575	CD163	3.92708	0.00925005
ENSG00000135476	ESPL1	3.91605	0.00244228
ENSG00000229140	CCDC26	3.9154	0.028085
ENSG00000135100	HNF1A	3.91427	0.00846212
ENSG00000147257	GPC3	3.91087	0.00576278
ENSG00000188060	RAB42	3.90978	0.000301363
ENSG00000238456	RNU6-1014P	3.88952	0.00644209
ENSG00000143867	OSR1	3.88936	0.00789369
ENSG00000113739	STC2	3.88489	0.00834643
ENSG00000239405	TMED10P2	3.88452	0.0113543
ENSG00000164283	ESM1	3.87548	0.00227286
ENSG00000134460	IL2RA	3.87158	0.00567622
ENSG00000105011	ASF1B	3.85234	0.00414744
ENSG00000175857	GAPT	3.84259	0.0106122
ENSG00000104055	TGM5	3.83872	4.5976e-05
ENSG00000260487	RP11-297C4.3	3.83872	0.00210255
ENSG00000129048	ACKR4	3.83872	0.0204939
ENSG00000219926	RP11-394A14.2	3.83872	0.0408219
ENSG00000085840	ORC1	3.83354	0.000725334
ENSG00000139329	LUM	3.8244	0.0287009
ENSG00000129173	E2F8	3.82252	0.000995528
ENSG00000112559	MDFI	3.82072	0.00848976
ENSG00000254726	MEX3A	3.81979	0.000240825
ENSG00000168447	SCNN1B	3.81762	0.041554
ENSG00000123838	C4BPA	3.81526	0.0459642
ENSG00000174371	EXO1	3.80554	0.00147627
ENSG00000252602	U8	3.80339	0.0347557
ENSG00000029559	IBSP	3.80183	0.00355874
ENSG00000177602	GSG2	3.79741	0.00224826
ENSG00000090889	KIF4A	3.79392	0.000307419
ENSG00000231369	RP1-40G4P.1	3.79141	0.00297074
ENSG00000270757	HSPE1-MOB4	3.79141	0.0235809
ENSG00000243795	RP11-572M11.3	3.79141	0.0249891
ENSG00000215104	CHMP1B2P	3.79141	0.0452704
ENSG00000234380	AP000330.8	3.78606	0.01204
ENSG00000187714	SLC18A3	3.77382	0.00990224
ENSG00000230090	AC108025.2	3.76717	0.0139259
ENSG00000173894	CBX2	3.7578	0.00618458
ENSG00000240583	AQP1	3.75365	0.0202111
ENSG00000250237	CTC-498J12.1	3.74959	0.00803586
ENSG00000182742	HOXB4	3.74747	0.0492371
ENSG00000268849	SIGLEC22P	3.7425	0.000762901
ENSG00000205809	KLRC2	3.74095	0.0213019
ENSG00000264956	RP11-1109M24.5	3.73835	0.0457539
ENSG00000024526	DEPDC1	3.73679	0.00471015
ENSG00000231881	RP5-1120P11.3	3.73252	0.00605974
ENSG00000115380	EFEMP1	3.72153	0.0213166
ENSG00000074410	CA12	3.7161	0.0181006
ENSG00000106624	AEBP1	3.71399	0.00159276
ENSG00000196917	HCAR1	3.71272	0.00072128
ENSG00000233611	AC079135.1	3.71234	0.000420823
ENSG00000165409	TSHR	3.70431	0.0120068
ENSG00000158164	TMSB15A	3.69805	0.000833197
ENSG00000254535	PABPC4L	3.69325	0.000250941
ENSG00000174946	GPR171	3.69188	0.000268567
ENSG00000256155	RP11-277P12.9	3.69188	0.00391521
ENSG00000257858	MTND1P24	3.69188	0.00951844
ENSG00000241220	RP11-292E2.1	3.69188	0.0116284
ENSG00000252131	AL844165.1	3.69188	0.0167388
ENSG00000252933	RNU6-1223P	3.69188	0.0186128
ENSG00000265298	RP13-104F24.3	3.69188	0.0327257
ENSG00000186973	FAM183A	3.69188	0.0371956
ENSG00000110195	FOLR1	3.68672	0.00139005
ENSG00000175356	SCUBE2	3.68198	0.00441142
ENSG00000250400	LINC00977	3.68154	0.0241512
ENSG00000214688	C10orf105	3.68011	0.0270316
ENSG00000204252	HLA-DOA	3.67219	0.0161882
ENSG00000259509	RP11-627D16.2	3.67112	0.0177384
ENSG00000117091	CD48	3.6626	0.00854306
ENSG00000131094	C1QL1	3.66237	0.000318596
ENSG00000163431	LMOD1	3.66184	0.00247081
ENSG00000122861	PLAU	3.65861	0.00708767
ENSG00000183598	HIST2H3D	3.65779	0.0027711
ENSG00000041982	TNC	3.65593	0.0165619
ENSG00000112742	TTK	3.65146	0.00149231
ENSG00000248810	RP11-362F19.1	3.65006	0.0328721
ENSG00000240219	RP11-430C7.5	3.64829	0.00168616
ENSG00000249001	RP11-742B18.1	3.63941	8.06965e-05
ENSG00000207729	MIR556	3.63941	0.00360261
ENSG00000251399	RP11-234K19.1	3.63941	0.00763877
ENSG00000167104	BPIFB6	3.63941	0.0319423
ENSG00000263583	MIR4522	3.63941	0.0441302
ENSG00000197696	NMB	3.63336	0.0127149
ENSG00000187498	COL4A1	3.62622	0.016759
ENSG00000173947	PIFO	3.62512	0.0155073
ENSG00000161570	CCL5	3.61923	0.000103892
ENSG00000125355	TMEM255A	3.61794	1.15187e-06
ENSG00000244731	C4A	3.60887	0.00111493
ENSG00000163564	PYHIN1	3.60699	0.00448524
ENSG00000213214	ARHGEF35	3.60334	0.0105152
ENSG00000273259	RP11-986E7.7	3.59752	0.00163228
ENSG00000213468	RP11-453F18__B.1	3.59595	0.000689496
ENSG00000147138	GPR174	3.58496	0.00567692
ENSG00000205148	AC016251.1	3.58496	0.0156794
ENSG00000256659	RP13-653N12.2	3.58496	0.0185061
ENSG00000156750	AQP7P3	3.58496	0.0250572
ENSG00000096264	NCR2	3.58496	0.0349366
ENSG00000230432	AC114803.3	3.58496	0.0498008
ENSG00000162645	GBP2	3.57931	0.000261199
ENSG00000138080	EMILIN1	3.57853	0.0396467
ENSG00000263812	LINC00908	3.57102	0.0067443
ENSG00000271127	LL22NC03-N64E9.1	3.56635	0.00440336
ENSG00000173281	PPP1R3B	3.56349	0.00148835
ENSG00000110077	MS4A6A	3.56282	0.000788437
ENSG00000156006	NAT2	3.56259	0.0407936
ENSG00000137807	KIF23	3.56191	0.00218658
ENSG00000038945	MSR1	3.55889	2.61504e-05
ENSG00000230630	DNM3OS	3.5529	0.0140713
ENSG00000117399	CDC20	3.5501	0.00242939
ENSG00000259658	RP11-89K11.1	3.54749	0.000105646
ENSG00000115457	IGFBP2	3.54634	0.00150374
ENSG00000105877	DNAH11	3.54367	0.00103048
ENSG00000235128	AC013474.4	3.54273	0.00022659
ENSG00000136997	MYC	3.53974	0.000387772
ENSG00000131386	GALNT15	3.53941	0.00148465
ENSG00000239793	RP11-109G23.1	3.52838	0.00117429
ENSG00000270547	RP11-536O18.2	3.5224	0.0110878
ENSG00000007350	TKTL1	3.52144	0.045498
ENSG00000132688	NES	3.51055	3.65061e-05
ENSG00000088827	SIGLEC1	3.50105	0.00596944
ENSG00000259207	ITGB3	3.49855	0.0203974
ENSG00000237484	AP000476.1	3.49097	0.019136
ENSG00000065320	NTN1	3.48672	0.000322029
ENSG00000254919	RP11-698N11.2	3.48522	0.00690123
ENSG00000229851	ARSD-AS1	3.48444	0.00981648
ENSG00000101670	LIPG	3.48135	0.00762617
ENSG00000259129	LINC00648	3.47163	0.0011165
ENSG00000113140	SPARC	3.47146	0.00324191
ENSG00000272908	RP11-121A8.1	3.46949	0.0023931
ENSG00000179869	ABCA13	3.46648	0.0376136
ENSG00000116745	RPE65	3.46643	0.000276406
ENSG00000173157	ADAMTS20	3.46627	0.0178587
ENSG00000198826	ARHGAP11A	3.46598	0.00271279
ENSG00000143365	RORC	3.46572	0.013619
ENSG00000261959	RP11-893F2.14	3.4626	0.00997413
ENSG00000229124	VIM-AS1	3.45527	0.000453905
ENSG00000118849	RARRES1	3.45372	0.00896828
ENSG00000138778	CENPE	3.44748	0.0120891
ENSG00000197123	ZNF679	3.44677	0.0239179
ENSG00000167081	PBX3	3.44598	3.61629e-06
ENSG00000181458	TMEM45A	3.4449	0.000104068
ENSG00000111796	KLRB1	3.43911	0.000169415
ENSG00000101440	ASIP	3.43911	0.000336251
ENSG00000169618	PROKR1	3.43911	0.00661079
ENSG00000105559	PLEKHA4	3.43818	0.00115448
ENSG00000121207	LRAT	3.43645	0.00884802
ENSG00000168242	HIST1H2BI	3.43346	0.00328791
ENSG00000199667	Y_RNA	3.42884	0.0278215
ENSG00000090920	FCGBP	3.42864	0.0005734
ENSG00000236039	AC019117.2	3.42368	0.0078396
ENSG00000019582	CD74	3.42105	0.00489213
ENSG00000167858	TEKT1	3.42079	0.0320375
ENSG00000093009	CDC45	3.41944	0.00414446
ENSG00000154451	GBP5	3.41865	0.000627726
ENSG00000115461	IGFBP5	3.41482	0.00256547
ENSG00000100450	GZMH	3.40808	0.006361
ENSG00000230525	AC007403.2	3.40808	0.0454958
ENSG00000178776	C5orf46	3.40808	0.0471913
ENSG00000183631	CXorf64	3.40808	0.0471933
ENSG00000101888	NXT2	3.40621	4.87126e-05
ENSG00000144354	CDCA7	3.40394	0.00319837
ENSG00000232803	RP11-93B14.5	3.39759	0.00259453
ENSG00000020633	RUNX3	3.39148	0.00238029
ENSG00000169071	ROR2	3.38596	0.0114535
ENSG00000268603	RP11-316O14.1	3.38277	0.00374527
ENSG00000258623	CTD-2325P2.3	3.37638	0.0025792
ENSG00000260773	RP11-352G18.2	3.37638	0.0137389
ENSG00000249106	RP11-806K15.1	3.37638	0.0153038
ENSG00000198542	ITGBL1	3.37412	0.00750979
ENSG00000135373	EHF	3.37317	0.00139722
ENSG00000266549	RP11-526I8.2	3.36995	0.00585395
ENSG00000138755	CXCL9	3.36565	0.00372025
ENSG00000260604	RP1-140K8.5	3.36378	0.0031811
ENSG00000171812	COL8A2	3.36296	0.000185878
ENSG00000111335	OAS2	3.35869	0.0178313
ENSG00000211445	GPX3	3.3566	0.0163377
ENSG00000204257	HLA-DMA	3.35418	0.00139435
ENSG00000101955	SRPX	3.35101	0.00229415
ENSG00000244623	OR2AE1	3.34395	0.000376026
ENSG00000251928	RNU6-585P	3.34395	0.00400436
ENSG00000273076	RP3-508I15.22	3.34395	0.0100779
ENSG00000180264	GPR144	3.34395	0.0108612
ENSG00000224632	LL0XNC01-73E8.1	3.34395	0.0171802
ENSG00000251752	RNU4-29P	3.34395	0.0221745
ENSG00000204464	C1orf195	3.34395	0.0337134
ENSG00000026508	CD44	3.33101	4.34806e-05
ENSG00000187621	TCL6	3.32747	0.0210267
ENSG00000180269	GPR139	3.32596	0.0217233
ENSG00000170891	CYTL1	3.32575	0.000401609
ENSG00000002586	CD99	3.32569	0.00123361
ENSG00000170262	MRAP	3.3251	0.0012714
ENSG00000213694	S1PR3	3.32205	0.00333735
ENSG00000187116	LILRA5	3.32193	0.00356366
ENSG00000138160	KIF11	3.3157	0.00524601
ENSG00000139055	ERP27	3.31451	0.00186333
ENSG00000166803	KIAA0101	3.31435	0.0102596
ENSG00000124635	HIST1H2BJ	3.30994	0.0016803
ENSG00000176890	TYMS	3.30646	0.00335965
ENSG00000258334	RP11-161H23.9	3.30599	0.000608679
ENSG00000259692	RP11-499F3.2	3.30238	0.0273449
ENSG00000158710	TAGLN2	3.29835	0.000480217
ENSG00000123219	CENPK	3.2976	0.0120154
ENSG00000162643	WDR63	3.29175	0.0148199
ENSG00000248266	RP11-402C9.1	3.28928	0.00258529
ENSG00000203813	HIST1H3H	3.28886	0.017516
ENSG00000118503	TNFAIP3	3.28217	0.0192238
ENSG00000085552	IGSF9	3.28217	0.00264109
ENSG00000237668	RPS15AP38	3.27684	0.00689572
ENSG00000205755	CRLF2	3.27684	0.0088093
ENSG00000240087	RP11-254B13.1	3.27684	0.0189321
ENSG00000236677	AP000688.11	3.27684	0.0247227
ENSG00000247345	RP11-266N13.2	3.27684	0.0322847
ENSG00000269926	RP11-442H21.2	3.27684	0.0357226
ENSG00000248565	TECRP2	3.27684	0.0428636
ENSG00000144191	CNGA3	3.27533	0.00273029
ENSG00000011028	MRC2	3.27505	0.00171038
ENSG00000176887	SOX11	3.27417	0.000233386
ENSG00000107438	PDLIM1	3.27362	0.000394413
ENSG00000106483	SFRP4	3.27312	0.000638782
ENSG00000238622	SNORD97	3.26744	0.0234309
ENSG00000226756	AC007365.3	3.26534	0.00903135
ENSG00000233807	RP11-268G12.2	3.25956	0.0314362
ENSG00000124343	XG	3.25608	0.00595799
ENSG00000030304	MUSK	3.25498	0.0438988
ENSG00000179428	AC073072.5	3.25376	0.0282298
ENSG00000223865	HLA-DPB1	3.25267	0.0185691
ENSG00000163359	COL6A3	3.25141	0.0205853
ENSG00000177989	ODF3B	3.24527	0.0011538
ENSG00000139734	DIAPH3	3.24289	0.00720243
ENSG00000261346	RP11-297C4.2	3.24207	0.00656533
ENSG00000112299	VNN1	3.23704	0.00246429
ENSG00000136689	IL1RN	3.23423	0.00923161
ENSG00000072694	FCGR2B	3.23204	0.00477766
ENSG00000206750	Y_RNA	3.2303	0.00620178
ENSG00000262222	RP11-876N24.4	3.2303	0.00599707
ENSG00000196154	S100A4	3.22734	0.000745503
ENSG00000267767	CTC-523E23.4	3.22691	0.0432894
ENSG00000102007	PLP2	3.22675	0.000898737
ENSG00000139445	FOXN4	3.22214	0.0282245
ENSG00000186466	AQP7P1	3.22081	0.0190563
ENSG00000159403	C1R	3.21934	0.00151858
ENSG00000231448	RP11-763B22.9	3.21842	0.0452456
ENSG00000179299	NSUN7	3.21142	0.000391626
ENSG00000251442	LINC01094	3.2102	0.00760707
ENSG00000137691	C11orf70	3.20948	0.00740355
ENSG00000260552	RP11-49I11.1	3.20645	0.00395256
ENSG00000271429	RPL17P51	3.20645	0.0112919
ENSG00000259772	RP11-16E12.2	3.20645	0.0125481
ENSG00000244267	RPL34P22	3.20645	0.0129831
ENSG00000252486	Y_RNA	3.20645	0.0166602
ENSG00000200291	Y_RNA	3.20645	0.0349328
ENSG00000180610	ZBTB12P1	3.20645	0.0484759
ENSG00000173699	SPATA3	3.20645	0.0182117
ENSG00000251350	RP11-328N19.1	3.19945	0.00573014
ENSG00000196226	HIST1H2BB	3.1985	0.0311109
ENSG00000206195	AP000525.9	3.19768	0.00829677
ENSG00000215784	FAM72D	3.18938	0.0017942
ENSG00000034063	UHRF1	3.18911	0.000373231
ENSG00000147588	PMP2	3.1877	5.53796e-05
ENSG00000168209	DDIT4	3.18629	0.0250009
ENSG00000072571	HMMR	3.18299	0.00450451
ENSG00000101203	COL20A1	3.18276	0.00811711
ENSG00000259616	RP11-507B12.2	3.1822	0.0188378
ENSG00000250274	CTB-114C7.4	3.1822	0.0408929
ENSG00000232046	AC007392.3	3.1773	0.0245256
ENSG00000259296	RP11-313P18.1	3.16993	0.00542402
ENSG00000237605	RP11-343H5.6	3.16993	0.0190416
ENSG00000188396	TCTEX1D4	3.16993	0.0370138
ENSG00000254952	AP001257.1	3.16993	0.0398062
ENSG00000176046	NUPR1	3.16748	0.0020474
ENSG00000258754	CTD-3049M7.1	3.16607	0.000690499
ENSG00000176601	MAP3K19	3.16553	0.0238519
ENSG00000159399	HK2	3.16169	0.00117805
ENSG00000259732	RP11-59H7.3	3.15754	0.014727
ENSG00000114200	BCHE	3.15456	8.22749e-05
ENSG00000121101	TEX14	3.15212	0.00641337
ENSG00000165309	ARMC3	3.14718	0.0283757
ENSG00000254802	AC022182.3	3.14408	0.00412161
ENSG00000156222	SLC28A1	3.13978	0.0113787
ENSG00000147145	LPAR4	3.13976	0.000145483
ENSG00000268758	EMR4P	3.13691	0.00234029
ENSG00000104415	WISP1	3.13666	0.02072
ENSG00000159556	ISL2	3.13245	0.00455275
ENSG00000234578	RP4-784A16.1	3.13245	0.00671683
ENSG00000230749	MEIS1-AS2	3.13245	0.0120854
ENSG00000255094	RP11-406D1.2	3.13245	0.0160846
ENSG00000211696	TRGV8	3.13245	0.0200758
ENSG00000234692	RP11-445L6.3	3.13245	0.0389912
ENSG00000175899	A2M	3.12677	0.0014737
ENSG00000111331	OAS3	3.12621	0.0138611
ENSG00000217702	MGC10955	3.11974	0.0393219
ENSG00000117226	GBP3	3.11967	0.000901482
ENSG00000116132	PRRX1	3.11878	0.000138214
ENSG00000180758	GPR157	3.11609	0.0231904
ENSG00000151388	ADAMTS12	3.11554	0.000186592
ENSG00000203306	AP001007.1	3.11426	0.0011671
ENSG00000182162	P2RY8	3.11103	0.00522522
ENSG00000224930	LINC00162	3.10692	0.0288988
ENSG00000166670	MMP10	3.10369	0.039176
ENSG00000197301	RP11-366L20.2	3.10175	0.00148382
ENSG00000091879	ANGPT2	3.1012	0.000971758
ENSG00000180672	AC007362.1	3.10018	0.000799751
ENSG00000117228	GBP1	3.09903	0.00430337
ENSG00000162738	VANGL2	3.09501	1.1053e-05
ENSG00000091010	POU4F3	3.09398	0.000434438
ENSG00000188770	OPTC	3.09398	0.013465
ENSG00000099998	GGT5	3.0903	0.00920548
ENSG00000138646	HERC5	3.08856	0.00143924
ENSG00000114115	RBP1	3.08446	0.000926574
ENSG00000225127	LINC00237	3.08174	0.00167052
ENSG00000255152	MSH5-SAPCD1	3.08092	0.026802
ENSG00000267550	CTC-482H14.5	3.07435	0.0359483
ENSG00000247809	NR2F2-AS1	3.07338	0.011138
ENSG00000141294	LRRC46	3.07255	0.0203767
ENSG00000232560	C21orf37	3.07039	0.0233154
ENSG00000272727	RP11-142A22.4	3.06774	0.00916382
ENSG00000162733	DDR2	3.06633	0.00563081
ENSG00000140285	FGF7	3.06475	0.0038742
ENSG00000158714	SLAMF8	3.06286	0.00802161
ENSG00000170801	HTRA3	3.06218	0.00139583
ENSG00000231134	TCF7L1-IT1	3.0606	0.00118896
ENSG00000235710	RP5-1097F14.3	3.05445	0.00475804
ENSG00000218459	RPS27P15	3.05445	0.00579414
ENSG00000250526	CCT6P2	3.05445	0.00657357
ENSG00000224626	AC106053.1	3.05445	0.00912296
ENSG00000263921	AC013737.1	3.05445	0.0116362
ENSG00000262352	AP005530.1	3.05445	0.0241193
ENSG00000255528	RP11-25I9.2	3.05445	0.027055
ENSG00000236756	DNAJC9-AS1	3.05445	0.0293711
ENSG00000244306	CTD-2314B22.3	3.05015	0.00893303
ENSG00000196866	HIST1H2AD	3.04943	0.0235371
ENSG00000253525	CTD-2114J12.1	3.04827	0.00150802
ENSG00000137101	CD72	3.04206	0.000754007
ENSG00000094963	FMO2	3.04127	0.0212438
ENSG00000187951	ARHGAP11B	3.03956	0.0031047
ENSG00000050327	ARHGEF5	3.03042	0.000429379
ENSG00000068489	PRR11	3.02985	0.0014627
ENSG00000154188	ANGPT1	3.02962	9.8469e-06
ENSG00000119147	C2orf40	3.02897	0.00172251
ENSG00000187840	EIF4EBP1	3.02694	0.0166961
ENSG00000163814	CDCP1	3.02588	0.0319779
ENSG00000149257	SERPINH1	3.02272	0.0352145
ENSG00000232294	RP4-715N11.2	3.02203	0.0280939
ENSG00000267374	LINC00669	3.01381	0.0048651
ENSG00000164185	ZNF474	3.01381	0.00544193
ENSG00000213862	CTD-2270N23.1	3.01381	0.00855473
ENSG00000184348	HIST1H2AK	3.01332	6.68727e-05
ENSG00000108679	LGALS3BP	3.01174	0.000492283
ENSG00000272502	RP11-713M15.2	3.00554	0.00233895
ENSG00000104313	EYA1	3.00342	0.000941767
ENSG00000134690	CDCA8	2.9996	0.000590799
ENSG00000222000	AC092675.3	2.99305	0.00053439
ENSG00000270540	RP11-785G17.1	2.99305	0.0443243
ENSG00000100336	APOL4	2.99219	0.000204076
ENSG00000091986	CCDC80	2.9921	5.02847e-05
ENSG00000273355	RP11-672L10.6	2.98886	3.14838e-05
ENSG00000244482	LILRA6	2.98781	0.000532007
ENSG00000134817	APLNR	2.98705	0.002784
ENSG00000049540	ELN	2.98679	0.00358442
ENSG00000113810	SMC4	2.98634	0.000727451
ENSG00000172380	GNG12	2.98442	4.54886e-05
ENSG00000268105	RP11-369G6.2	2.98255	0.00017296
ENSG00000162598	C1orf87	2.97876	0.0450424
ENSG00000006638	TBXA2R	2.97728	0.00592932
ENSG00000234883	MIR155HG	2.97552	0.0484541
ENSG00000145649	GZMA	2.97199	0.000540007
ENSG00000255364	RP11-94A24.1	2.97199	0.00169801
ENSG00000176358	TAC4	2.97199	0.00481258
ENSG00000258384	AC068831.6	2.97199	0.00896988
ENSG00000231848	AC012354.8	2.97199	0.0111787
ENSG00000254416	RP11-347E10.1	2.97199	0.012717
ENSG00000207378	RNU6-748P	2.97199	0.0136451
ENSG00000236530	AC097711.1	2.97199	0.0163222
ENSG00000175841	FAM172BP	2.97199	0.0222488
ENSG00000221594	MIR548F1	2.97199	0.0420622
ENSG00000224785	AC006026.9	2.97199	0.0481066
ENSG00000138379	MSTN	2.97047	0.00222007
ENSG00000181291	TMEM132E	2.96762	0.0359082
ENSG00000110492	MDK	2.96531	0.00143643
ENSG00000174348	PODN	2.96169	0.00753915
ENSG00000258116	RP11-493L12.6	2.95777	0.0306216
ENSG00000100162	CENPM	2.95573	0.00732829
ENSG00000178297	TMPRSS9	2.95535	0.0354753
ENSG00000261857	MIA	2.95368	0.00919988
ENSG00000106462	EZH2	2.95081	0.000700951
ENSG00000216490	IFI30	2.94753	0.00045536
ENSG00000187037	GPR141	2.94563	0.00246791
ENSG00000125384	PTGER2	2.94342	0.0011237
ENSG00000169385	RNASE2	2.94342	0.00329765
ENSG00000255398	HCAR3	2.94342	0.00490593
ENSG00000140525	FANCI	2.93917	0.0380268
ENSG00000234915	RP11-384C4.7	2.93763	0.0191085
ENSG00000239887	C1orf226	2.93754	4.41296e-07
ENSG00000100292	HMOX1	2.9375	0.0134378
ENSG00000129474	AJUBA	2.93437	0.000182296
ENSG00000064989	CALCRL	2.93224	0.000186284
ENSG00000213706	AL590762.7	2.92892	0.0114626
ENSG00000232316	RP1-124C6.1	2.92892	0.0162694
ENSG00000175509	RP11-395L14.13	2.92892	0.0255949
ENSG00000162458	FBLIM1	2.92838	0.0284287
ENSG00000213420	GPC2	2.92665	0.00223491
ENSG00000142156	COL6A1	2.92499	0.0115028
ENSG00000105974	CAV1	2.92304	0.00651666
ENSG00000136859	ANGPTL2	2.92205	9.73451e-07
ENSG00000158246	FAM46B	2.92015	0.030193
ENSG00000177363	LRRN4CL	2.91992	0.0225083
ENSG00000126778	SIX1	2.9191	0.0332051
ENSG00000110079	MS4A4A	2.91872	0.000545861
ENSG00000099985	OSM	2.91427	0.00173402
ENSG00000129152	MYOD1	2.91427	0.0442356
ENSG00000113296	THBS4	2.9111	0.000461435
ENSG00000135914	HTR2B	2.90689	0.0280597
ENSG00000101282	RSPO4	2.90319	0.035496
ENSG00000265345	MIR5188	2.90244	0.0374131
ENSG00000167207	NOD2	2.89947	0.000427252
ENSG00000206199	ANKUB1	2.89869	0.0308095
ENSG00000256128	LINC00944	2.89833	0.002307
ENSG00000100181	TPTEP1	2.89646	0.0201773
ENSG00000163071	SPATA18	2.89628	0.00110466
ENSG00000171428	NAT1	2.89624	0.00677189
ENSG00000088325	TPX2	2.89377	0.00124055
ENSG00000128262	POM121L9P	2.89179	0.00176672
ENSG00000138449	SLC40A1	2.8898	0.00629806
ENSG00000122176	FMOD	2.88967	0.0281386
ENSG00000165480	SKA3	2.88535	0.00199143
ENSG00000223393	RP5-858B6.3	2.88452	0.00029128
ENSG00000225243	RP1-127D3.4	2.88452	0.00326138
ENSG00000272149	RP11-627J17.1	2.88452	0.00392283
ENSG00000259472	RP13-996F3.3	2.88452	0.0158469
ENSG00000234756	RP11-120C12.3	2.88452	0.0226502
ENSG00000175018	TEX36	2.88452	0.022651
ENSG00000265719	MIR4681	2.88452	0.0297677
ENSG00000179750	APOBEC3B	2.88452	0.0378736
ENSG00000148926	ADM	2.88385	0.0150938
ENSG00000112715	VEGFA	2.88322	0.00262768
ENSG00000046604	DSG2	2.88317	0.0228116
ENSG00000124491	F13A1	2.87712	0.0051664
ENSG00000007062	PROM1	2.87324	0.00174839
ENSG00000178343	SHISA3	2.87058	0.0022162
ENSG00000137965	IFI44	2.8696	0.0189175
ENSG00000231551	RP11-495P10.1	2.86942	0.00598012
ENSG00000089127	OAS1	2.86938	0.0225224
ENSG00000164111	ANXA5	2.86593	0.000462103
ENSG00000206503	HLA-A	2.86341	0.000311483
ENSG00000103710	RASL12	2.86208	0.00438701
ENSG00000100385	IL2RB	2.8618	0.00190477
ENSG00000231852	CYP21A2	2.85989	0.000519788
ENSG00000112773	FAM46A	2.85971	0.00171495
ENSG00000154080	CHST9	2.85871	0.000380622
ENSG00000230798	RP4-792G4.2	2.85853	0.0496858
ENSG00000115165	CYTIP	2.8581	0.000382131
ENSG00000092969	TGFB2	2.85737	0.0197474
ENSG00000182326	C1S	2.855	0.00189663
ENSG00000115414	FN1	2.8549	0.00193232
ENSG00000145779	TNFAIP8	2.8501	0.000226712
ENSG00000134531	EMP1	2.84922	0.00278276
ENSG00000225684	FAM225B	2.84731	0.000729524
ENSG00000188662	HILS1	2.83949	0.00576047
ENSG00000267683	AC008991.1	2.83872	0.000506992
ENSG00000229582	RP11-423C15.3	2.83872	0.00308273
ENSG00000229453	SPINK8	2.83872	0.00529159
ENSG00000136315	RP11-84C10.2	2.83872	0.0113612
ENSG00000226453	RP11-379B8.1	2.83872	0.0257407
ENSG00000130589	HELZ2	2.83827	0.0388094
ENSG00000173376	NDNF	2.83504	0.000586423
ENSG00000197409	HIST1H3D	2.83361	0.00319621
ENSG00000228649	AC005682.5	2.83289	0.0196145
ENSG00000154175	ABI3BP	2.83208	0.000326277
ENSG00000140451	PIF1	2.83189	0.0030215
ENSG00000257842	NOVA1-AS1	2.83094	0.000257133
ENSG00000156869	FRRS1	2.82768	0.00160699
ENSG00000129654	FOXJ1	2.82638	0.0218463
ENSG00000188596	C12orf55	2.82589	0.00321688
ENSG00000224020	MIR181A2HG	2.82497	0.00108997
ENSG00000271811	RP1-79C4.4	2.82488	0.00650383
ENSG00000121594	CD80	2.82116	0.00206045
ENSG00000102265	TIMP1	2.82084	0.0161767
ENSG00000177469	PTRF	2.81911	0.000853007
ENSG00000207180	RNU6-411P	2.81863	0.0468721
ENSG00000164949	GEM	2.81835	0.00184215
ENSG00000151650	VENTX	2.8181	0.00389044
ENSG00000140682	TGFB1I1	2.81295	0.0116222
ENSG00000186470	BTN3A2	2.8118	1.55642e-06
ENSG00000162490	DRAXIN	2.81077	0.00298652
ENSG00000261373	VPS9D1-AS1	2.80912	0.00647122
ENSG00000231789	RP11-558F24.4	2.8088	0.000121355
ENSG00000186197	EDARADD	2.80559	0.00244485
ENSG00000213809	KLRK1	2.80509	0.0300946
ENSG00000116833	NR5A2	2.80268	3.79387e-05
ENSG00000166482	MFAP4	2.80054	0.0158636
ENSG00000114204	SERPINI2	2.79638	0.00314819
ENSG00000120708	TGFBI	2.79588	0.000378913
ENSG00000117318	ID3	2.79288	9.17143e-05
ENSG00000183067	IGSF5	2.79268	2.08344e-05
ENSG00000233246	RP11-415J8.5	2.79141	0.00258174
ENSG00000218748	DBIP1	2.79141	0.00827841
ENSG00000225864	HCG4P11	2.79141	0.0221907
ENSG00000125508	SRMS	2.79141	0.022599
ENSG00000260695	RP11-513N24.1	2.79141	0.0236769
ENSG00000250692	CTB-35F21.4	2.79141	0.0265695
ENSG00000269983	RP11-497H16.9	2.79141	0.0269919
ENSG00000260979	RP11-77H9.8	2.79141	0.0362309
ENSG00000260757	RP11-120K18.2	2.79141	0.0413785
ENSG00000237530	RP3-449H6.1	2.79141	0.0484521
ENSG00000142798	HSPG2	2.78928	0.0119307
ENSG00000153404	PLEKHG4B	2.78081	0.0231822
ENSG00000143178	TBX19	2.77906	0.000271249
ENSG00000225492	GBP1P1	2.77664	0.0216413
ENSG00000237499	RP11-356I2.4	2.77529	0.000149814
ENSG00000147872	PLIN2	2.77424	0.00232713
ENSG00000187955	COL14A1	2.77065	0.000185886
ENSG00000116962	NID1	2.77043	0.000204119
ENSG00000266998	RP11-936I5.1	2.76801	0.0127096
ENSG00000136492	BRIP1	2.76755	0.0085143
ENSG00000225062	AC021016.6	2.76717	0.000483004
ENSG00000161929	SCIMP	2.76717	0.00212262
ENSG00000222316	AC008581.1	2.76717	0.00326877
ENSG00000267886	CTD-2291D10.4	2.76308	5.55094e-05
ENSG00000169436	COL22A1	2.76264	0.00719412
ENSG00000248323	LUCAT1	2.76263	0.0301874
ENSG00000197565	COL4A6	2.76172	8.99409e-05
ENSG00000197415	VEPH1	2.76055	0.0335911
ENSG00000231010	RP6-109B7.2	2.75899	0.0224954
ENSG00000180660	MAB21L1	2.75792	0.00200622
ENSG00000149131	SERPING1	2.75685	0.000935029
ENSG00000073861	TBX21	2.75665	0.00952572
ENSG00000232375	RP11-136C24.1	2.7543	0.00356614
ENSG00000223006	RN7SKP137	2.75242	0.00624766
ENSG00000185885	IFITM1	2.75107	0.0233087
ENSG00000073111	MCM2	2.75071	9.60305e-05
ENSG00000115919	KYNU	2.74935	0.000392461
ENSG00000163191	S100A11	2.74912	0.000198063
ENSG00000177508	IRX3	2.74648	8.07515e-05
ENSG00000123496	IL13RA2	2.74549	0.0399283
ENSG00000162571	TTLL10	2.7425	0.0151268
ENSG00000242899	RPL7P16	2.7425	0.0167344
ENSG00000255474	RP11-234B24.2	2.7425	0.0170427
ENSG00000246575	AC093162.5	2.7425	0.0272044
ENSG00000124766	SOX4	2.7406	0.000975265
ENSG00000141756	FKBP10	2.73829	0.00192344
ENSG00000126562	WNK4	2.7378	0.00291449
ENSG00000139832	RAB20	2.73522	0.00473873
ENSG00000163565	IFI16	2.73292	3.1739e-05
ENSG00000124575	HIST1H1D	2.7326	0.00839706
ENSG00000258239	MTND2P17	2.73252	0.0323706
ENSG00000162739	SLAMF6	2.73001	0.000320233
ENSG00000158423	RIBC1	2.72851	0.0293304
ENSG00000132205	EMILIN2	2.72807	0.000487701
ENSG00000172653	C17orf66	2.72583	0.0306488
ENSG00000253124	TRAPPC2P2	2.72247	0.000417736
ENSG00000214826	DDX12P	2.71957	0.00852997
ENSG00000262119	RP11-483C6.1	2.71879	0.000762956
ENSG00000178789	CD300LB	2.71741	0.00132609
ENSG00000167513	CDT1	2.71562	0.00421623
ENSG00000165490	C11orf82	2.71558	0.00275984
ENSG00000259363	CTD-2054N24.2	2.71304	1.21909e-05
ENSG00000129680	MAP7D3	2.71267	1.48733e-05
ENSG00000206633	SNORA80B	2.71234	0.000867032
ENSG00000196684	HSH2D	2.71234	0.0107237
ENSG00000255641	NKG2-E	2.71234	0.0474843
ENSG00000163808	KIF15	2.71229	0.000738015
ENSG00000145623	OSMR	2.70753	4.73086e-07
ENSG00000246430	LINC00968	2.70652	0.0264547
ENSG00000112164	GLP1R	2.70385	0.0232213
ENSG00000128591	FLNC	2.70238	0.0302693
ENSG00000112303	VNN2	2.70215	0.00291925
ENSG00000272761	RP11-572C15.6	2.70147	0.000140812
ENSG00000224189	HOXD-AS1	2.70051	0.000514543
ENSG00000181649	PHLDA2	2.69873	0.0166276
ENSG00000251661	RP11-326C3.11	2.69655	0.000273922
ENSG00000138119	MYOF	2.69579	0.00251878
ENSG00000164530	PI16	2.69283	0.0379242
ENSG00000267964	AC022400.2	2.69188	0.00285452
ENSG00000240007	RP6-206I17.4	2.69188	0.00500463
ENSG00000258476	RP11-76E17.3	2.69188	0.00533677
ENSG00000268941	MGC4294	2.69188	0.00907101
ENSG00000256717	AP000797.3	2.69188	0.00939324
ENSG00000162040	HS3ST6	2.69188	0.0119404
ENSG00000223436	AC011625.1	2.69188	0.0128983
ENSG00000181963	OR52K2	2.69188	0.0151101
ENSG00000252147	Y_RNA	2.69188	0.0204977
ENSG00000103355	PRSS33	2.69188	0.026591
ENSG00000255345	CTD-2337I7.1	2.69188	0.0295684
ENSG00000237186	RP11-229A12.2	2.69188	0.0325859
ENSG00000230864	RP5-936J12.1	2.69188	0.0492625
ENSG00000257803	RP11-575G13.2	2.68542	0.00317741
ENSG00000156535	CD109	2.68467	0.00660477
ENSG00000249362	CTD-2316B1.1	2.68038	0.00422018
ENSG00000146477	SLC22A3	2.6795	0.0046098
ENSG00000131095	GFAP	2.67871	0.000976756
ENSG00000137310	TCF19	2.67842	0.00010106
ENSG00000163453	IGFBP7	2.67739	0.000200516
ENSG00000204380	AC005042.4	2.67594	0.0295376
ENSG00000232949	AC002480.4	2.6746	0.0261433
ENSG00000153898	MCOLN2	2.6746	0.00684167
ENSG00000177409	SAMD9L	2.67171	0.0033852
ENSG00000234745	HLA-B	2.6689	0.000703878
ENSG00000152284	TCF7L1	2.66765	0.00181864
ENSG00000134871	COL4A2	2.66745	0.0285747
ENSG00000144649	FAM198A	2.66664	0.00133843
ENSG00000056998	GYG2	2.66263	0.00299806
ENSG00000105281	SLC1A5	2.66059	0.00036938
ENSG00000142227	EMP3	2.66047	6.00496e-05
ENSG00000244342	LINC00698	2.65982	0.04986
ENSG00000225704	RP4-798A17.5	2.65711	0.00380428
ENSG00000235733	RP3-522P13.3	2.65711	0.00800445
ENSG00000226089	RP1-300G12.2	2.65711	0.0466838
ENSG00000256463	SALL3	2.65679	0.00468265
ENSG00000185480	PARPBP	2.65484	0.00134158
ENSG00000197956	S100A6	2.65463	0.000463493
ENSG00000249859	PVT1	2.65457	0.0159538
ENSG00000164930	FZD6	2.65444	0.000205947
ENSG00000224397	RP11-290F20.3	2.65006	0.00213206
ENSG00000089157	RPLP0	2.64683	0.00341824
ENSG00000110092	CCND1	2.64459	9.65215e-06
ENSG00000174776	WDR49	2.64346	0.0227206
ENSG00000171621	SPSB1	2.64313	0.000639397
ENSG00000146197	SCUBE3	2.64245	0.00205954
ENSG00000196155	PLEKHG4	2.64044	0.00413039
ENSG00000018280	SLC11A1	2.64011	0.000877328
ENSG00000121005	CRISPLD1	2.63996	0.000902115
ENSG00000211699	TRGV3	2.63941	0.00792213
ENSG00000176083	ZNF683	2.63941	0.00997972
ENSG00000240602	RP11-64D22.2	2.63941	0.0163492
ENSG00000169314	C22orf15	2.63941	0.0194184
ENSG00000162763	LRRC52	2.63941	0.025205
ENSG00000201801	RNU5E-4P	2.63941	0.0266383
ENSG00000227375	DLG1-AS1	2.63941	0.0424531
ENSG00000117560	FASLG	2.63941	0.0435942
ENSG00000234292	RP11-213H15.1	2.63941	0.00421928
ENSG00000222348	RNU6-814P	2.63941	0.0197072
ENSG00000198339	HIST1H4I	2.63895	0.00422602
ENSG00000139352	ASCL1	2.63732	0.00036204
ENSG00000100558	PLEK2	2.63454	0.00881569
ENSG00000231890	AC093391.2	2.63371	4.72e-05
ENSG00000203814	HIST2H2BF	2.63138	0.000303571
ENSG00000179873	NLRP11	2.62599	0.0392069
ENSG00000145423	SFRP2	2.62435	0.0127966
ENSG00000051341	POLQ	2.62344	0.00475407
ENSG00000152760	TCTEX1D1	2.62185	0.0350765
ENSG00000130598	TNNI2	2.62149	0.00373746
ENSG00000139354	GAS2L3	2.62116	0.00143607
ENSG00000103832	GOLGA8UP	2.619	0.0281287
ENSG00000253250	C8orf88	2.61878	4.06729e-06
ENSG00000242540	AC010729.1	2.61835	0.00240755
ENSG00000244705	RP11-133K1.1	2.61633	0.0217935
ENSG00000121211	MND1	2.61477	0.00031386
ENSG00000244509	APOBEC3C	2.61305	0.000697956
ENSG00000227512	RP11-413M3.4	2.61244	0.00506704
ENSG00000252316	RNY4	2.61244	0.0134146
ENSG00000234409	AC006547.14	2.61084	0.00391142
ENSG00000253730	RP11-893F2.13	2.61054	0.0247453
ENSG00000110848	CD69	2.60981	0.0366923
ENSG00000186530	XKR5	2.60855	0.0466864
ENSG00000239783	RP5-1050K3.3	2.60699	0.00615472
ENSG00000132677	RHBG	2.60699	0.0219122
ENSG00000103023	PRSS54	2.60699	0.0422847
ENSG00000134595	SOX3	2.605	0.046494
ENSG00000127863	TNFRSF19	2.60439	0.000102537
ENSG00000179583	CIITA	2.60232	0.0005201
ENSG00000139350	NEDD1	2.60184	3.12882e-05
ENSG00000136235	GPNMB	2.60168	0.000271702
ENSG00000130508	PXDN	2.60146	0.00269651
ENSG00000136514	RTP4	2.60131	0.0136105
ENSG00000234167	TCEB2P4	2.60073	0.0089373
ENSG00000125531	C20orf195	2.60073	0.0408582
ENSG00000149328	GLB1L2	2.60044	8.67513e-05
ENSG00000103742	IGDCC4	2.59957	0.00113671
ENSG00000243838	PSMC1P7	2.59724	0.0137872
ENSG00000100300	TSPO	2.59685	0.0108173
ENSG00000227214	HCG15	2.59418	0.000563663
ENSG00000102174	PHEX	2.59412	0.00598603
ENSG00000120889	TNFRSF10B	2.59248	0.00305794
ENSG00000165178	NCF1C	2.59148	0.0137095
ENSG00000267014	CTD-2081K17.2	2.58978	0.0225877
ENSG00000134802	SLC43A3	2.5877	9.66159e-06
ENSG00000163535	SGOL2	2.58645	0.00245861
ENSG00000221771	MIR1205	2.58496	0.000828585
ENSG00000051180	RAD51	2.58496	0.00276476
ENSG00000253045	RMRPP1	2.58496	0.00822324
ENSG00000086288	NME8	2.58496	0.0121935
ENSG00000237931	RP11-469E19.1	2.58496	0.0226039
ENSG00000230943	RP11-367G18.1	2.58496	0.0272834
ENSG00000258949	RP11-857B24.5	2.58496	0.0288632
ENSG00000240497	RP11-185E8.1	2.58496	0.0288643
ENSG00000238895	snoU13	2.58496	0.0288654
ENSG00000271914	RP4-789D17.5	2.58496	0.0288665
ENSG00000261449	RP11-589C21.5	2.58496	0.0393064
ENSG00000261298	RP11-309M7.1	2.58496	0.0428665
ENSG00000228065	RP11-222A11.1	2.58308	0.000542985
ENSG00000153930	ANKFN1	2.58095	0.000103345
ENSG00000126709	IFI6	2.58036	0.0162049
ENSG00000172000	ZNF556	2.57822	0.0112571
ENSG00000140931	CMTM3	2.5777	2.89946e-06
ENSG00000205413	SAMD9	2.57755	0.00192989
ENSG00000228485	GRK5-IT1	2.57682	0.0127261
ENSG00000101916	TLR8	2.57401	0.00951318
ENSG00000123374	CDK2	2.57289	3.59619e-05
ENSG00000271308	AP003900.6	2.57258	0.045983
ENSG00000141526	SLC16A3	2.57175	0.0487358
ENSG00000166710	B2M	2.56765	2.33707e-06
ENSG00000139289	PHLDA1	2.56506	0.0056395
ENSG00000167553	TUBA1C	2.56327	0.0350375
ENSG00000113088	GZMK	2.56259	0.00133179
ENSG00000173546	CSPG4	2.56231	0.0177333
ENSG00000154920	EME1	2.56166	0.000387489
ENSG00000158270	COLEC12	2.56144	0.00144399
ENSG00000152952	PLOD2	2.56122	0.000446855
ENSG00000154553	PDLIM3	2.56109	0.000379992
ENSG00000242441	GTF2A1L	2.56009	1.24058e-05
ENSG00000250290	CTC-820M8.1	2.56009	0.0166534
ENSG00000270141	TERC	2.55857	0.00397571
ENSG00000186583	SPATC1	2.55695	0.00849089
ENSG00000224686	TCEB1P23	2.55695	0.0148889
ENSG00000240032	RP11-274H2.3	2.55566	0.000760652
ENSG00000258818	RNASE4	2.5529	0.00118617
ENSG00000261065	RP11-74C13.4	2.5529	0.0410271
ENSG00000265477	RP11-720L2.2	2.55041	0.0041392
ENSG00000182118	FAM89A	2.54825	0.000131415
ENSG00000170476	MZB1	2.54749	0.0070437
ENSG00000238242	RP11-575B7.3	2.54749	0.0220882
ENSG00000224671	RP11-335O13.8	2.54749	0.0242148
ENSG00000233030	RP11-196G18.3	2.54673	0.0001362
ENSG00000164488	DACT2	2.54224	0.0228256
ENSG00000115318	LOXL3	2.53998	1.24393e-05
ENSG00000237513	RP11-325F22.2	2.5366	0.0040691
ENSG00000162493	PDPN	2.53593	0.0251586
ENSG00000207612	MIR604	2.53478	0.00453395
ENSG00000152518	ZFP36L2	2.53325	0.000779374
ENSG00000230747	AC021188.4	2.53141	0.000236157
ENSG00000187699	C2orf88	2.53087	0.00302301
ENSG00000068079	IFI35	2.53077	0.00835473
ENSG00000134013	LOXL2	2.53073	0.0233123
ENSG00000233101	HOXB-AS3	2.52838	0.0113121
ENSG00000199697	RNU6-446P	2.52838	0.027919
ENSG00000234961	RP11-124N14.3	2.52838	0.00651179
ENSG00000164294	GPX8	2.52749	0.0360101
ENSG00000230587	AC093609.1	2.52453	0.0333056
ENSG00000231544	RSL24D1P11	2.52393	0.0124604
ENSG00000122862	SRGN	2.52352	6.82351e-05
ENSG00000204525	HLA-C	2.5226	0.000604126
ENSG00000144485	HES6	2.52249	0.0205071
ENSG00000250535	STK19P	2.52195	0.0149273
ENSG00000185404	SP140L	2.51996	8.00259e-05
ENSG00000142694	EVA1B	2.51924	0.00427587
ENSG00000122694	GLIPR2	2.51855	1.37425e-05
ENSG00000038427	VCAN	2.51604	0.000419472
ENSG00000054654	SYNE2	2.51501	8.05389e-06
ENSG00000247095	MIR210HG	2.5143	0.00322898
ENSG00000157578	LCA5L	2.51415	0.00845038
ENSG00000137699	TRIM29	2.51328	0.00852933
ENSG00000257207	LIMS3	2.51255	0.000915019
ENSG00000231622	RP4-700A9.1	2.51255	0.015629
ENSG00000000003	TSPAN6	2.50972	0.000231376
ENSG00000254859	RP11-661A12.5	2.50901	0.0045597
ENSG00000222800	RNU2-62P	2.50901	0.00460841
ENSG00000166927	MS4A7	2.50859	0.000676042
ENSG00000143226	FCGR2A	2.50663	0.000494475
ENSG00000166106	ADAMTS15	2.50373	0.00530307
ENSG00000253647	CTD-2270F17.1	2.50343	0.00382038
ENSG00000196374	HIST1H2BM	2.50265	0.0226048
ENSG00000267970	AC004899.1	2.50119	0.0228101
ENSG00000109610	SOD3	2.50067	0.0342968
ENSG00000251257	CTD-2263F21.1	2.49923	0.00792375
ENSG00000234112	RP11-145A3.4	2.49923	0.0290694
ENSG00000164692	COL1A2	2.49713	0.00250942
ENSG00000166920	C15orf48	2.49596	0.00233605
ENSG00000273272	CTA-384D8.34	2.49596	0.00294803
ENSG00000242574	HLA-DMB	2.49333	0.00395054
ENSG00000250343	CTC-255N20.1	2.49158	0.00106778
ENSG00000204389	HSPA1A	2.48705	0.0190471
ENSG00000137628	DDX60	2.48604	0.0118749
ENSG00000177426	TGIF1	2.48447	0.000306184
ENSG00000133640	LRRIQ1	2.48314	0.0250177
ENSG00000087245	MMP2	2.48166	2.06899e-07
ENSG00000249359	RP11-374A4.1	2.48107	0.0137823
ENSG00000110887	DAO	2.481	0.0179286
ENSG00000214787	MS4A4E	2.48089	0.00458885
ENSG00000176971	FIBIN	2.48034	8.12034e-07
ENSG00000152253	SPC25	2.47979	0.00752088
ENSG00000117650	NEK2	2.47928	0.023118
ENSG00000066230	SLC9A3	2.47748	0.0112132
ENSG00000183914	DNAH2	2.47659	0.0221796
ENSG00000254910	RP11-326C3.7	2.47548	0.0449106
ENSG00000119922	IFIT2	2.47534	0.0113033
ENSG00000169504	CLIC4	2.47423	3.42732e-05
ENSG00000118707	TGIF2	2.47044	0.000486577
ENSG00000255115	RP11-91P24.3	2.46949	0.000488727
ENSG00000124549	BTN2A3P	2.46949	0.000925625
ENSG00000257467	RP11-121G22.3	2.46949	0.00208979
ENSG00000169397	RNASE3	2.46949	0.0063151
ENSG00000265386	RN7SL219P	2.46949	0.00704625
ENSG00000271377	RP11-33I11.3	2.46949	0.00735809
ENSG00000231991	ANXA2P2	2.46949	0.0131543
ENSG00000263155	MYZAP	2.46949	0.0201662
ENSG00000230013	RP11-217B7.3	2.46949	0.0223492
ENSG00000250413	RP11-448G15.1	2.46949	0.0241497
ENSG00000104918	RETN	2.46949	0.0275509
ENSG00000251374	RPS23P5	2.46949	0.027552
ENSG00000233903	Z83851.4	2.46949	0.0319243
ENSG00000229532	AC105443.2	2.46949	0.0404193
ENSG00000225544	KB-1027C11.4	2.46949	0.0404209
ENSG00000213431	RP11-301G23.1	2.46949	0.000316426
ENSG00000115267	IFIH1	2.46806	0.00853638
ENSG00000132692	BCAN	2.46738	0.00121602
ENSG00000132470	ITGB4	2.46592	0.000417018
ENSG00000132000	PODNL1	2.46218	0.00403363
ENSG00000176076	KCNE1L	2.4597	0.00686665
ENSG00000196136	SERPINA3	2.45857	0.00554303
ENSG00000238015	RP4-641G12.3	2.45851	0.0496373
ENSG00000198901	PRC1	2.45823	0.00353863
ENSG00000104899	AMH	2.45795	0.0390954
ENSG00000245970	KB-1208A12.3	2.45606	0.0028763
ENSG00000198848	CES1	2.45527	0.0263869
ENSG00000231252	RP11-436K8.1	2.45484	0.00018702
ENSG00000248690	HAS2-AS1	2.45475	8.14704e-06
ENSG00000214851	LINC00612	2.45438	0.0104547
ENSG00000136732	GYPC	2.4539	2.52537e-05
ENSG00000198885	ITPRIPL1	2.45337	0.00020011
ENSG00000162772	ATF3	2.45223	0.00108881
ENSG00000219992	RP11-420L9.2	2.45221	0.00681344
ENSG00000081051	AFP	2.45221	0.0333341
ENSG00000132965	ALOX5AP	2.44969	0.0024257
ENSG00000268885	AC026740.1	2.44861	0.000128901
ENSG00000231768	RP5-855F14.1	2.44834	0.00396661
ENSG00000173457	PPP1R14B	2.44564	0.00158507
ENSG00000004468	CD38	2.441	0.00627032
ENSG00000184384	MAML2	2.44029	4.56918e-06
ENSG00000185130	HIST1H2BL	2.43971	0.0421319
ENSG00000206603	SNORA22	2.43911	0.00268659
ENSG00000272922	RP11-329B9.5	2.43911	0.00502888
ENSG00000221100	AL138706.1	2.43911	0.0283598
ENSG00000108828	VAT1	2.43795	0.000608707
ENSG00000163297	ANTXR2	2.43757	2.93075e-06
ENSG00000130940	CASZ1	2.43651	0.00320596
ENSG00000151962	RBM46	2.43632	0.0119907
ENSG00000169604	ANTXR1	2.43594	0.00184762
ENSG00000179241	LDLRAD3	2.43566	1.66393e-07
ENSG00000179044	EXOC3L1	2.43472	0.0157679
ENSG00000224950	RP5-1086K13.1	2.43368	1.53803e-07
ENSG00000106066	CPVL	2.4325	0.000119733
ENSG00000106258	CYP3A5	2.43233	0.00729791
ENSG00000125810	CD93	2.43212	0.000581101
ENSG00000269378	ITGB1P1	2.43101	0.00739709
ENSG00000165071	TMEM71	2.4298	0.0017936
ENSG00000171316	CHD7	2.42893	0.00118096
ENSG00000100060	MFNG	2.42884	0.000280886
ENSG00000112195	TREML2	2.42884	0.00644361
ENSG00000142319	SLC6A3	2.42884	0.00719617
ENSG00000267895	SIGLEC19P	2.42884	0.0138785
ENSG00000237629	UQCRHP2	2.42884	0.027362
ENSG00000242908	RP11-454C18.2	2.42884	0.035195
ENSG00000170819	BFSP2	2.42884	0.0482005
ENSG00000261478	RP11-429B14.4	2.42884	0.00227112
ENSG00000179344	HLA-DQB1	2.42775	0.0373313
ENSG00000174898	CATSPERD	2.42426	0.0361432
ENSG00000175489	LRRC25	2.42294	0.00287701
ENSG00000226329	AC005682.6	2.42249	0.00330954
ENSG00000123131	PRDX4	2.42218	0.000151065
ENSG00000260158	RP11-67H24.2	2.42058	0.0125052
ENSG00000064666	CNN2	2.41992	0.0106519
ENSG00000142698	C1orf94	2.4185	0.00128213
ENSG00000184260	HIST2H2AC	2.41765	8.0488e-05
ENSG00000112029	FBXO5	2.4166	0.00378957
ENSG00000112175	BMP5	2.4165	0.0304422
ENSG00000158163	DZIP1L	2.41644	1.60247e-06
ENSG00000008226	DLEC1	2.41635	0.0246839
ENSG00000197712	FAM114A1	2.41516	0.000254789
ENSG00000164938	TP53INP1	2.41305	8.4009e-06
ENSG00000106546	AHR	2.41289	0.000298908
ENSG00000176399	DMRTA1	2.41163	0.0165692
ENSG00000169908	TM4SF1	2.41106	0.00429069
ENSG00000172037	LAMB2	2.41103	0.000280158
ENSG00000132561	MATN2	2.41067	0.00125827
ENSG00000188501	LCTL	2.40961	0.00156537
ENSG00000074047	GLI2	2.40917	0.0215576
ENSG00000250966	RP11-402J6.3	2.40808	0.00373028
ENSG00000256006	AC084117.3	2.40808	0.00508599
ENSG00000116785	CFHR3	2.40808	0.00787342
ENSG00000256262	USP30-AS1	2.40808	0.010898
ENSG00000255325	RP11-96B2.1	2.40808	0.0224646
ENSG00000272554	RP11-317L10.1	2.40808	0.0384208
ENSG00000201044	RNU6-268P	2.40808	0.0414566
ENSG00000166801	FAM111A	2.40709	1.88313e-06
ENSG00000185499	MUC1	2.40639	0.000616205
ENSG00000181381	DDX60L	2.40233	0.00244775
ENSG00000150093	ITGB1	2.40149	0.000454918
ENSG00000133874	RNF122	2.40114	0.00633302
ENSG00000131042	LILRB2	2.40087	0.00147208
ENSG00000123080	CDKN2C	2.39983	0.00112613
ENSG00000257239	RP11-630C16.2	2.3991	0.00684131
ENSG00000222862	RNU6-1086P	2.39759	0.00857527
ENSG00000134955	SLC37A2	2.39711	0.000350798
ENSG00000146678	IGFBP1	2.39697	0.0481342
ENSG00000168268	NT5DC2	2.39582	0.000129865
ENSG00000250673	RP11-6L6.2	2.39548	0.00403733
ENSG00000183853	KIRREL	2.39508	0.000408472
ENSG00000152049	KCNE4	2.39412	0.00652242
ENSG00000165164	CXorf22	2.39322	0.0165811
ENSG00000186074	CD300LF	2.39275	2.62475e-05
ENSG00000164241	C5orf63	2.39159	0.000237237
ENSG00000090924	PLEKHG2	2.39141	0.000444905
ENSG00000169508	GPR183	2.39065	0.00076439
ENSG00000166426	CRABP1	2.38911	0.0156738
ENSG00000110900	TSPAN11	2.38809	0.000451062
ENSG00000267123	CTD-2357A8.3	2.38702	0.00325513
ENSG00000232774	RP11-47I22.3	2.38702	0.00376972
ENSG00000241741	RPL7AP30	2.38702	0.00602709
ENSG00000253688	RP11-567J20.2	2.38702	0.00705204
ENSG00000188365	AC092171.2	2.38702	0.00937303
ENSG00000214146	RP11-699L21.1	2.38702	0.0226542
ENSG00000235661	MIR670HG	2.38702	0.0442174
ENSG00000078900	TP73	2.38551	0.0308805
ENSG00000176014	TUBB6	2.38409	0.00284353
ENSG00000226363	AC009336.24	2.38376	0.000294029
ENSG00000082196	C1QTNF3	2.38366	0.0460828
ENSG00000162576	MXRA8	2.38356	0.00211938
ENSG00000163009	C2orf48	2.38135	0.0435465
ENSG00000243749	ZMYM6NB	2.38095	0.00108216
ENSG00000166145	SPINT1	2.38095	0.0052394
ENSG00000137801	THBS1	2.38082	0.0458211
ENSG00000145908	ZNF300	2.38033	0.000384686
ENSG00000151575	TEX9	2.38006	0.000440868
ENSG00000266389	CTB-41I6.1	2.37638	0.00184205
ENSG00000213785	RP11-449L13.2	2.37638	0.00618175
ENSG00000256663	RP11-424C20.2	2.37449	0.010664
ENSG00000182492	BGN	2.37362	0.0268319
ENSG00000122224	LY9	2.37281	0.00495772
ENSG00000140092	FBLN5	2.37228	0.00851959
ENSG00000198075	SULT1C4	2.36774	0.000140876
ENSG00000228721	AC016909.2	2.36565	0.00194968
ENSG00000226889	RP11-474I16.8	2.36565	0.00388141
ENSG00000235808	MYL6P2	2.36565	0.0113974
ENSG00000184785	SMIM10	2.36219	0.000148479
ENSG00000171595	DNAI2	2.36134	0.0053305
ENSG00000146233	CYP39A1	2.35988	0.00115112
ENSG00000219891	ZSCAN12P1	2.35845	7.6816e-05
ENSG00000234814	SVILP1	2.35701	0.00195135
ENSG00000259630	CTD-2262B20.1	2.35583	0.00031547
ENSG00000076770	MBNL3	2.35494	5.96946e-07
ENSG00000144395	CCDC150	2.35128	0.0129925
ENSG00000181449	SOX2	2.35031	1.90252e-05
ENSG00000213025	COX20P1	2.35019	0.0324978
ENSG00000136830	FAM129B	2.34783	0.00883437
ENSG00000130303	BST2	2.34777	0.00387769
ENSG00000164776	PHKG1	2.34575	0.0319211
ENSG00000172183	ISG20	2.34563	0.0142435
ENSG00000118257	NRP2	2.34508	0.000883763
ENSG00000171940	ZNF217	2.34461	0.00227495
ENSG00000228031	AC078842.3	2.34395	0.000274855
ENSG00000214314	AC073063.1	2.34395	0.0267804
ENSG00000233431	RP11-63N8.3	2.34395	0.0356296
ENSG00000259241	RP11-313P18.2	2.34395	0.0393198
ENSG00000263875	AL353629.1	2.34395	0.0420217
ENSG00000227719	AC006042.6	2.34395	0.0438213
ENSG00000269788	RP11-399F4.2	2.34395	0.0448146
ENSG00000221340	RNU6ATAC18P	2.34395	0.0448164
ENSG00000273174	RP11-434H6.6	2.34395	0.0448182
ENSG00000255525	RP1-296L11.1	2.34395	0.0476272
ENSG00000250158	RP11-254I22.2	2.34395	0.00228821
ENSG00000214676	RPL9P16	2.34395	0.00915927
ENSG00000260027	HOXB7	2.34395	0.00927872
ENSG00000263827	AP005118.1	2.34395	0.0105488
ENSG00000201622	RNU6-621P	2.34395	0.0109941
ENSG00000232814	COL4A2-AS1	2.34395	0.0143963
ENSG00000225126	RP4-549F15.1	2.34395	0.0166121
ENSG00000170866	LILRA3	2.34395	0.029431
ENSG00000257878	RP11-256L6.3	2.34395	0.0326766
ENSG00000207546	MIR548C	2.34395	0.0341012
ENSG00000152558	TMEM123	2.34228	1.39991e-05
ENSG00000181938	GINS3	2.34024	0.0010187
ENSG00000115590	IL1R2	2.3387	0.0150561
ENSG00000163735	CXCL5	2.33727	0.00818438
ENSG00000161921	CXCL16	2.33616	0.00571068
ENSG00000184608	C8orf12	2.33456	0.0113219
ENSG00000122952	ZWINT	2.33334	0.00625071
ENSG00000247151	CSTF3-AS1	2.32931	0.000649107
ENSG00000050405	LIMA1	2.328	7.91929e-05
ENSG00000237976	RP11-126K1.6	2.32747	1.36308e-05
ENSG00000196890	HIST3H2BB	2.3267	0.000756818
ENSG00000113396	SLC27A6	2.32651	0.0213131
ENSG00000168505	GBX2	2.32562	0.00277135
ENSG00000145777	TSLP	2.3251	0.0181932
ENSG00000241255	RP1-89D4.1	2.3251	0.000896462
ENSG00000270109	RP11-393M11.2	2.3251	0.00226039
ENSG00000121236	TRIM6	2.3251	0.00769548
ENSG00000164674	SYTL3	2.32499	0.000441259
ENSG00000239713	APOBEC3G	2.3249	0.00221496
ENSG00000105835	NAMPT	2.32486	0.00372341
ENSG00000136048	DRAM1	2.32062	4.96518e-05
ENSG00000255246	RP11-179A16.2	2.31851	0.0310042
ENSG00000125735	TNFSF14	2.31779	0.00321352
ENSG00000231441	RP11-472M19.2	2.31748	0.000983416
ENSG00000184106	TREML3P	2.31748	0.00677115
ENSG00000267052	CTB-30L5.1	2.31748	0.0103944
ENSG00000111788	RP11-22B23.1	2.31726	0.00438325
ENSG00000169297	NR0B1	2.31594	0.0182448
ENSG00000115825	PRKD3	2.3151	2.73756e-05
ENSG00000187416	LHFPL3	2.31492	0.00211123
ENSG00000261625	RP11-554A11.4	2.31451	0.0386486
ENSG00000144554	FANCD2	2.31393	0.00193085
ENSG00000124882	EREG	2.31302	0.0158149
ENSG00000268080	AC016885.1	2.31079	0.026276
ENSG00000234828	RP11-526A4.1	2.31079	0.0341689
ENSG00000163840	DTX3L	2.31047	0.000408434
ENSG00000074219	TEAD2	2.30943	0.00724018
ENSG00000167393	PPP2R3B	2.30812	0.0141284
ENSG00000238778	RNU7-80P	2.30773	0.00168153
ENSG00000257839	RP11-290L1.2	2.30731	0.015832
ENSG00000137463	MGARP	2.30721	0.00652604
ENSG00000162814	SPATA17	2.30695	0.00290303
ENSG00000154589	LY96	2.30599	0.00393149
ENSG00000183971	NPW	2.30518	0.0110104
ENSG00000142606	MMEL1	2.30443	0.000317784
ENSG00000262370	RP11-473M20.9	2.30406	0.00124209
ENSG00000146859	TMEM140	2.30359	0.00208214
ENSG00000157601	MX1	2.30352	0.049323
ENSG00000184979	USP18	2.30328	0.0210546
ENSG00000153789	FAM92B	2.30302	0.0207722
ENSG00000206668	Y_RNA	2.30193	0.0239864
ENSG00000106211	HSPB1	2.301	0.0403578
ENSG00000111341	MGP	2.30091	0.0124078
ENSG00000013810	TACC3	2.3004	0.000464555
ENSG00000123096	SSPN	2.30021	0.0154186
ENSG00000143842	SOX13	2.29985	0.00136303
ENSG00000171227	TMEM37	2.29956	0.00038099
ENSG00000219755	RP1-199J3.5	2.29956	0.00240926
ENSG00000264169	RN7SL665P	2.29956	0.0092008
ENSG00000266308	RN7SL510P	2.29956	0.0146227
ENSG00000132256	TRIM5	2.29587	6.63889e-05
ENSG00000204347	BTBD17	2.29572	0.00520645
ENSG00000270504	RP11-420L9.5	2.29557	0.000430686
ENSG00000237857	RP11-435O5.2	2.29546	8.42709e-05
ENSG00000060718	COL11A1	2.29447	0.00381751
ENSG00000239500	RP1-169K13.3	2.29391	0.0115552
ENSG00000235568	NFAM1	2.29322	0.00357512
ENSG00000101680	LAMA1	2.29138	0.00195821
ENSG00000255067	RP11-47J17.1	2.29052	0.00248259
ENSG00000185585	OLFML2A	2.28939	0.000609005
ENSG00000135736	CCDC102A	2.28914	2.87659e-05
ENSG00000168528	SERINC2	2.28849	0.00494787
ENSG00000202523	Y_RNA	2.28824	0.0110115
ENSG00000271386	SRGNP1	2.28824	0.0180168
ENSG00000115183	TANC1	2.28769	5.78939e-08
ENSG00000230267	HERC2P4	2.28752	0.0125701
ENSG00000147065	MSN	2.28726	4.66482e-06
ENSG00000044459	CNTLN	2.28593	0.00132548
ENSG00000229291	RP4-580N22.2	2.28445	0.00162287
ENSG00000248350	CTC-470E21.1	2.28445	0.00361187
ENSG00000149548	CCDC15	2.28318	0.000201746
ENSG00000123975	CKS2	2.28174	8.21138e-05
ENSG00000171241	SHCBP1	2.28157	0.0117003
ENSG00000176124	DLEU1	2.28135	8.36967e-05
ENSG00000138135	CH25H	2.28081	0.00288964
ENSG00000123689	G0S2	2.28014	0.0107961
ENSG00000133321	RARRES3	2.27992	0.00209398
ENSG00000164330	EBF1	2.27971	0.0316768
ENSG00000106952	TNFSF8	2.27837	0.000819578
ENSG00000203747	FCGR3A	2.27784	0.00428847
ENSG00000272524	RP11-254F7.4	2.27684	0.00252238
ENSG00000207586	MIR135A2	2.27684	0.0120381
ENSG00000230097	RP11-460C6.1	2.27684	0.0413075
ENSG00000222831	MIR1537	2.27684	0.0320357
ENSG00000148346	LCN2	2.27684	0.0476483
ENSG00000173193	PARP14	2.27477	0.00134315
ENSG00000132357	CARD6	2.2736	0.046791
ENSG00000272870	RP11-798M19.6	2.27357	0.000733608
ENSG00000259660	DNM1P47	2.26874	0.00671659
ENSG00000104081	BMF	2.26787	0.000118273
ENSG00000010278	CD9	2.26736	0.00163325
ENSG00000204904	CXorf31	2.26699	0.0142278
ENSG00000266993	RP4-657D16.3	2.26699	0.0171029
ENSG00000223518	CSNK1A1P1	2.26699	0.0432197
ENSG00000100097	LGALS1	2.26642	0.00122493
ENSG00000107796	ACTA2	2.26603	0.0034658
ENSG00000199347	RNU5E-1	2.26555	0.00954891
ENSG00000180061	TMEM150B	2.26429	0.00561454
ENSG00000180340	FZD2	2.26384	0.000505036
ENSG00000215187	FAM166B	2.26303	0.0293157
ENSG00000143545	RAB13	2.2627	5.40587e-05
ENSG00000186082	KRT18P14	2.26105	0.00425882
ENSG00000241150	RP11-308D16.2	2.26039	0.000768597
ENSG00000112539	C6orf118	2.25787	0.000346571
ENSG00000135862	LAMC1	2.25663	1.47862e-05
ENSG00000112276	BVES	2.25494	4.70106e-06
ENSG00000248925	CTD-2083E4.6	2.25376	0.0197204
ENSG00000165078	CPA6	2.25376	0.0203025
ENSG00000263389	MIR3973	2.25376	0.0239981
ENSG00000249388	RP11-834C11.6	2.25376	0.0498763
ENSG00000122884	P4HA1	2.2534	0.000382311
ENSG00000157654	PALM2-AKAP2	2.25131	0.00483471
ENSG00000107249	GLIS3	2.25035	0.000345208
ENSG00000157570	TSPAN18	2.24971	0.0311485
ENSG00000163568	AIM2	2.24813	0.00209937
ENSG00000158869	FCER1G	2.24802	0.00105368
ENSG00000167900	TK1	2.24793	0.0223689
ENSG00000251504	LINC01099	2.24709	0.0342841
ENSG00000119969	HELLS	2.24704	0.00459275
ENSG00000145936	KCNMB1	2.24671	0.00034239
ENSG00000246203	RP11-29H23.5	2.24527	0.000189782
ENSG00000259275	RP11-522B15.3	2.24527	0.00101383
ENSG00000230847	RP11-195E2.1	2.24527	0.0173965
ENSG00000184898	RBM43	2.24442	0.00196314
ENSG00000204388	HSPA1B	2.2442	0.0414828
ENSG00000166450	PRTG	2.24207	9.09811e-05
ENSG00000227704	RP1-266L20.4	2.24207	0.00159184
ENSG00000257185	RP11-626P14.2	2.24207	0.00226018
ENSG00000232285	TCEB2P3	2.24207	0.00827733
ENSG00000230912	RP3-508I15.10	2.24207	0.0125601
ENSG00000203635	AC144450.2	2.24207	0.0196515
ENSG00000232445	RP11-132A1.4	2.24207	0.0248865
ENSG00000253695	RP11-177H2.2	2.24207	0.0292346
ENSG00000267404	RP11-49I11.2	2.24207	0.0409907
ENSG00000183549	ACSM5	2.24045	0.0356235
ENSG00000251194	RP1-68D18.2	2.23894	0.000926122
ENSG00000004838	ZMYND10	2.23872	0.0280443
ENSG00000168077	SCARA3	2.23863	0.00492365
ENSG00000198467	TPM2	2.23794	0.00494005
ENSG00000150275	PCDH15	2.23748	0.0266554
ENSG00000180644	PRF1	2.23704	0.0109149
ENSG00000215068	AC025171.1	2.23502	8.03673e-06
ENSG00000243179	AC110769.3	2.23502	0.000527488
ENSG00000223601	EBLN1	2.23502	0.00486799
ENSG00000145358	DDIT4L	2.23463	0.0355888
ENSG00000204580	DDR1	2.23192	0.000406329
ENSG00000261589	CTC-462L7.1	2.2303	0.000290734
ENSG00000222057	RNU4-62P	2.2303	0.00187039
ENSG00000226769	GAPDHP54	2.2303	0.00557556
ENSG00000266850	RP11-370A5.1	2.2303	0.0126117
ENSG00000187837	HIST1H1C	2.22789	0.000720252
ENSG00000152953	STK32B	2.22772	0.00603361
ENSG00000076258	FMO4	2.22691	0.000471088
ENSG00000248118	LINC01019	2.22691	0.0178296
ENSG00000092470	WDR76	2.22629	0.000126424
ENSG00000265210	MIR4486	2.22437	0.0251697
ENSG00000085276	MECOM	2.22409	0.00107926
ENSG00000142449	FBN3	2.22275	0.0250031
ENSG00000183850	ZNF730	2.22255	0.000608963
ENSG00000146112	PPP1R18	2.22216	0.00380192
ENSG00000187475	HIST1H1T	2.22156	0.0200512
ENSG00000170959	DCDC1	2.22093	0.00196433
ENSG00000114251	WNT5A	2.2183	0.000181066
ENSG00000095739	BAMBI	2.21398	5.60996e-05
ENSG00000153044	CENPH	2.21311	0.00260344
ENSG00000172716	SLFN11	2.21275	0.00102461
ENSG00000241106	HLA-DOB	2.21271	0.0110028
ENSG00000177234	C10orf85	2.21267	0.00769637
ENSG00000068781	STON1-GTF2A1L	2.21262	6.1806e-05
ENSG00000181616	OR52H1	2.21221	0.000806332
ENSG00000166278	C2	2.21172	0.000858601
ENSG00000249751	ECSCR	2.21125	0.00139871
ENSG00000172201	ID4	2.2095	0.00201076
ENSG00000169413	RNASE6	2.2093	0.00497779
ENSG00000006327	TNFRSF12A	2.20811	0.0404251
ENSG00000144857	BOC	2.20803	0.000336161
ENSG00000158887	MPZ	2.2075	0.0116403
ENSG00000260927	RP11-459F6.3	2.20645	0.000364088
ENSG00000268333	RP4-806M20.3	2.20645	0.00114014
ENSG00000230216	HSPB1P2	2.20645	0.017719
ENSG00000263897	MIR4669	2.20645	0.0192824
ENSG00000202310	Y_RNA	2.20645	0.0201557
ENSG00000196860	TOMM20L	2.20645	0.0205184
ENSG00000227157	AC068535.2	2.20645	0.0236165
ENSG00000224209	LINC00466	2.20645	0.0276425
ENSG00000273189	CTD-3148I10.15	2.20645	0.0286363
ENSG00000232053	AC009784.3	2.20645	0.035366
ENSG00000264110	MIR4300	2.20645	0.0357503
ENSG00000167286	CD3D	2.20645	0.0377832
ENSG00000251410	AC007106.1	2.20645	0.0402211
ENSG00000270716	CTC-260E6.11	2.20645	0.0456382
ENSG00000256039	RP11-291B21.2	2.20645	0.0478896
ENSG00000216031	MIR298	2.20645	0.0478916
ENSG00000221963	APOL6	2.20523	0.000109201
ENSG00000166845	C18orf54	2.20432	0.00053652
ENSG00000028137	TNFRSF1B	2.20397	0.00361897
ENSG00000005471	ABCB4	2.20369	0.00964497
ENSG00000142632	ARHGEF19	2.20356	2.35218e-05
ENSG00000196924	FLNA	2.20299	0.00311255
ENSG00000165949	IFI27	2.20189	0.0130363
ENSG00000186684	CYP27C1	2.20032	0.00437295
ENSG00000203443	AC092964.1	2.20016	0.00202191
ENSG00000224911	AC015936.3	2.19823	0.00165133
ENSG00000254606	RP11-22P4.2	2.19794	0.0315539
ENSG00000143995	MEIS1	2.19757	0.000699168
ENSG00000011201	KAL1	2.19679	0.00388328
ENSG00000233670	PIRT	2.19617	0.00614083
ENSG00000226786	RP1-167F1.2	2.19531	0.0394525
ENSG00000172197	MBOAT1	2.19475	0.000174433
ENSG00000203805	PPAPDC1A	2.19381	0.00555424
ENSG00000235750	KIAA0040	2.19366	0.00018806
ENSG00000250969	RP11-364L4.3	2.19195	0.0328966
ENSG00000234789	RP11-483H20.4	2.19118	0.0223113
ENSG00000118785	SPP1	2.19099	0.031006
ENSG00000138356	AOX1	2.18928	4.85438e-05
ENSG00000163467	TSACC	2.1883	0.00574548
ENSG00000234754	RP11-421L10.1	2.1883	0.026958
ENSG00000132554	RGS22	2.18685	0.00495982
ENSG00000250786	SNHG18	2.18648	0.00133474
ENSG00000272030	RP1-178F15.4	2.18569	0.00203682
ENSG00000146263	MMS22L	2.18532	0.000373285
ENSG00000200701	RNU6-674P	2.18465	0.0109247
ENSG00000140262	TCF12	2.18361	7.04467e-05
ENSG00000011600	TYROBP	2.18302	0.00126133
ENSG00000145386	CCNA2	2.18203	0.00118183
ENSG00000163131	CTSS	2.17943	0.00205824
ENSG00000197321	SVIL	2.17934	0.000562776
ENSG00000117289	TXNIP	2.17917	0.000152652
ENSG00000185100	ADSSL1	2.17911	0.0349587
ENSG00000185436	IFNLR1	2.17905	0.00367317
ENSG00000189014	FAM35DP	2.1773	0.0064167
ENSG00000217275	RP1-34B20.4	2.1773	0.0119215
ENSG00000261327	RP11-863P13.3	2.1773	0.0312209
ENSG00000169302	STK32A	2.17594	0.00204799
ENSG00000123427	METTL21B	2.17584	0.000252069
ENSG00000233038	AC011899.9	2.17575	0.00123065
ENSG00000198142	SOWAHC	2.17507	0.000117747
ENSG00000189350	FAM179A	2.17417	0.0223836
ENSG00000253557	RP11-1080G15.1	2.17403	0.00504675
ENSG00000165923	AGBL2	2.17317	0.00454824
ENSG00000235590	GNAS-AS1	2.173	0.00314113
ENSG00000095970	TREM2	2.17255	0.00101973
ENSG00000140455	USP3	2.17244	0.000648039
ENSG00000213064	SFT2D2	2.1724	1.55168e-08
ENSG00000128602	SMO	2.1722	0.00183175
ENSG00000136634	IL10	2.17169	0.00226071
ENSG00000115232	ITGA4	2.17076	0.00284096
ENSG00000198732	SMOC1	2.17038	7.16912e-05
ENSG00000264349	MIR4258	2.16993	0.0167042
ENSG00000100557	C14orf105	2.16993	0.0403819
ENSG00000221869	CEBPD	2.16497	0.0336994
ENSG00000211514	MIR454	2.16463	0.0214015
ENSG00000269640	CTD-2521M24.9	2.16282	0.00561901
ENSG00000116985	BMP8B	2.1621	0.00305369
ENSG00000222489	SNORA79	2.16155	0.0219918
ENSG00000065978	YBX1	2.16099	2.51131e-05
ENSG00000173926	MARCH3	2.16061	3.35194e-05
ENSG00000213398	LCAT	2.16031	0.00029815
ENSG00000185650	ZFP36L1	2.16	0.000128841
ENSG00000255122	RP11-303G3.6	2.15754	0.00058598
ENSG00000081059	TCF7	2.15754	0.00571574
ENSG00000125910	S1PR4	2.15754	0.0112524
ENSG00000248528	CTC-458G6.2	2.15754	0.0229441
ENSG00000217094	PPIAP31	2.15754	0.0275306
ENSG00000234199	AC010982.1	2.15754	0.0338211
ENSG00000213719	CLIC1	2.15612	0.00379364
ENSG00000069399	BCL3	2.15612	0.00966111
ENSG00000227560	RP11-139K1.2	2.15599	0.00339751
ENSG00000181690	PLAG1	2.15524	0.00365097
ENSG00000248184	RP11-231C18.1	2.15461	0.0469023
ENSG00000173372	C1QA	2.15415	0.0114951
ENSG00000115884	SDC1	2.15389	0.0147813
ENSG00000197903	HIST1H2BK	2.15346	0.000340517
ENSG00000218422	AC016773.1	2.15301	0.00204613
ENSG00000215705	AC011841.2	2.1523	0.0124334
ENSG00000127324	TSPAN8	2.15131	0.00841617
ENSG00000165140	FBP1	2.15066	0.000624665
ENSG00000234936	AC010883.5	2.14756	0.000501344
ENSG00000264635	RP11-769O8.3	2.14756	0.000904845
ENSG00000235480	RP11-363D14.1	2.14756	0.0121642
ENSG00000235454	RP11-678B3.2	2.14756	0.0498824
ENSG00000102218	RP2	2.14547	1.57046e-05
ENSG00000166130	IKBIP	2.14513	2.55799e-05
ENSG00000108700	CCL8	2.14326	0.0290943
ENSG00000107611	CUBN	2.14282	0.00127194
ENSG00000114480	GBE1	2.14268	0.00648767
ENSG00000201047	Y_RNA	2.14232	0.00858997
ENSG00000125319	C17orf53	2.14215	0.00584631
ENSG00000069869	NEDD4	2.1411	6.29873e-06
ENSG00000237232	ZNF295-AS1	2.14086	0.00243909
ENSG00000250358	RP11-159K7.2	2.13934	0.00348187
ENSG00000242037	RN7SL585P	2.13934	0.0177524
ENSG00000183486	MX2	2.13797	0.0242619
ENSG00000164889	SLC4A2	2.13796	0.00201136
ENSG00000150687	PRSS23	2.13783	0.00416799
ENSG00000197846	HIST1H2BF	2.13766	0.00118089
ENSG00000015413	DPEP1	2.13644	0.0301606
ENSG00000125730	C3	2.13572	0.00166409
ENSG00000138496	PARP9	2.13567	0.00253481
ENSG00000148400	NOTCH1	2.13562	0.000185849
ENSG00000272294	RP3-326L13.3	2.13553	0.00222917
ENSG00000164342	TLR3	2.13408	0.00520348
ENSG00000111145	ELK3	2.13351	2.23206e-05
ENSG00000116815	CD58	2.13324	4.6545e-05
ENSG00000123146	CD97	2.13293	0.00729943
ENSG00000121316	PLBD1	2.13245	0.000297332
ENSG00000228192	RP11-342M1.3	2.13245	0.00122613
ENSG00000234690	AC073283.4	2.13245	0.00394516
ENSG00000260086	RP11-42I10.1	2.13245	0.00537845
ENSG00000241346	RP11-379B18.3	2.13245	0.0102437
ENSG00000272625	RP11-737O24.5	2.13245	0.020468
ENSG00000272446	RP1-225E12.3	2.13245	0.0210967
ENSG00000237953	AC013267.1	2.13245	0.0210975
ENSG00000268889	CTD-2616J11.14	2.13245	0.029101
ENSG00000251288	RP11-10L12.2	2.13245	0.031413
ENSG00000248243	RP11-93K22.13	2.13245	0.0318952
ENSG00000174175	SELP	2.13245	0.0386016
ENSG00000207087	RNU6-242P	2.13245	0.0430423
ENSG00000182798	MAGEB17	2.13245	0.043044
ENSG00000101890	GUCY2F	2.13245	0.0454367
ENSG00000163430	FSTL1	2.13236	1.12524e-06
ENSG00000135272	MDFIC	2.13035	0.000196892
ENSG00000026950	BTN3A1	2.1299	4.87022e-07
ENSG00000102034	ELF4	2.12986	0.000855511
ENSG00000242853	RN7SL749P	2.12983	0.023144
ENSG00000268896	RP11-256I23.1	2.12865	0.0234527
ENSG00000164611	PTTG1	2.12762	0.000728917
ENSG00000182397	DNM1P46	2.1266	0.00223407
ENSG00000012048	BRCA1	2.12575	0.000292582
ENSG00000164104	HMGB2	2.12551	0.000665508
ENSG00000178202	KDELC2	2.12462	0.00121082
ENSG00000140030	GPR65	2.12452	0.00227995
ENSG00000119681	LTBP2	2.12409	0.00107953
ENSG00000244757	RP11-45A16.4	2.12331	0.00231902
ENSG00000200169	RNU5D-1	2.12156	0.00885673
ENSG00000144891	AGTR1	2.12156	0.00160571
ENSG00000136518	ACTL6A	2.12061	6.89519e-05
ENSG00000240342	RPS2P5	2.11951	0.00239892
ENSG00000233280	CRYBG3	2.11942	0.000584279
ENSG00000234518	PTGES3P1	2.11858	0.000674588
ENSG00000172164	SNTB1	2.11833	1.93968e-05
ENSG00000205927	OLIG2	2.11815	0.00565717
ENSG00000144791	LIMD1	2.11811	0.000408955
ENSG00000173207	CKS1B	2.11795	8.73566e-06
ENSG00000261334	RP11-65J3.14	2.11718	0.0061498
ENSG00000255277	ABCC6P2	2.11718	0.00282819
ENSG00000140835	CHST4	2.11718	0.0304694
ENSG00000225434	RP11-63P12.6	2.11718	0.0395862
ENSG00000112769	LAMA4	2.11341	6.32493e-05
ENSG00000111247	RAD51AP1	2.11319	0.0209359
ENSG00000240065	PSMB9	2.11282	3.37458e-05
ENSG00000115353	TACR1	2.11273	0.0220602
ENSG00000135362	PRR5L	2.1126	7.13232e-06
ENSG00000270742	RP4-802A10.1	2.11239	0.000818233
ENSG00000084093	REST	2.11131	2.05192e-07
ENSG00000206676	Y_RNA	2.1112	0.0130707
ENSG00000110693	SOX6	2.11094	0.000142913
ENSG00000213722	DDAH2	2.11061	0.00118737
ENSG00000204264	PSMB8	2.11047	0.000747272
ENSG00000095015	MAP3K1	2.10977	0.00152041
ENSG00000155366	RHOC	2.10962	0.00019803
ENSG00000130413	STK33	2.1095	6.44584e-05
ENSG00000163545	NUAK2	2.10949	0.000391516
ENSG00000143815	LBR	2.10788	1.75634e-05
ENSG00000113657	DPYSL3	2.10784	0.000133222
ENSG00000137869	CYP19A1	2.10692	0.000722913
ENSG00000198851	CD3E	2.10692	0.00756805
ENSG00000261764	KRT18P18	2.10692	0.00365193
ENSG00000172215	CXCR6	2.10692	0.00430898
ENSG00000261557	EEF1A1P38	2.10692	0.00661273
ENSG00000252023	RNU6-581P	2.10692	0.0190342
ENSG00000265975	CTB-41I6.2	2.10692	0.0193093
ENSG00000231027	AC079325.6	2.10692	0.0194926
ENSG00000244199	RP11-139K4.4	2.10692	0.0337729
ENSG00000025708	TYMP	2.10668	0.00246322
ENSG00000178184	PARD6G	2.10577	0.00291842
ENSG00000267339	LINC00906	2.10353	0.00689885
ENSG00000166263	STXBP4	2.10266	4.38969e-05
ENSG00000140961	OSGIN1	2.10175	0.0122094
ENSG00000229109	RP11-439K3.1	2.10175	0.0141988
ENSG00000245832	RP11-179A16.1	2.10175	0.0475477
ENSG00000138722	MMRN1	2.10118	0.0129227
ENSG00000175183	CSRP2	2.10113	0.00198055
ENSG00000000971	CFH	2.10106	0.00429344
ENSG00000231528	FAM225A	2.10084	0.00439002
ENSG00000113368	LMNB1	2.10047	0.00141379
ENSG00000238717	snoU13	2.09954	0.0216739
ENSG00000236269	ENO1-IT1	2.0992	0.0101668
ENSG00000173369	C1QB	2.0972	0.010123
ENSG00000196584	XRCC2	2.09407	0.0114748
ENSG00000264864	MIR3613	2.09398	0.0109004
ENSG00000163221	S100A12	2.09398	0.0147652
ENSG00000270107	CTD-2306M10.1	2.09398	0.016254
ENSG00000143278	F13B	2.09398	0.0486797
ENSG00000161888	SPC24	2.09398	0.00258518
ENSG00000230696	AC011753.5	2.09398	0.00768757
ENSG00000149418	ST14	2.09362	0.00118446
ENSG00000267317	CTB-25B13.12	2.09318	0.00932877
ENSG00000076706	MCAM	2.09209	0.00022156
ENSG00000148737	TCF7L2	2.09197	0.000713407
ENSG00000105939	ZC3HAV1	2.09074	1.30973e-07
ENSG00000115361	ACADL	2.09066	0.000239311
ENSG00000150457	LATS2	2.09028	0.00143857
ENSG00000229644	NAMPTL	2.08964	0.00354206
ENSG00000147536	GINS4	2.08934	0.00127382
ENSG00000067066	SP100	2.08817	0.00677689
ENSG00000114268	PFKFB4	2.08813	0.0114268
ENSG00000196550	FAM72A	2.08756	0.00758774
ENSG00000263220	RP11-420A6.2	2.08616	0.00962138
ENSG00000159216	RUNX1	2.08491	0.000464293
ENSG00000196569	LAMA2	2.0844	0.0200574
ENSG00000135917	SLC19A3	2.0824	0.000178501
ENSG00000164171	ITGA2	2.08136	0.00234698
ENSG00000213859	KCTD11	2.08116	0.00630879
ENSG00000250295	RP11-434I12.2	2.08092	0.0407054
ENSG00000119655	NPC2	2.08088	0.00168657
ENSG00000273291	KRBOX1	2.0787	0.00129179
ENSG00000199218	RN7SKP184	2.07717	0.00900153
ENSG00000252036	RN7SKP288	2.07717	0.0146764
ENSG00000173218	VANGL1	2.07703	4.2565e-06
ENSG00000184678	HIST2H2BE	2.07683	7.70026e-07
ENSG00000106819	ASPN	2.07654	0.0258635
ENSG00000133106	EPSTI1	2.0757	0.0202977
ENSG00000267288	RP13-890H12.2	2.07435	0.0177719
ENSG00000272114	RP1-261G23.7	2.07435	0.0294046
ENSG00000050344	NFE2L3	2.07392	6.90748e-05
ENSG00000164318	EGFLAM	2.07391	0.00390889
ENSG00000267534	S1PR2	2.07215	0.00275895
ENSG00000189184	PCDH18	2.07209	0.0016849
ENSG00000272468	RP1-86C11.7	2.06895	0.0025678
ENSG00000107485	GATA3	2.06774	0.0306277
ENSG00000136378	ADAMTS7	2.06756	0.0403039
ENSG00000137460	FHDC1	2.06673	0.0049684
ENSG00000111432	FZD10	2.06673	0.0135905
ENSG00000129038	LOXL1	2.06661	0.00365672
ENSG00000169083	AR	2.06492	0.000490942
ENSG00000069493	CLEC2D	2.06267	0.000376242
ENSG00000139178	C1RL	2.06226	0.00323512
ENSG00000259846	RP11-467L24.1	2.06048	0.0443937
ENSG00000184371	CSF1	2.06028	6.19604e-05
ENSG00000116729	WLS	2.05899	0.000923105
ENSG00000175898	CTD-2369P2.2	2.05866	0.017766
ENSG00000181218	HIST3H2A	2.05511	0.000664627
ENSG00000173727	AP000769.1	2.05445	0.000520848
ENSG00000206783	RNU6-292P	2.05445	0.0013329
ENSG00000222345	SNORD19	2.05445	0.00145609
ENSG00000269892	RP4-761J14.10	2.05445	0.00193003
ENSG00000266835	RP11-838N2.4	2.05445	0.0136813
ENSG00000253115	RP11-6I2.4	2.05445	0.0184369
ENSG00000272006	RP11-583F2.6	2.05445	0.0257394
ENSG00000272848	RP1-137D17.2	2.05445	0.0259051
ENSG00000261238	AC009166.5	2.05445	0.0292983
ENSG00000259783	RP11-1006G14.2	2.05445	0.0298094
ENSG00000236842	RP11-399K21.10	2.05445	0.031935
ENSG00000057149	SERPINB3	2.05445	0.0340678
ENSG00000206181	TCEB3B	2.05445	0.0340692
ENSG00000272836	RP3-402G11.27	2.05445	0.0347105
ENSG00000213683	AC002056.3	2.05445	0.0357519
ENSG00000228536	RP11-392O17.1	2.05445	0.0389597
ENSG00000270701	RP11-876F14.2	2.05445	0.0392143
ENSG00000258393	RP11-907D1.2	2.05445	0.04309
ENSG00000236045	RP3-467K16.7	2.05445	0.0430917
ENSG00000162620	LRRIQ3	2.05298	0.0333033
ENSG00000165983	PTER	2.05256	0.00202092
ENSG00000204410	MSH5	2.0516	0.00138167
ENSG00000243649	CFB	2.05142	0.00902469
ENSG00000131080	EDA2R	2.05048	0.00494191
ENSG00000230490	RP11-141M1.3	2.04999	0.00225713
ENSG00000137571	SLCO5A1	2.04927	0.000532119
ENSG00000197496	SLC2A10	2.04871	1.07352e-05
ENSG00000178401	DNAJC22	2.04827	0.000109747
ENSG00000155368	DBI	2.04753	4.64666e-05
ENSG00000065911	MTHFD2	2.0446	2.08486e-05
ENSG00000182103	FAM181B	2.04417	0.000387318
ENSG00000130592	LSP1	2.04269	0.000266714
ENSG00000168394	TAP1	2.04268	0.0258349
ENSG00000197324	LRP10	2.04234	0.00719258
ENSG00000101447	FAM83D	2.042	0.000759285
ENSG00000257027	RP11-705C15.3	2.04165	2.05245e-05
ENSG00000100504	PYGL	2.04103	3.29388e-07
ENSG00000261051	RP11-274H2.5	2.04066	0.00159874
ENSG00000271563	HIRAP1	2.0398	0.0199715
ENSG00000252124	AL031594.1	2.0391	0.0485121
ENSG00000184221	OLIG1	2.03795	0.00318806
ENSG00000100979	PLTP	2.03777	0.000173932
ENSG00000049192	ADAMTS6	2.0369	0.00163385
ENSG00000212195	U3	2.03688	0.008983
ENSG00000196176	HIST1H4A	2.03671	0.036567
ENSG00000256546	AC156455.1	2.03653	0.00451022
ENSG00000234546	RP3-510D11.2	2.03653	0.00621359
ENSG00000176597	B3GNT5	2.03646	0.00150581
ENSG00000185507	IRF7	2.03605	0.0032395
ENSG00000116117	PARD3B	2.03532	0.00019159
ENSG00000042493	CAPG	2.03321	0.000249847
ENSG00000177294	FBXO39	2.03291	0.0463503
ENSG00000153283	CD96	2.03217	0.0128277
ENSG00000167011	NAT16	2.03204	0.0141153
ENSG00000268423	AC011551.3	2.03136	0.00780694
ENSG00000139193	CD27	2.03136	0.0078072
ENSG00000089116	LHX5	2.03136	0.034001
ENSG00000248577	RP11-122C5.2	2.03136	0.0482736
ENSG00000137135	ARHGEF39	2.0308	0.0119882
ENSG00000184500	PROS1	2.02962	0.000903759
ENSG00000243364	EFNA4	2.02748	0.00133007
ENSG00000265252	MIR3132	2.02748	0.0326784
ENSG00000235655	H3F3AP4	2.0269	0.00222278
ENSG00000225210	AL589743.1	2.0263	0.0186651
ENSG00000156103	MMP16	2.02546	0.011973
ENSG00000163885	CCDC37	2.02539	0.0284649
ENSG00000124159	MATN4	2.025	0.0341562
ENSG00000231535	LINC00278	2.025	0.0455433
ENSG00000204642	HLA-F	2.0241	0.00516793
ENSG00000272566	RP11-462G22.2	2.02407	0.0486312
ENSG00000104870	FCGRT	2.02382	0.00208667
ENSG00000189067	LITAF	2.02359	1.70358e-05
ENSG00000265871	MIR3174	2.02203	0.0158025
ENSG00000248027	CTD-2383M3.1	2.02203	0.0288957
ENSG00000186009	ATP4B	2.02203	0.0445532
ENSG00000163322	FAM175A	2.02157	0.00212475
ENSG00000213988	ZNF90	2.02097	0.000555135
ENSG00000124067	SLC12A4	2.02072	0.000172009
ENSG00000270071	AP001172.2	2.02004	0.00956597
ENSG00000251188	RP11-478C6.6	2.01968	0.0273192
ENSG00000197405	C5AR1	2.01925	9.86472e-05
ENSG00000168899	VAMP5	2.01855	0.0144237
ENSG00000235664	AC005682.8	2.01838	0.00671245
ENSG00000249483	CTD-2249K22.1	2.01838	0.0277884
ENSG00000162337	LRP5	2.01644	0.00055539
ENSG00000204577	LILRB3	2.01623	0.0141819
ENSG00000225091	SNORA71A	2.01623	0.0357734
ENSG00000143382	ADAMTSL4	2.01613	0.0336569
ENSG00000183508	FAM46C	2.01584	0.0130119
ENSG00000204959	ARHGEF34P	2.01577	0.00891192
ENSG00000267586	LINC00907	2.0156	0.0256517
ENSG00000232070	TMEM253	2.01545	0.0028704
ENSG00000149573	MPZL2	2.01418	0.00158652
ENSG00000253164	RP11-563N12.2	2.01381	0.00196549
ENSG00000251902	RNU6-51P	2.01381	0.00393839
ENSG00000228501	RPL15P18	2.01381	0.0421709
ENSG00000105137	SYDE1	2.01328	0.00155196
ENSG00000064655	EYA2	2.01161	8.42586e-05
ENSG00000235565	RP11-86H7.7	2.01106	0.00640054
ENSG00000071564	TCF3	2.00946	0.00166906
ENSG00000175093	SPSB4	2.00864	0.000251082
ENSG00000239183	SNORA84	2.00791	0.00771819
ENSG00000269416	CTB-175P5.4	2.00692	0.0106895
ENSG00000185022	MAFF	2.00656	0.0311443
ENSG00000135604	STX11	2.00606	0.000176483
ENSG00000259433	CTD-2651B20.4	2.00462	0.023634
ENSG00000237886	RP11-611D20.2	2.00346	0.00161404
ENSG00000118508	RAB32	2.00311	9.36691e-05
ENSG00000109846	CRYAB	2.00237	0.0140164
ENSG00000099617	EFNA2	2.00171	0.0062526
ENSG00000153071	DAB2	2.00021	2.89438e-05
ENSG00000228317	RP11-235C23.5	2	0.00716687
ENSG00000258599	RP11-84C10.1	2	0.0167317
ENSG00000272138	RP11-27N21.3	2	0.0293614
ENSG00000227492	RP11-316M21.6	2	0.043202
ENSG00000173237	C11orf86	2	0.0474068
ENSG00000103855	CD276	1.99984	0.0128386
ENSG00000104332	SFRP1	1.99852	0.000735996
ENSG00000106003	LFNG	1.99785	0.00491007
ENSG00000150773	PIH1D2	1.99603	0.0169359
ENSG00000130775	THEMIS2	1.99539	9.18904e-05
ENSG00000267327	CTD-2008L17.1	1.99495	0.00342609
ENSG00000172578	KLHL6	1.99487	0.00238377
ENSG00000227640	SOX21-AS1	1.99444	3.44525e-05
ENSG00000133740	E2F5	1.99433	0.000556414
ENSG00000100479	POLE2	1.99415	0.00831603
ENSG00000252481	SCARNA13	1.99401	0.000627814
ENSG00000228137	AP001469.7	1.99305	0.000646409
ENSG00000102384	CENPI	1.99219	0.00986579
ENSG00000140527	WDR93	1.98956	0.0153938
ENSG00000138823	MTTP	1.98886	0.015969
ENSG00000244479	OR2A1-AS1	1.98886	0.00297894
ENSG00000228812	RP11-157P1.5	1.98886	0.0239166
ENSG00000111962	UST	1.98712	0.00849416
ENSG00000138587	MNS1	1.98709	0.011239
ENSG00000124216	SNAI1	1.98637	0.0124735
ENSG00000197083	ZNF300P1	1.98526	0.0020682
ENSG00000091436	MLTK	1.98317	1.64236e-08
ENSG00000233822	HIST1H2BN	1.98307	0.00201704
ENSG00000099994	SUSD2	1.98194	0.00048084
ENSG00000146592	CREB5	1.98159	0.000954571
ENSG00000223658	AC011242.6	1.98138	0.00306732
ENSG00000241352	RP11-392P7.1	1.98138	0.0293335
ENSG00000175445	LPL	1.98085	0.0148987
ENSG00000197646	PDCD1LG2	1.97885	0.00137046
ENSG00000008394	MGST1	1.97868	0.00321258
ENSG00000172322	CLEC12A	1.97538	0.0220316
ENSG00000101825	MXRA5	1.97489	0.0291625
ENSG00000136122	BORA	1.97449	0.00554081
ENSG00000263660	AC087793.1	1.97199	0.000594311
ENSG00000222182	RNA5SP156	1.97199	0.00268494
ENSG00000224992	RP11-295G24.5	1.97199	0.00386288
ENSG00000239831	RNF7P1	1.97199	0.0144811
ENSG00000254010	RP11-103H7.5	1.97199	0.0265931
ENSG00000228919	AC097381.1	1.97199	0.0313772
ENSG00000151963	RP11-775A3.1	1.97199	0.036402
ENSG00000223023	Y_RNA	1.97199	0.0471418
ENSG00000266313	RP11-173M1.4	1.97199	0.00383894
ENSG00000167208	SNX20	1.97055	0.000713438
ENSG00000164136	IL15	1.97044	0.000579785
ENSG00000257743	RP11-1220K2.2	1.96963	0.0360659
ENSG00000126458	RRAS	1.96847	0.00818654
ENSG00000218537	AP000350.4	1.96591	0.0467832
ENSG00000117519	CNN3	1.96586	0.00153743
ENSG00000101311	FERMT1	1.96584	0.00255547
ENSG00000183765	CHEK2	1.96523	0.00382719
ENSG00000177674	AGTRAP	1.96513	0.00111374
ENSG00000131196	NFATC1	1.96506	0.00448867
ENSG00000165449	SLC16A9	1.96446	0.0020852
ENSG00000258738	RP11-73E17.2	1.96396	0.000833047
ENSG00000123609	NMI	1.96385	0.000543113
ENSG00000153551	CMTM7	1.96335	0.00377209
ENSG00000237797	RP11-472N13.3	1.96253	0.0346823
ENSG00000100146	SOX10	1.96121	0.00101287
ENSG00000100599	RIN3	1.96119	0.00258414
ENSG00000138182	KIF20B	1.95862	0.0182101
ENSG00000111783	RFX4	1.95739	0.000516426
ENSG00000113369	ARRDC3	1.95539	4.14925e-05
ENSG00000059378	PARP12	1.9552	0.00566804
ENSG00000252213	SNORA74	1.95491	0.0143678
ENSG00000145040	UCN2	1.95491	0.014672
ENSG00000164430	MB21D1	1.95199	0.000139273
ENSG00000223773	CD99P1	1.95193	0.00112265
ENSG00000153363	LINC00467	1.95156	0.0015291
ENSG00000100234	TIMP3	1.95068	0.000135651
ENSG00000182048	TRPC2	1.95061	0.0398935
ENSG00000255270	NAV2-IT1	1.94973	0.00234967
ENSG00000232104	RP11-509J21.1	1.94921	0.00244946
ENSG00000234062	RP11-308D16.4	1.94876	0.000305683
ENSG00000233858	AC026904.1	1.94865	0.00992673
ENSG00000162894	FAIM3	1.94865	0.0237779
ENSG00000270627	RP11-216F5.1	1.94865	0.033963
ENSG00000080200	CRYBG3	1.94838	0.000697233
ENSG00000197299	BLM	1.94821	0.00954776
ENSG00000186265	BTLA	1.94592	0.00616671
ENSG00000123836	PFKFB2	1.94431	0.00748077
ENSG00000100439	ABHD4	1.94421	0.000387891
ENSG00000171522	PTGER4	1.94399	0.000621185
ENSG00000158373	HIST1H2BD	1.94382	0.00013787
ENSG00000272659	AP000295.10	1.94342	0.0171721
ENSG00000199664	RNU6-1266P	1.94342	0.0219656
ENSG00000182199	SHMT2	1.94248	0.00127392
ENSG00000165029	ABCA1	1.94163	0.000888669
ENSG00000175868	CALCB	1.94096	0.0264482
ENSG00000128645	HOXD1	1.94012	0.0351614
ENSG00000026103	FAS	1.93971	0.000178178
ENSG00000237436	RP11-312B8.1	1.93897	0.000960408
ENSG00000243811	APOBEC3D	1.93636	0.00208688
ENSG00000247134	RP11-11N9.4	1.93618	0.0136279
ENSG00000165501	LRR1	1.93515	0.00012935
ENSG00000196754	S100A2	1.93515	0.0379902
ENSG00000133639	BTG1	1.93382	2.34146e-05
ENSG00000064012	CASP8	1.93366	0.000104691
ENSG00000168995	SIGLEC7	1.93262	0.00580749
ENSG00000128510	CPA4	1.93149	0.0417613
ENSG00000087303	NID2	1.93132	0.000196266
ENSG00000220868	MRPL35P1	1.93122	0.0040386
ENSG00000261775	RP11-10O17.3	1.93082	0.00405581
ENSG00000125845	BMP2	1.93015	0.0325758
ENSG00000170779	CDCA4	1.93004	0.000171891
ENSG00000101493	ZNF516	1.92901	0.00676623
ENSG00000263526	MIR378G	1.92892	0.00103785
ENSG00000186451	SPATA12	1.92892	0.0154871
ENSG00000272729	RP11-387A1.5	1.92892	0.0306033
ENSG00000250732	RPEP1	1.92892	0.043326
ENSG00000150722	PPP1R1C	1.92892	0.0456448
ENSG00000060138	YBX3	1.92852	0.000899398
ENSG00000102699	PARP4	1.9279	6.50085e-09
ENSG00000173077	DEC1	1.92741	0.0285488
ENSG00000079150	FKBP7	1.92673	1.68986e-05
ENSG00000232480	RP11-224O19.2	1.92634	0.0179169
ENSG00000224985	RP11-297K8.2	1.92555	0.00175528
ENSG00000270959	LPP-AS2	1.92376	0.00605758
ENSG00000231713	AF064860.7	1.92266	0.000903728
ENSG00000100918	REC8	1.92234	0.00218464
ENSG00000131153	GINS2	1.92228	0.000663514
ENSG00000112039	FANCE	1.92224	1.84424e-05
ENSG00000101974	ATP11C	1.92178	4.47932e-06
ENSG00000267528	AC011524.1	1.92161	0.0103832
ENSG00000163331	DAPL1	1.92015	0.0222969
ENSG00000138193	PLCE1	1.91953	7.27361e-05
ENSG00000122483	CCDC18	1.91946	0.00857588
ENSG00000106025	TSPAN12	1.91933	0.00141636
ENSG00000147606	SLC26A7	1.91856	0.00635303
ENSG00000246223	C14orf64	1.91811	0.000182109
ENSG00000198734	F5	1.91776	0.00692636
ENSG00000165244	ZNF367	1.91662	0.000430134
ENSG00000155660	PDIA4	1.91556	4.89641e-06
ENSG00000237036	ZEB1-AS1	1.91447	6.26313e-05
ENSG00000267030	CTB-50L17.7	1.91427	0.0365411
ENSG00000174021	GNG5	1.91402	6.53957e-05
ENSG00000155465	SLC7A7	1.91375	0.000379388
ENSG00000107736	CDH23	1.91356	0.0125066
ENSG00000103490	PYCARD	1.91272	0.000367065
ENSG00000087586	AURKA	1.91266	0.00212064
ENSG00000149596	JPH2	1.91186	0.0254601
ENSG00000166573	GALR1	1.91156	0.00774983
ENSG00000177697	CD151	1.90993	0.000254458
ENSG00000259917	HNRNPLP2	1.90906	0.0128561
ENSG00000078098	FAP	1.90891	0.0493267
ENSG00000253374	RP11-257P3.3	1.90837	0.0399085
ENSG00000205456	TP53TG3D	1.90806	0.0117851
ENSG00000203863	AL079342.1	1.90689	0.00405057
ENSG00000241520	AC098820.4	1.90442	0.00684378
ENSG00000225096	XXbac-BPG55C20.7	1.90338	0.0132417
ENSG00000196562	SULF2	1.90277	0.000493839
ENSG00000249825	CTD-2201I18.1	1.90219	0.0278326
ENSG00000125733	TRIP10	1.90205	0.000167711
ENSG00000234724	HDAC1P1	1.9016	0.00521773
ENSG00000077984	CST7	1.90082	0.0271854
ENSG00000214654	RP11-27I1.4	1.90068	0.000289188
ENSG00000196739	COL27A1	1.90008	0.00589647
ENSG00000155659	VSIG4	1.89949	0.0227801
ENSG00000137878	GCOM1	1.89947	0.0044612
ENSG00000101000	PROCR	1.89947	0.0107947
ENSG00000162511	LAPTM5	1.8982	0.000171311
ENSG00000105612	DNASE2	1.89697	0.00527024
ENSG00000122188	LAX1	1.8965	0.022533
ENSG00000185905	C16orf54	1.89575	0.00500701
ENSG00000264015	RP11-176N18.2	1.89575	0.0361229
ENSG00000204338	CYP21A1P	1.89533	0.00276628
ENSG00000186522	SEPT10	1.89517	3.91362e-06
ENSG00000168476	REEP4	1.89509	0.00311025
ENSG00000104537	ANXA13	1.89509	0.00312715
ENSG00000227036	LINC00511	1.89385	0.00145553
ENSG00000075275	CELSR1	1.89266	0.00658236
ENSG00000100842	EFS	1.89264	0.000335521
ENSG00000113732	ATP6V0E1	1.89237	0.00152375
ENSG00000260089	ADAM3B	1.89202	0.000616655
ENSG00000223495	RP11-763B22.7	1.88998	0.0462228
ENSG00000173040	EVC2	1.88899	0.000255077
ENSG00000166928	MS4A14	1.88779	0.000185519
ENSG00000169105	CHST14	1.88741	0.000115677
[truncated: 5,882 more rows]

## Sheet: Supp.Table4.
Supplementary Table 4. Differentially phosphorylated proteins in DMG
Accession	Protein	Log2FC	P value	Modifications
P08670	VIM	8.51433	4.55802e-07	Phospho [S25; S26; T37; Y38; S39; S47; T48; S49; S51; Y53; S56; S83; S87; S325; S339; S419; S420; S430; S438; S459]
P48681	NES	3.7705	0.00571634	Phospho [T456; S459; S465; S471; S476; S680; S768; S831; T839; T845; Y928; S934; S1016; S1492; S1496; S1498; S1502]
Q8N568	DCLK2	3.65307	1.37013e-09	Phospho [S315; S317; T324; S341; T343; S344; S347; S360; S361; S362; S375; S484]
Q01433	AMPD2	3.64449	0.000547557	Phospho [T188; S190]
Q92688	ANP32B	3.27243	6.54835e-05	Phospho [T244]
Q9BXP5	SRRT	3.20869	2.06997e-06	Phospho [T544]
P33241	LSP1	3.14059	2.44537e-06	Phospho [S177; S188; S189; S252; S257]
P02511	CRYAB	3.12335	0.00117422	Phospho [S59; S76; S138; S139; S153; T158]
P14136	GFAP	3.03227	4.83932e-06	Phospho [S13; Y14; S16; S17; S38; S53; T150; S291; S305; S323; Y324; T383; S385; T392; S393; T396; S398; S400]
P17096	HMGA1	2.97156	0.000307996	Phospho [S36; S44; S99; S102; S103]
P35221	CTNNA1	2.91876	2.68163e-08	Phospho [T634; S641; T654; S655; T658]
P42167	TMPO	2.86068	1.2604e-07	Phospho [S67; T74; S158; T160; T164; S177; S180; Y183; S184]
P16070	CD44	2.84907	2.94575e-05	Phospho [S182; S183; S184; S686; S697]
E7EVA0	MAP4	2.80251	7.66733e-05	Phospho [S524; T538; T2072; S2073; S2086; S2218; S2296]
Q02880	TOP2B	2.80021	8.2668e-06	Phospho [S1342; S1400; T1403; S1413; Y1421; S1466; S1522; S1524; S1550; S1552; S1581; Y1609; S1613]
Q5HYJ3	FAM76B	2.78091	2.60691e-05	Phospho [S193]
Q09666	AHNAK	2.7657	2.63163e-07	Phospho [S41; S93; S135; S210; S212; S216; T218; S220; S1068; S1452; T4100; S5400; S5448; T5729; S5731; S5749; S5752; S5763; S5780; S5782; S5784; S5790; S5793; T5796; T5798; S5841; S5870]
P10412	H1-4	2.71732	5.84818e-07	Phospho [S36]
O95400	CD2BP2	2.5227	7.2608e-06	Phospho [S46; S49]
P68871	HBB	2.51819	0.0062671	Phospho [S45; S50; T124]
A0A2R8Y793	ACTB	2.48778	4.77554e-08	Phospho [S52; Y53; S60; S223; Y224]
Q53T59	HS1BP3	2.47533	2.89454e-05	Phospho [S249; S254]
Q9UHB6	LIMA1	2.40148	5.76115e-05	Phospho [S362; S490; S686]
K7EPT8	GFAP	2.36734	0.00233528	Phospho [T27; S29; T70]
Q9H1B7	IRF2BPL	2.36242	1.92229e-05	Phospho [S547; S658; S659]
P10451	SPP1	2.29853	0.00551783	Phospho [S24; S26; S27; S62; S63; T66; T185; S191; S195; S215; S219; S234; S254; S258; S263; S308; S310]
A0A5F9ZHR4	AQP4	2.29608	0.0176191	Phospho [S276; S285; T289; S335]
Q15052	ARHGEF6	2.28119	0.000177846	Phospho [S122; S123; S124; T130; S488; S640; S684]
Q7Z422	SZRD1	2.26656	0.000105794	Phospho [S37; S39]
Q13283	G3BP1	2.25613	3.23897e-09	Phospho [S149; S230; S231; S232; T241]
P69905	HBA1	2.24692	0.00468059	Phospho [Y25; S132]
E9PBG7	CAMK2D	2.23468	0.00226273	Phospho [S235; T240; S338; T352; T353; S364; T365; S368; T370; T371]
O14950	MYL12B	2.21726	0.0128268	Phospho [T19; S20]
O76021	RSL1D1	2.18778	0.00353324	Phospho [T358; S361]
Q7Z3K3	POGZ	2.17502	2.18815e-05	Phospho [S425; S1338]
P18206	VCL	2.09687	1.1588e-05	Phospho [S290; S346]
Q7Z4V5	HDGFL2	2.077	5.97533e-08	Phospho [S230; S232; S234; S257; S258; S262; S264; S266; S305; S366; S369; S370; S395; S396; S397; S399; S625]
P30086	PEBP1	2.04539	0.000474315	Phospho [T51; S52; S60; S98; S99; T101]
A0A087WZE9	HMGN3	2.01429	0.000791907	Phospho [T75; S78]
Q8N1G4	LRRC47	1.98573	8.57331e-06	Phospho [Y509; T510; S518; S520; T522]
F8VXC8	SMARCC2	1.96887	5.12553e-08	Phospho [S283; S302; S304; S347]
Q13247	SRSF6	1.90027	0.0293792	Phospho [Y37; S301; S303]
P05388	RPLP0	1.79883	0.0257387	Phospho [S304; S307]
Q13424	SNTA1	1.79868	0.000594197	Phospho [S189; S193; S200]
Q9BVA1	TUBB2B	1.78015	1.23064e-06	Phospho [T55; S339; Y340]
A8MXP9	MATR3	1.77054	7.44773e-08	Phospho [S188; S195; S596; S598; S604; S814]
Q9Y2X3	NOP58	1.69916	0.00429681	Phospho [S502]
Q13884	SNTB1	1.65425	0.00898585	Phospho [S87; S205; T214; S219; S234; S389]
Q9UQ35	SRRM2	1.64672	3.54138e-07	Phospho [S272; T274; S275; S295; S297; S317; S322; S323; T326; S351; S353; T367; S377; T383; S398; S456; S834; S839; S854; T856; S857; T866; S876; S954; T1003; S1041; S1042; T1043; Y1049; S1064; S1081; S1083; S1085; S1101; S1103; T1106; S1110; S1112; S1132; T1177; S1179; S1219; S1401; S1403; S1404; S1559; S1561; S1562; S1581; S1582; S1616; S1620; S1621; S1652; T1655; S1658; S1691; S1693; S1694; S…
D6REX3	SEC31A	1.63294	2.37791e-05	Phospho [S527; S532; S799; T1192; S1194; T1196]
Q641Q2	WASHC2A	1.6251	0.0059294	Phospho [S158; S160; T331; S333; S352; S539; S620]
Q92752	TNR	1.62005	0.0193482	Phospho [T721; S723; S724; S728; T731]
P40818	USP8	1.60894	2.7293e-05	Phospho [S716; Y717; S718; S719]
Q9BX66	SORBS1	1.59475	0.00315201	Phospho [S89; S240; S350; S556]
P62258	YWHAE	1.55745	7.64447e-05	Phospho [S210]
A0A087WY61	NUMA1	1.54584	4.60538e-05	Phospho [S1225; S1741; T1984; S1987]
P05387	RPLP2	1.54088	1.03104e-05	Phospho [S16; S17; S19; S79; S86; S102; S105]
Q96JM3	CHAMP1	1.53834	0.000632121	Phospho [S204; S214; S284; T458; S459; S651; S652; S653]
O60832	DKC1	1.53726	1.55853e-06	Phospho [S451; S453; S455; T458; S494; T496; T497; S513]
P27824	CANX	1.5371	0.0117889	Phospho [S554; T562; S564; S583]
O15061	SYNM	1.52901	0.00689255	Phospho [S384; T651; S653; S777; S1044; S1049; T1094; S1107; T1109]
O95394	PGM3	1.50553	5.12844e-05	Phospho [T62; S64]
Q9UJ70	NAGK	1.47674	0.000371354	Phospho [S70; S74; S76]
Q99613	EIF3C	1.44972	4.1445e-06	Phospho [T7; S9; S11; S13; S18; S39; S166]
Q5SW79	CEP170	1.43406	0.000281883	Phospho [T377; S379; S838; S928; S930; S1112; S1251; S1522; S1529]
H7BXH2	PPP6R3	1.40974	1.66718e-05	Phospho [S571]
O00505	KPNA3	1.39915	6.18596e-05	Phospho [S56; S60]
Q15059	BRD3	1.39888	0.00235329	Phospho [S261; S263]
A0A669KB89	SCRIB	1.39862	0.000505529	Phospho [Y34; T1370; S1376; S1381; T1469; S1470; S1575; S1589; S1594]
Q15019	SEPTIN2	1.38753	6.32267e-07	Phospho [S218]
A0A0A0MRM9	NOLC1	1.33521	1.22944e-05	Phospho [S83; S84; S86; S89; S123; S125; S126; S127; S165; S166; S218; S220; S229; S275; S371; S441; S442; S479; S480; S482; S526; S572]
Q9NYF8	BCLAF1	1.32686	0.015268	Phospho [S177; S217; Y219; S222; S264; S268; S274; S276; Y284; S285; S287; S290; S385; S397; T494; S496; S512; S658; S757; S759; S760; S763]
Q8IYB3	SRRM1	1.31841	0.00187538	Phospho [S209; S211; T220; S260; S402; T406; T411; S414; T416; S450; S452; S465; S560; S562; T614; S616; S695; S696; S738; S740; S754; S756; S769; S773; S777; S797; S802; T872; S874]
A0A024RCR6	BAG6	1.30663	0.000149647	Phospho [S99; S100; S113; S1075]
Q16643	DBN1	1.30266	0.000141844	Phospho [T331; T335; S337; S339; S341; S345; T346; S381; S386]
Q14498	RBM39	1.28819	0.000626206	Phospho [S136]
O43493	TGOLN2	1.27483	0.0265638	Phospho [S70; S71; T296; S298; T302; S349; S351]
Q9NTI5	PDS5B	1.26877	0.00505914	Phospho [S1162; S1165; S1166; S1283; S1358; S1361; S1362]
Q76N32	CEP68	1.25203	4.69516e-06	Phospho [S342; S472; S478; Y482]
Q13427	PPIG	1.24619	0.00154752	Phospho [S397; S415; S687; S744; S745]
H0Y9Y3	SYNPO2	1.23735	0.00363744	Phospho [S176; S178; S721; S722; S729; S733; S854; T856]
K7EL20	EIF3G	1.20318	0.000401484	Phospho [T41; S42]
Q9H1E3	NUCKS1	1.20243	0.000222684	Phospho [S19; S54; S58; S61; S73; S75; S79; S113; S132; S144; Y146; T202; S204; S214; S221; T222; S223; S229; S234; S240]
Q13185	CBX3	1.19601	0.00608934	Phospho [S93; S95; S97]
P31943	HNRNPH1	1.1956	0.0053784	Phospho [T100; S104; S310]
Q9UEY8	ADD3	1.18872	0.000117392	Phospho [S402; S414; S423; S455; T460; S461; S596; S600; S650; S652; T653; T654; S673; S677; S679; S681]
Q5JTD0	TJAP1	1.18838	0.000668217	Phospho [S300]
Q96TC7	RMDN3	1.17555	7.09931e-07	Phospho [S44; S46; S50; S212]
Q96T60	PNKP	1.17272	0.000342496	Phospho [T118; T122]
Q71U36	TUBA1A	1.16434	0.000589026	Phospho [T41; S48; S54; S439]
Q68EM7	ARHGAP17	1.14845	0.0045035	Phospho [S575; S674; S676; T679]
Q8IWW6	ARHGAP12	1.13238	1.90789e-05	Phospho [T230; T231; S240; Y243; S592]
Q15637	SF1	1.12963	0.0001542	Phospho [S80; S82]
P55265	ADAR	1.11344	0.00118235	Phospho [S599; T601]
Q14103	HNRNPD	1.10792	0.0249766	Phospho [S80; S82; S83; S190]
P10809	HSPD1	1.10131	0.000247294	Phospho [S70]
E9PRY8	EEF1D	1.09831	0.00403061	Phospho [S549; S578]
P06733	ENO1	1.07122	0.000578448	Phospho [S27; S37; S40; T41; Y44; S141; Y270; S373]
P04406	GAPDH	1.06082	0.00850856	Phospho [S83; Y94; T184; S210; T211]
P23396	RPS3	1.04792	0.0067969	Phospho [T220; T221]
P17252	PRKCA	1.01115	0.0149804	Phospho [S226; T228; T497; T501; T638; Y658]
P51397	DAP	1.00849	0.00404868	Phospho [S51]
P68402	PAFAH1B2	-1.02344	0.0470933	Phospho [S64]
P62070	RRAS2	-1.05489	0.0124215	Phospho [S186]
A0A087X165	SRCIN1	-1.05517	0.00188947	Phospho [S45; S64; S177; S213; S341; S396; S534; S547; S549; S550; S551; S556; T630; S638; S654; S661; S900]
Q9UBC2	EPS15L1	-1.06227	0.00761475	Phospho [S229; T251; S255; S355; T366; S796; T797]
P45974	USP5	-1.06392	0.000957402	Phospho [T623; S783; S785; S787]
Q13561	DCTN2	-1.08967	0.000968	Phospho [T198]
P61981	YWHAG	-1.13261	2.11669e-05	Phospho [S65]
Q8N111	CEND1	-1.13968	8.52088e-05	Phospho [S9; S10; S76; S86; S87; S108]
Q9UBS5	GABBR1	-1.15211	0.00323214	Phospho [T876; S878; S879; T880; T930]
Q6VY07	PACS1	-1.1663	0.0102097	Phospho [S28; T46; S760; S779; S781]
A0A669KB35	MAPK8IP3	-1.16893	0.001285	Phospho [T283; T285; S286; S287; T370; S372; S373; T375; S593; S1199; S1264; S1268]
E7ENY0	ADD1	-1.17156	0.00162196	Phospho [T11; S12; S353; S355; S358; T364; S366; S427; S431; S457; S464; S465; T511; S512; S514; S617; S631; S644; T645]
Q16181	SEPTIN7	-1.17175	0.00435033	Phospho [Y76; S77; T228]
O75781	PALM	-1.17448	0.00164746	Phospho [S116; T145; S249; T250; T367; T368; S369]
Q9P227	ARHGAP23	-1.17701	0.00577268	Phospho [S554; S556; S677]
E9PGC8	MAP1A	-1.21839	0.00962115	Phospho [S352; S355; S356; S357; Y358; S359; T742; S764; S765; T770; S850; T854; S882; S905; T1132; S1134; T1136; S1137; S1138; S1147; S1234; S1238; S1242; S1251; S1267; S1307; S1382; S1384; S1390; S1438; S1441; S1443; S1456; T1462; T1548; S1549; S1559; S1564; T1891; S1892; T1894; T1912; S1913; S2035; S2039; S2294; T2343; S2344; S2687; S2689; S2902]
Q9C040	TRIM2	-1.22703	0.00193635	Phospho [S370; T371; S375; S424; S428; T430; T431; S440]
Q8TBB6	SLC7A14	-1.27351	0.00285864	Phospho [S769]
J3QRU4	VAMP2	-1.30212	0.041606	Phospho [S75]
P17600	SYN1	-1.32044	0.00327597	Phospho [S71; S427; S510; S513; S520; S553]
Q02156	PRKCE	-1.33358	0.000213869	Phospho [S337; S339; T349; S350; S381; T710]
Q8N350	CBARP	-1.34516	0.0122881	Phospho [T255; S299; S341; S396; S399; T698; S699]
P34903	GABRA3	-1.42139	0.0158712	Phospho [S442]
Q08AD1	CAMSAP2	-1.42857	0.0020072	Phospho [S599; S931]
O00499	BIN1	-1.44439	0.0358012	Phospho [S296; S298; S303]
F6QMI7	DST	-1.46396	0.0452719	Phospho [S30; S32; S277; S1922; S1924; S5346; S5350]
Q99460	PSMD1	-1.473	0.00981492	Phospho [T270; T273; T311; S315]
O75145	PPFIA3	-1.47672	7.14586e-05	Phospho [T714]
P17612	PRKACA	-1.49846	0.0200478	Phospho [T196; T198; Y205; S339]
Q6H8Q1	ABLIM2	-1.51108	0.0183618	Phospho [S279; T291; S294; T362; S364]
P19367	HK1	-1.51973	0.00997102	Phospho [T336; S337]
Q9Y4F5	CEP170B	-1.52515	0.00350953	Phospho [S360; S829; S986; S988; S1545; S1548; S1551]
Q9UN36	NDRG2	-1.53502	0.0272447	Phospho [T330; S332; T334; S338; T348; S353; S355]
A0A087WY00	MYO5A	-1.53701	0.024217	Phospho [S600; S1425]
P35613	BSG	-1.53839	0.0369053	Phospho [S362]
O94850	DDN	-1.54672	0.0309429	Phospho [S567]
Q14699	RFTN1	-1.58858	0.0105168	Phospho [S220; S224; S239; S241; S250]
Q9BXK5	BCL2L13	-1.62965	0.0255744	Phospho [S370; S371; S426]
A8MVW0	FAM171A2	-1.63323	0.00909278	Phospho [S743; S789; S792]
Q8WXI2	CNKSR2	-1.63634	0.0206527	Phospho [T244; T245; S325; T332; S388; S390; S393; S503; S505; S801; S908]
A0A0D9SFF8	MPP2	-1.64915	0.0456233	Phospho [T135; T138; S142]
P13591	NCAM1	-1.72329	0.0434299	Phospho [S780; S784; T798; T813]
F8VVT9	AGAP2	-1.76067	0.0372006	Phospho [S33; S35; S54]
Q8ND76	CCNY	-1.7743	0.0188936	Phospho [Y98; S102; T103; S326]
Q5TH69	ARFGEF3	-1.78163	0.00859577	Phospho [S1061; S1066]
Q92736	RYR2	-1.79257	0.00807944	Phospho [T1856; S2363; T3862]
Q14203	DCTN1	-1.81266	0.00136825	Phospho [S105; T108]
Q9Y6V0	PCLO	-1.82083	0.0447883	Phospho [S1404; S1405; S1442; S1522; S1546; S1707; S1831; S1837; T1839; S1873; S1894; T1896; S3585; S3615; S3619; T3688]
O14576	DYNC1I1	-1.82355	0.00110137	Phospho [T176; S179; S635]
P26232	CTNNA2	-1.85233	0.00698668	Phospho [S262; T264; S640; T653; S654; T657; S939]
Q6PCE3	PGM2L1	-1.88095	0.0165197	Phospho [T173; S175]
Q92823	NRCAM	-1.8866	0.0239676	Phospho [S1251; S1254]
Q6P995	FAM171B	-1.89616	0.00523859	Phospho [S754; S794]
Q9H598	SLC32A1	-1.90034	0.0234481	Phospho [S96; S98]
O00139	KIF2A	-1.90884	0.0132198	Phospho [S75; T78; S84; S85; S135; S140]
Q9UJU6	DBNL	-1.934	0.00446049	Phospho [S24; T26]
Q9BQI5	SGIP1	-1.95258	0.0108437	Phospho [S233; S236; T259; T263; S265; T268; S276; S287; S293; S300; T318; S319; S335; T339; S346; T457]
A0A1B0GUL6	BTBD8	-1.96342	0.000786649	Phospho [S1247; S1522]
P49802	RGS7	-1.9884	0.00775711	Phospho [S239; S241; T243]
O95219	SNX4	-1.99465	0.0252566	Phospho [S22]
Q9Y6G9	DYNC1LI1	-1.99621	0.00307258	Phospho [S207; S510; T513; T515; S516; T518; S523]
Q9P2D3	HEATR5B	-2.08406	0.00141562	Phospho [S1735; S1737]
A0A5F9ZHS1	ANK2	-2.08726	0.00814587	Phospho [S44; S46; S49; S289; S861; T868; T870; Y876; S1486; S1488; S1623; S1759; S1760; S1763; S1906; S1918; S2154; T2269; S2270; S2273; S2275; S2277; S2342; S2432; S2564; T2567; T2667; S2669; S2691; T3120; T3122; S3303; S3304; S3819; S3820; S3822; T3824; T3830; S3850; S3860; S3866; S3867; T3871; S3872]
Q96JE9	MAP6	-2.09326	0.00876078	Phospho [S519; S811; S812]
Q08495	DMTN	-2.12771	0.000804743	Phospho [S90; T91; S92; S226; S289; T304; S307; S309; S333]
A0A0A0MSA4	EPB41L3	-2.12939	0.000173416	Phospho [S301; S306; T345; T368; T395; S397; S663; S921; T1040]
E5RJ29	PSD3	-2.14646	0.000853712	Phospho [S931; S943; S945; S946; S948; T953; S954]
Q9Y6I3	EPN1	-2.17816	0.00601407	Phospho [S454]
Q69YU3	ANKRD34A	-2.18072	0.000807299	Phospho [S149; T153; S461]
Q9Y6R0	NUMBL	-2.21993	0.0315442	Phospho [S263; T268; S270]
Q9C0H5	ARHGAP39	-2.24965	0.00257452	Phospho [S171; S173; S286; S604; S689; S690; T692]
Q9NZN3	EHD3	-2.2624	0.0187363	Phospho [S456]
Q9Y2J0	RPH3A	-2.26289	0.00548482	Phospho [T51; S692; S693]
A0A590UJI0	KIAA1549L	-2.35502	0.00168891	Phospho [S1607; S1630; S1840; S1843]
O15400	STX7	-2.37124	0.00515931	Phospho [S75; T78; T79; S81]
P29218	IMPA1	-2.37294	0.00823627	Phospho [S37; S38; S166]
Q5T321	NBEA	-2.44198	0.000837875	Phospho [S1011; T1264; S1526]
B3KNX7	PAK1	-2.47577	0.0019632	Phospho [T185; S223; T225; T229; T230; T236]
G3XAH0	SEPTIN5	-2.47864	0.0100358	Phospho [S234; S336]
Q16623	STX1A	-2.48048	0.000937794	Phospho [T10; S14; S59; S64; T159; T160; T161; S162]
O60641	SNAP91	-2.48158	4.79505e-05	Phospho [S296; S300; S303; S306; T312; S313]
Q6P1N0	CC2D1A	-2.57942	0.00855543	Phospho [S674]
Q15555	MAPRE2	-2.60896	6.28037e-05	Phospho [S200; T202]
Q5SPY9	NPDC1	-2.66104	0.00741779	Phospho [S307]
Q6U841	SLC4A10	-2.66805	0.00311332	Phospho [S89]
Q5SWX3	CAMK2G	-2.81147	0.00722282	Phospho [T37; S235; T240; S320; S321; S325; S368; T369; S371; T374]
Q8TDJ6	DMXL2	-2.83045	0.00247911	Phospho [S463; S473; S1151; S1857; S2640]
A0A3B3IRZ4	IQSEC1	-2.83059	0.000109396	Phospho [S274; S305; S511]
F8VVE9	PTPRR	-2.84212	0.0395191	Phospho [S27]
A0A2R8Y566	RELCH	-2.86429	0.00189994	Phospho [S141; S243; S244]
Q96QK1	VPS35	-2.99277	0.0104128	Phospho [S7; S783; Y791]
P80723	BASP1	-3.09079	0.00648736	Phospho [T31; T36; S40; S164; S170; S177; T186; S194; S195; T196]
O15034	RIMBP2	-3.11384	0.0167506	Phospho [S832]
V9GYM8	ARHGEF2	-3.2247	0.000256119	Phospho [S208; S693; S741; S764; S827; S931; Y939; S1001; S1005]
O94811	TPPP	-3.30505	0.00129702	Phospho [T14; S18; S32; S35]
Q13554	CAMK2B	-3.38123	0.00489985	Phospho [S235; T240; T366; S367; S394; S395; S397; T400; T401]
P05129	PRKCG	-3.51053	0.0381507	Phospho [S330; T332; S373; T514; T518; T655; S687; S690]
O95197	RTN3	-3.56072	0.0048569	Phospho [S243; S649; S650]
Q9UPA5	BSN	-3.56802	0.00517708	Phospho [S108; S1098; S1104; T1106; Y1470; S1476; S1477; S1481; S1483; T1490; S2041; T2587; S2899; S3373; S3761; S3764]
P19634	SLC9A1	-3.58794	0.0129114	Phospho [S703; S723; S726; S729; S788]
A0A3B3ITF1	DLG2	-3.72032	0.0366279	Phospho [S207; S507]
P05771	PRKCB	-3.72792	0.026351	Phospho [T500; T504; T642]
P35612	ADD2	-3.77095	0.000604948	Phospho [T55; S60; S62; S592; S596; S600; S604; S613; S617; S693; S697; S699; S701; S703]
P46459	NSF	-3.82283	0.00242499	Phospho [S106; S739]
O75899	GABBR2	-3.8366	0.0346336	Phospho [T819; S884]
O14490	DLGAP1	-3.9446	0.00388216	Phospho [S169; S383; S397; S419; S422; T430; S431; T590; S592; S595; S958]
A0A5F9ZHM9	CAMK2A	-4.12779	0.00216725	Phospho [S223; T228; S319; S320; S322; T323; T325; T326; T332]
P21579	SYT1	-4.14071	0.010311	Phospho [S345]
Q7Z6L0	PRRT2	-4.29888	0.0020454	Phospho [S79; T81; S90; S100; S202; S205; S238]
P32004	L1CAM	-4.47386	0.043856	Phospho [S1181; S1243; S1244; T1247; S1248]
Q14721	KCNB1	-4.5032	0.00229068	Phospho [S484]
A5PKW4	PSD	-4.56751	0.00839572	Phospho [S86; S87; T155; S191; S223; S263; S720]
Q9Y566	SHANK1	-4.65659	0.013591	Phospho [S413]
Q9BY11	PACSIN1	-4.88974	0.0350686	Phospho [T184; S361]
Q8WXG6	MADD	-5.32937	0.00168348	Phospho [S1059; T1061; S1110; T1237; S1239; S1241]
Q9NQ66	PLCB1	-5.64658	0.00337556	Phospho [S417; S978; S981; S982; S987; S988; T989]

## Sheet: Supp.Table5.
Supplementary Table 5. Differentially phosphorylated proteins that are not differentially expressed in DMG
Accession	Protein	Protein_ Log2FC	Phospho_ Log2FC	Phosphorylated sites
Q8N568	DCLK2	0.638441	3.65307	Phospho [S315; S317; T324; S341; T343; S344; S347; S360; S361; S362; S375; S484]
Q01433	AMPD2	0.85731	3.64449	Phospho [T188; S190]
E7EVA0	MAP4	0.679743	2.80251	Phospho [S524; T538; T2072; S2073; S2086; S2218; S2296]
Q02880	TOP2B	0.996844	2.80021	Phospho [S1342; S1400; T1403; S1413; Y1421; S1466; S1522; S1524; S1550; S1552; S1581; Y1609; S1613]
Q02790	FKBP4	0.107691	2.59385	Phospho [S451; S453]
P68871	HBB	0.650053	2.51819	Phospho [S45; S50; T124]
A0A2R8Y793	ACTB	0.431078	2.48778	Phospho [S52; Y53; S60; S223; Y224]
A0A5F9ZHR4	AQP4	0.952737	2.29608	Phospho [S276; S285; T289; S335]
O14950	MYL12B	-0.284866	2.21726	Phospho [T19; S20]
Q7Z4V5	HDGFL2	0.858367	2.077	Phospho [S230; S232; S234; S257; S258; S262; S264; S266; S305; S366; S369; S370; S395; S396; S397; S399; S625]
A0A494C108	KRI1	0.864984	2.0758	Phospho [S177]
A0A087WZE9	HMGN3	0.617901	2.01429	Phospho [T75; S78]
Q8N1G4	LRRC47	0.709867	1.98573	Phospho [Y509; T510; S518; S520; T522]
Q13424	SNTA1	-0.6213	1.79868	Phospho [S189; S193; S200]
P05060	CHGB	-0.733124	1.79059	Phospho [S149; S225; S259; S263; S311]
Q9BVA1	TUBB2B	-0.510879	1.78015	Phospho [T55; S339; Y340]
A8MXP9	MATR3	0.391486	1.77054	Phospho [S188; S195; S596; S598; S604; S814]
Q5T4S7	UBR4	-0.56985	1.73537	Phospho [T2884; S2885]
D6REX3	SEC31A	-0.053835	1.63294	Phospho [S527; S532; S799; T1192; S1194; T1196]
Q641Q2	WASHC2A	-0.21908	1.6251	Phospho [S158; S160; T331; S333; S352; S539; S620]
Q92752	TNR	-0.352033	1.62005	Phospho [T721; S723; S724; S728; T731]
P40818	USP8	0.928468	1.60894	Phospho [S716; Y717; S718; S719]
Q9BX66	SORBS1	0.91144	1.59475	Phospho [S89; S240; S350; S556]
P62258	YWHAE	-0.0820614	1.55745	Phospho [S210]
P27824	CANX	0.606157	1.5371	Phospho [S554; T562; S564; S583]
Q9UJ70	NAGK	0.610272	1.47674	Phospho [S70; S74; S76]
Q99613	EIF3C	0.295535	1.44972	Phospho [T7; S9; S11; S13; S18; S39; S166]
Q5SW79	CEP170	0.561819	1.43406	Phospho [T377; S379; S838; S928; S930; S1112; S1251; S1522; S1529]
H7BXH2	PPP6R3	-0.008891	1.40974	Phospho [S571]
O00505	KPNA3	0.713344	1.39915	Phospho [S56; S60]
Q15019	SEPTIN2	0.641665	1.38753	Phospho [S218]
Q16643	DBN1	-0.262115	1.30266	Phospho [T331; T335; S337; S339; S341; S345; T346; S381; S386]
Q9H2U2	PPA2	0.72288	1.28704	Phospho [S315; S316; S317; S322]
O43493	TGOLN2	0.691636	1.27483	Phospho [S70; S71; T296; S298; T302; S349; S351]
G3V1L9	TJP1	0.674696	1.26369	Phospho [S125; S131; Y132; S175; S277; S329; S617; S927; S966; S968; S1617]
P02545	LMNA	0.770294	1.23015	Phospho [S22; S403; S404; S406; S407; S414]
K7EL20	EIF3G	0.247951	1.20318	Phospho [T41; S42]
Q9H1E3	NUCKS1	0.716326	1.20243	Phospho [S19; S54; S58; S61; S73; S75; S79; S113; S132; S144; Y146; T202; S204; S214; S221; T222; S223; S229; S234; S240]
Q13185	CBX3	0.721204	1.19601	Phospho [S93; S95; S97]
Q9UEY8	ADD3	-0.0328115	1.18872	Phospho [S402; S414; S423; S455; T460; S461; S596; S600; S650; S652; T653; T654; S673; S677; S679; S681]
Q96TC7	RMDN3	-0.380694	1.17555	Phospho [S44; S46; S50; S212]
Q71U36	TUBA1A	0.161724	1.16434	Phospho [T41; S48; S54; S439]
P55265	ADAR	0.991794	1.11344	Phospho [S599; T601]
P10809	HSPD1	0.146269	1.10131	Phospho [S70]
Q9Y2V2	CARHSP1	-0.132089	1.09423	Phospho [S30]
P06733	ENO1	0.24551	1.07122	Phospho [S27; S37; S40; T41; Y44; S141; Y270; S373]
P04406	GAPDH	0.0249097	1.06082	Phospho [S83; Y94; T184; S210; T211]
Q24JP5	TMEM132A	0.972682	1.02582	Phospho [S529; S976]
P17252	PRKCA	-0.197943	1.01115	Phospho [S226; T228; T497; T501; T638; Y658]
Q03001	DST	-0.180227	1.01056	Phospho [S237; S2919; S3968; S3970; S7416; S7420]
P62070	RRAS2	-0.288379	-1.05489	Phospho [S186]
Q9UBC2	EPS15L1	-0.412832	-1.06227	Phospho [S229; T251; S255; S355; T366; S796; T797]
P45974	USP5	-0.0448951	-1.06392	Phospho [T623; S783; S785; S787]
Q13561	DCTN2	-0.339427	-1.08967	Phospho [T198]
A0A669KB35	MAPK8IP3	0.246826	-1.16893	Phospho [T283; T285; S286; S287; T370; S372; S373; T375; S593; S1199; S1264; S1268]
E7ENY0	ADD1	-0.978107	-1.17156	Phospho [T11; S12; S353; S355; S358; T364; S366; S427; S431; S457; S464; S465; T511; S512; S514; S617; S631; S644; T645]
Q9P227	ARHGAP23	-0.94766	-1.17701	Phospho [S554; S556; S677]
F5H269	DMXL1	-0.0129055	-1.21697	Phospho [S208]
Q9C040	TRIM2	-0.572416	-1.22703	Phospho [S370; T371; S375; S424; S428; T430; T431; S440]
A0A2R8Y611	AP3D1	-0.852533	-1.37176	Phospho [S374; S376; S378; T620]
Q08AD1	CAMSAP2	-0.190292	-1.42857	Phospho [S599; S931]
Q99460	PSMD1	0.258124	-1.473	Phospho [T270; T273; T311; S315]
P02794	FTH1	-0.821045	-1.48852	Phospho [Y169; T175; S179; S183]
Q9UN36	NDRG2	-0.950206	-1.53502	Phospho [T330; S332; T334; S338; T348; S353; S355]
P35613	BSG	-0.137452	-1.53839	Phospho [S362]
Q8NFZ8	CADM4	-0.137334	-1.55621	Phospho [S361]
Q9BXK5	BCL2L13	0.353281	-1.62965	Phospho [S370; S371; S426]
A0A0D9SFF8	MPP2	-0.946927	-1.64915	Phospho [T135; T138; S142]
Q14203	DCTN1	-0.554936	-1.81266	Phospho [S105; T108]
Q6P995	FAM171B	-0.646903	-1.89616	Phospho [S754; S794]
O00139	KIF2A	-0.272544	-1.90884	Phospho [S75; T78; S84; S85; S135; S140]
Q9UJU6	DBNL	0.185257	-1.934	Phospho [S24; T26]
O95219	SNX4	-0.0840116	-1.99465	Phospho [S22]
Q14194	CRMP1	-0.951558	-2.15888	Phospho [T509; S521; S522]
Q9Y6R0	NUMBL	-0.820467	-2.21993	Phospho [S263; T268; S270]
Q9C0H5	ARHGAP39	0.509932	-2.24965	Phospho [S171; S173; S286; S604; S689; S690; T692]
O15400	STX7	-0.363868	-2.37124	Phospho [S75; T78; T79; S81]
Q6P1N0	CC2D1A	-0.20601	-2.57942	Phospho [S674]
F8VVE9	PTPRR	0.794472	-2.84212	Phospho [S27]
Q96QK1	VPS35	-0.410005	-2.99277	Phospho [S7; S783; Y791]

## Sheet: Supp.Table6
Supplementary Table 6. Differentially expressed phosphatases in DMG
Accession	Protein	Log2FC	P value
Q13496	MTM1	3.69763	1.35321e-07
Q96QC0	PPP1R10	3.53721	3.0537e-07
Q8IZ21	PHACTR4	3.44437	0.000146705
P08575	PTPRC	3.41802	5.05514e-09
Q05D32	CTDSPL2	3.05985	0.000215894
P27169	PON1	2.89064	0.000253696
Q9UPN7	PPP6R1	2.59868	0.000230943
Q6IN85	PPP4R3A	2.41019	1.23455e-05
Q8N8A2	ANKRD44	2.39515	3.73652e-08
P29350	PTPN6	2.29922	3.43296e-09
Q12972	PPP1R8	2.25088	1.65406e-07
Q9H0C8	ILKAP	2.24371	0.000285882
O94763	URI1	2.21914	0.000133201
Q9NQ88	TIGAR	2.1286	1.75914e-07
Q01105	SET	2.10625	7.60179e-05
Q8WVY7	UBLCP1	2.04174	6.08326e-09
O75356	ENTPD5	1.98597	0.000131218
O15355	PPM1G	1.91513	1.48009e-07
P09467	FBP1	1.84049	5.95939e-05
Q8NCN5	PDPR	1.80451	1.82083e-07
P11117	ACP2	1.70385	0.000140493
O60825	PFKFB2	1.57918	0.00599129
Q9NP77	SSU72	1.43369	3.72866e-05
Q8TF05	PPP4R1	1.3616	8.56524e-06
Q15181	PPA1	1.29184	3.825e-05
Q9NY27	PPP4R2	1.1639	0.00616545
Q86WG5	SBF2	1.12408	2.01165e-05
O95861	BPNT1	1.07367	1.3521e-05
O15357	INPPL1	1.07033	6.28435e-05
Q13614	MTMR2	-1.00618	2.52397e-06
Q96HS1	PGAM5	-1.0133	0.00434612
Q16537	PPP2R5E	-1.05806	0.00885928
Q96DE0	NUDT16	-1.08026	0.00135418
Q93096	PTP4A1	-1.11246	9.193e-05
P60484	PTEN	-1.21898	0.000199047
Q08623	PUDP	-1.25355	0.0150122
P62714	PPP2CB	-1.25904	2.50282e-05
Q5R3F8	ELFN2	-1.27524	0.0332723
P29218	IMPA1	-1.36019	0.00012125
P51452	DUSP3	-1.37299	0.000348613
O75334	PPFIA2	-1.49099	0.00143243
O75061	DNAJC6	-1.51218	1.9709e-05
Q6ZMI0	PPP1R21	-1.51881	0.000399228
Q96PE3	INPP4A	-1.76637	0.000138544
P23468	PTPRD	-1.79725	0.000317783
Q86V88	MDP1	-1.88783	8.06397e-05
Q9C0I1	MTMR12	-1.93717	0.00863965
O95248	SBF1	-2.02002	9.88195e-05
Q6NUP7	PPP4R4	-2.08588	0.0190477
O75145	PPFIA3	-2.23059	0.00370677
Q9ULJ8	PPP1R9A	-2.24203	0.00415755
Q08209	PPP3CA	-2.33489	0.00446307
Q01968	OCRL	-2.42645	0.000129056
P78324	SIRPA	-2.52316	0.00226544
Q96GD0	PDXP	-2.5645	0.000673033
Q9ULR3	PPM1H	-2.93313	0.000436881

## Sheet: Supp.Table7
Supplementary Table 7. Phosphoproteome profiling of DMG cells. (mean phosphopeptide abundance of 3 replicates in each cell line)
Protein.Group	Description	Modified.Sequence	Proteins	SU-DIPGXVII	SU-DIPG25	SU-DIPG50
Q8WVM8	Sec1 family domain-containing protein 1	(UniMod:1)AAAAAATAAAAAS(UniMod:21)IRER	SCFD1	353150	307616	272261
A0A087WZ13	Ribonucleoprotein PTB-binding 1	(UniMod:1)AADVSVTHRPPLS(UniMod:21)PK	RAVER1	35534	43325.3	40543.3
P30566	Adenylosuccinate lyase	(UniMod:1)AAGGDHGS(UniMod:21)PDSYR	ADSL	3124.32	3551.82	2750.82
P30566	Adenylosuccinate lyase	(UniMod:1)AAGGDHGS(UniMod:21)PDSYRSPLASR	ADSL	9138.25	12890.4	8380.1
A6NFI3	Zinc finger protein 316	(UniMod:1)AALHTTPDS(UniMod:21)PAAQLER	ZNF316	15158.9	15866.1	13839.2
Q13263	Transcription intermediary factor 1-beta	(UniMod:1)AASAAAASAAAASAASGS(UniMod:21)PGPGEGSAGGEKR	TRIM28	5788.19	6685.33	4552.3
Q7L4I2	Arginine/serine-rich coiled-coil protein 2	(UniMod:1)AASDTERDGLAPEKT(UniMod:21)SPDRDK	RSRC2	3678.39	5571.42	4031.22
A0A0A0MR39	Myelin expression factor 2	(UniMod:1)ADANKAEVPGAT(UniMod:21)GGDSPHLQPAEPPGEPR	MYEF2	3312.63	20784.2	8200.64
A0A0A0MR39	Myelin expression factor 2	(UniMod:1)ADANKAEVPGATGGDS(UniMod:21)PHLQPAEPPGEPR	MYEF2	6114.07	35033.2	16425.3
C9JKI3	Caveolin (Fragment)	(UniMod:1)ADELS(UniMod:21)EKQVYDAHTK	CAV1	5687.53	#DIV/0!	21516.4
Q15056	Eukaryotic translation initiation factor 4H	(UniMod:1)ADFDTYDDRAYSS(UniMod:21)FGGGRGSRGSAGGHGSR	EIF4H	7286.73	2431.59	10571.6
Q99733	Nucleosome assembly protein 1-like 4	(UniMod:1)ADHS(UniMod:21)FSDGVPSDSVEAAK	NAP1L4	15464.2	9663.8	12887.6
Q99733	Nucleosome assembly protein 1-like 4	(UniMod:1)ADHSFS(UniMod:21)DGVPSDSVEAAK	NAP1L4	12631.9	8158.35	7520.87
Q99733	Nucleosome assembly protein 1-like 4	(UniMod:1)ADHSFSDGVPS(UniMod:21)DSVEAAK	NAP1L4	5462.75	8397.05	6901.12
O43524	Forkhead box protein O3	(UniMod:1)AEAPASPAPLS(UniMod:21)PLEVELDPEFEPQSRPR	FOXO3	#DIV/0!	1923.11	#DIV/0!
P49736	DNA replication licensing factor MCM2	(UniMod:1)AESSESFTMASS(UniMod:21)PAQR	MCM2	22474.2	42482	27564.9
P49736	DNA replication licensing factor MCM2	(UniMod:1)AESSESFTMASS(UniMod:21)PAQRR	MCM2	11200.8	16630.1	13962.2
Q15424	Scaffold attachment factor B1	(UniMod:1)AETLSGLGDSGAAGAAALS(UniMod:21)SASSETGTRR	SAFB	32044.5	#DIV/0!	#DIV/0!
Q15424	Scaffold attachment factor B1	(UniMod:1)AETLSGLGDSGAAGAAALSSASS(UniMod:21)ETGTRR	SAFB	30233.9	26143.9	11091.7
Q9P289	Serine/threonine-protein kinase 26	(UniMod:1)AHS(UniMod:21)PVAVQVPGMQNNIADPEELFTK	STK26	13708.6	7836.95	8679.75
Q9P289	Serine/threonine-protein kinase 26	(UniMod:1)AHS(UniMod:21)PVAVQVPGMQNNIADPEELFTKLER	STK26	20624.9	10399.7	12322.8
B4DR80	Serine/threonine-protein kinase 24	(UniMod:1)AHS(UniMod:21)PVQSGLPGMQNLKADPEELFTKLEK	STK24	5047.3	10092.1	9081.33
P23528	Cofilin-1	(UniMod:1)AS(UniMod:21)GVAVSDGVIK	CFL1	21832.2	#DIV/0!	62900.9
P23528	Cofilin-1	(UniMod:1)AS(UniMod:21)GVAVSDGVIKVFNDM(UniMod:35)K	CFL1	7942.47	#DIV/0!	21144.9
P23528	Cofilin-1	(UniMod:1)AS(UniMod:21)GVAVSDGVIKVFNDMK	CFL1	105372	6837.57	228342
P23528	Cofilin-1	(UniMod:1)AS(UniMod:21)GVAVSDGVIKVFNDMKVR	CFL1	123679	10111.8	278943
P23528	Cofilin-1	(UniMod:1)AS(UniMod:21)GVAVSDGVIKVFNDMKVRK	CFL1	12256.6	#DIV/0!	33650.3
O60762	Dolichol-phosphate mannosyltransferase subunit 1	(UniMod:1)ASLEVSRS(UniMod:21)PR	DPM1	35544.8	52876.6	74418.6
O60762	Dolichol-phosphate mannosyltransferase subunit 1	(UniMod:1)ASLEVSRS(UniMod:21)PRR	DPM1	33213.5	75241	96705.1
Q9H0C8	Integrin-linked kinase-associated serine/threonine phosphatase 2C	(UniMod:1)MDLFGDLPEPERS(UniMod:21)PRPAAGK	ILKAP	5402.31	9201.55	6334.89
Q9H0C8	Integrin-linked kinase-associated serine/threonine phosphatase 2C	(UniMod:1)MDLFGDLPEPERS(UniMod:21)PRPAAGK	ILKAP	14502.1	22135.1	10611.9
Q9NQC3	Reticulon-4	(UniMod:1)MEDLDQSPLVS(UniMod:21)SSDSPPRPQPAFK	RTN4	12445.5	17915.1	16403
Q9NQC3	Reticulon-4	(UniMod:1)MEDLDQSPLVSS(UniMod:21)SDSPPRPQPAFK	RTN4	8115.98	11765.8	12054.8
Q9NQC3	Reticulon-4	(UniMod:1)MEDLDQSPLVSSSDS(UniMod:21)PPRPQPAFK	RTN4	#DIV/0!	#DIV/0!	20816.9
P06748	Nucleophosmin	(UniMod:1)MEDS(UniMod:21)MDMDMSPLRPQNYLFGC(UniMod:4)ELK	NPM1	1976.83	3527.92	4444.63
Q13200	26S proteasome non-ATPase regulatory subunit 2	(UniMod:1)MEEGGRDKAPVQPQQS(UniMod:21)PAAAPGGTDEKPSGK	PSMD2	3118.24	4843.25	2360.78
Q9NWV8	BRISC and BRCA1-A complex member 1	(UniMod:1)MEVAEPS(UniMod:21)SPTEEEEEEEEHSAEPRPR	BABAM1	3499.11	4463.83	7499.01
Q9NWV8	BRISC and BRCA1-A complex member 1	(UniMod:1)MEVAEPSS(UniMod:21)PTEEEEEEEEHSAEPRPR	BABAM1	36926	40404	84475.4
P51991	Heterogeneous nuclear ribonucleoprotein A3	(UniMod:1)MEVKPPPGRPQPDS(UniMod:21)GRR	HNRNPA3	2577.27	9874.31	2835.6
P26639	Threonine--tRNA ligase 1, cytoplasmic	(UniMod:1)MFEEKAS(UniMod:21)SPSGK	TARS1	6198.43	9442.78	8796.05
P26639	Threonine--tRNA ligase 1, cytoplasmic	(UniMod:1)MFEEKASS(UniMod:21)PSGK	TARS1	#DIV/0!	12615.6	#DIV/0!
P17980	26S proteasome regulatory subunit 6A	(UniMod:1)MNLLPNIES(UniMod:21)PVTRQEK	PSMC3	#DIV/0!	7753.49	9955.24
Q9HCD5	Nuclear receptor coactivator 5	(UniMod:1)MNTAPS(UniMod:21)RPSPTRRDPYGFGDSR	NCOA5	#DIV/0!	36130.9	#DIV/0!
Q9HCD5	Nuclear receptor coactivator 5	(UniMod:1)MNTAPSRPS(UniMod:21)PTRRDPYGFGDSR	NCOA5	20536	30931.5	21184.9
E9PQJ3	Cyclin-dependent kinase 2-associated protein 2	(UniMod:1)MSYKPIAPAPSSTPGS(UniMod:21)STPGPGTPVPTGEDPAPPLLAC(UniMod:4)RAVEVS(UniMod:21)KR	CDK2AP2	155893	75647.1	217469
P04183	Thymidine kinase, cytosolic	(UniMod:1)SC(UniMod:4)INLPTVLPGS(UniMod:21)PSKTR	TK1	10502.6	29776.5	27464.2
P16403	Histone H1.2	(UniMod:1)SET(UniMod:21)APAAPAAAPPAEKAPVK	H1-2	43259	50605.8	6932.05
P16403	Histone H1.2	(UniMod:1)SET(UniMod:21)APAAPAAAPPAEKAPVKK	H1-2	8026.83	8833.74	1237.59
P10412	Histone H1.4	(UniMod:1)SET(UniMod:21)APAAPAAPAPAEKT(UniMod:21)PVK	H1-4	6394.98	7264.46	4486.51
P10412	Histone H1.4	(UniMod:1)SET(UniMod:21)APAAPAAPAPAEKT(UniMod:21)PVKKK	H1-4	6240.47	4636.5	2997.77
P10412	Histone H1.4	(UniMod:1)SET(UniMod:21)APAAPAAPAPAEKTPVK	H1-4	80361	61801.9	29881.9
P10412	Histone H1.4	(UniMod:1)SET(UniMod:21)APAAPAAPAPAEKTPVKKK	H1-4	26806.9	18916.3	9759.3
P16401	Histone H1.5	(UniMod:1)SET(UniMod:21)APAETATPAPVEKS(UniMod:21)PAK	H1-5	#DIV/0!	8368.29	42978.5
P16401	Histone H1.5	(UniMod:1)SET(UniMod:21)APAETATPAPVEKS(UniMod:21)PAKKK	H1-5	#DIV/0!	2858.87	17125.9
P10412	Histone H1.4	(UniMod:1)SETAPAAPAAPAPAEKT(UniMod:21)PVK	H1-4	333645	533683	273762
P10412	Histone H1.4	(UniMod:1)SETAPAAPAAPAPAEKT(UniMod:21)PVK	H1-4	#DIV/0!	6875.12	3917.49
P10412	Histone H1.4	(UniMod:1)SETAPAAPAAPAPAEKT(UniMod:21)PVKK	H1-4	56713	98083.1	49441
P10412	Histone H1.4	(UniMod:1)SETAPAAPAAPAPAEKT(UniMod:21)PVKK	H1-4	72245.8	175436	93433.6
P10412	Histone H1.4	(UniMod:1)SETAPAAPAAPAPAEKT(UniMod:21)PVKKK	H1-4	9755.9	11211.8	6948.52
P10412	Histone H1.4	(UniMod:1)SETAPAAPAAPAPAEKT(UniMod:21)PVKKK	H1-4	438293	595337	311824
P16401	Histone H1.5	(UniMod:1)SETAPAET(UniMod:21)ATPAPVEKS(UniMod:21)PAKK	H1-5	#DIV/0!	#DIV/0!	9603.25
P16401	Histone H1.5	(UniMod:1)SETAPAET(UniMod:21)ATPAPVEKS(UniMod:21)PAKKK	H1-5	#DIV/0!	2813.27	17529.8
P16401	Histone H1.5	(UniMod:1)SETAPAETAT(UniMod:21)PAPVEKS(UniMod:21)PAKKK	H1-5	#DIV/0!	3680.52	15208.2
P16401	Histone H1.5	(UniMod:1)SETAPAETAT(UniMod:21)PAPVEKSPAK	H1-5	9060.35	188091	1411405
P16401	Histone H1.5	(UniMod:1)SETAPAETAT(UniMod:21)PAPVEKSPAKK	H1-5	#DIV/0!	17637.1	204748
P16401	Histone H1.5	(UniMod:1)SETAPAETAT(UniMod:21)PAPVEKSPAKKK	H1-5	#DIV/0!	2573.73	23105.8
P16401	Histone H1.5	(UniMod:1)SETAPAETATPAPVEKS(UniMod:21)PAK	H1-5	#DIV/0!	233461	1.71441e+06
P16401	Histone H1.5	(UniMod:1)SETAPAETATPAPVEKS(UniMod:21)PAKK	H1-5	#DIV/0!	20232.5	191112
P16401	Histone H1.5	(UniMod:1)SETAPAETATPAPVEKS(UniMod:21)PAKK	H1-5	#DIV/0!	59466.6	491604
P16401	Histone H1.5	(UniMod:1)SETAPAETATPAPVEKS(UniMod:21)PAKKK	H1-5	1255.58	3515.08	23276.4
P16401	Histone H1.5	(UniMod:1)SETAPAETATPAPVEKS(UniMod:21)PAKKK	H1-5	#DIV/0!	51367.4	483300
P16402	Histone H1.3	(UniMod:1)SETAPLAPT(UniMod:21)IPAPAEKTPVK	H1-3	#DIV/0!	13146.7	93558.7
P16402	Histone H1.3	(UniMod:1)SETAPLAPT(UniMod:21)IPAPAEKTPVKK	H1-3	21327.6	2341.91	18963.2
P16402	Histone H1.3	(UniMod:1)SETAPLAPTIPAPAEKT(UniMod:21)PVK	H1-3	154447	12867.6	92852.7
P16402	Histone H1.3	(UniMod:1)SETAPLAPTIPAPAEKT(UniMod:21)PVKK	H1-3	21018.7	2619.46	17287.3
P16402	Histone H1.3	(UniMod:1)SETAPLAPTIPAPAEKT(UniMod:21)PVKKK	H1-3	48531.7	5333.21	29526.2
P11387	DNA topoisomerase 1	(UniMod:1)SGDHLHNDS(UniMod:21)QIEADFR	TOP1	7040.72	12602.4	9946.44
P09651	Heterogeneous nuclear ribonucleoprotein A1	(UniMod:1)SKS(UniMod:21)ESPKEPEQLR	HNRNPA1	116817	91194.2	92545.2
P09651	Heterogeneous nuclear ribonucleoprotein A1	(UniMod:1)SKSES(UniMod:21)PKEPEQLR	HNRNPA1	122832	91060.8	102587
P09651	Heterogeneous nuclear ribonucleoprotein A1	(UniMod:1)SKSES(UniMod:21)PKEPEQLRK	HNRNPA1	369112	263116	305813
E9PSG1	Calpastatin (Fragment)	(UniMod:1)SQPGQKPAAS(UniMod:21)PRPR	CAST	6227.37	2705.81	3447.67
Q00839	Heterogeneous nuclear ribonucleoprotein U	(UniMod:1)SS(UniMod:21)SPVNVKK	HNRNPU	312065	357779	304685
Q15796	Mothers against decapentaplegic homolog 2	(UniMod:1)SSILPFT(UniMod:21)PPVVKR	SMAD2	6790.63	35662.7	18848.6
Q00839	Heterogeneous nuclear ribonucleoprotein U	(UniMod:1)SSS(UniMod:21)PVNVKK	HNRNPU	265417	355588	261565
Q01130	Serine/arginine-rich splicing factor 2	(UniMod:1)SYGRPPPDVEGMTSLKVDNLT(UniMod:21)YRTSPDTLR	SRSF2	34285.3	33226.3	22920.2
Q01130	Serine/arginine-rich splicing factor 2	(UniMod:1)SYGRPPPDVEGMTSLKVDNLTYRTS(UniMod:21)PDTLR	SRSF2	34444.8	43694.3	23034.2
Q15311	RalA-binding protein 1	(UniMod:1)TEC(UniMod:4)FLPPTSS(UniMod:21)PSEHR	RALBP1	#DIV/0!	6794.46	3509.22
Q16543	Hsp90 co-chaperone Cdc37	(UniMod:1)VDYSVWDHIEVS(UniMod:21)DDEDETHPNIDTASLFR	CDC37	17448	15628.2	53766.2
Q6SPF0	Atherin	AAAAAATAPPS(UniMod:21)PGPAQPGPR	SAMD1	13514.6	13848.9	21508.6
P46821	Microtubule-associated protein 1B	AAEAGGAEEQYGFLTT(UniMod:21)PTK	MAP1B	#DIV/0!	21183.1	19858.8
P06454	Prothymosin alpha	AAEDDEDDDVDTKKQKT(UniMod:21)DEDD	PTMA	2280.61	1019.07	676.599
P06454	Prothymosin alpha	AAEDDEDDDVDTKKQKT(UniMod:21)DEDD	PTMA	10986.7	8772.17	6621.47
O76021	Ribosomal L1 domain-containing protein 1	AAESETPGKS(UniMod:21)PEKKPK	RSL1D1	#DIV/0!	6375.6	7871.51
Q14676	Mediator of DNA damage checkpoint protein 1	AAESLTAIPEPAS(UniMod:21)PQLLETPIHASQIQK	MDC1	4237.12	12234.3	3143.89
Q14676	Mediator of DNA damage checkpoint protein 1	AAESLTAIPEPAS(UniMod:21)PQLLETPIHASQIQKVEPAGR	MDC1	2984.46	4480.2	2061.95
Q96I25	Splicing factor 45	AAIPPPVY(UniMod:21)EEQDRPRSPTGPSNSFLANMGGTVAHK	RBM17	9541.29	11253.3	10718.8
Q96I25	Splicing factor 45	AAIPPPVYEEQDRPRS(UniMod:21)PTGPSNSFLANMGGTVAHK	RBM17	9548.2	#DIV/0!	9024.67
E7ETY2	Treacle protein	AALAPAKES(UniMod:21)PR	TCOF1	23289.2	28885.2	59174.6
P50914	60S ribosomal protein L14	AALLKAS(UniMod:21)PK	RPL14	66438.7	67644.8	124011
Q6KC79	Nipped-B-like protein	AAMYDIISS(UniMod:21)PSKDSTK	NIPBL	7488.42	12581.5	11902.1
Q96TA1	Protein Niban 2	AAPEAS(UniMod:21)SPPAS(UniMod:21)PLQHLLPGK	NIBAN2	10944.8	9723.8	16838.6
Q96TA1	Protein Niban 2	AAPEAS(UniMod:21)SPPASPLQHLLPGK	NIBAN2	9997.68	6262.76	34316.8
Q96TA1	Protein Niban 2	AAPEASS(UniMod:21)PPAS(UniMod:21)PLQHLLPGK	NIBAN2	5623.16	7331.02	14667.2
Q96TA1	Protein Niban 2	AAPEASS(UniMod:21)PPAS(UniMod:21)PLQHLLPGK	NIBAN2	3400.96	2550	7305.02
E7ETY2	Treacle protein	AASAPAKES(UniMod:21)PR	TCOF1	#DIV/0!	6534.65	9568.39
E7ETY2	Treacle protein	AASAPAKES(UniMod:21)PRKGAAPAPPR	TCOF1	3129.69	3464.31	6966.48
Q96ST2	Protein IWS1 homolog	AAVLS(UniMod:21)DS(UniMod:21)EDEEKASAKK	IWS1	6078.33	3446.97	3763.28
Q92538	Golgi-specific brefeldin A-resistance guanine nucleotide exchange factor 1	ADAPDAGAQS(UniMod:21)DSELPSYHQNDVSLDR	GBF1	3343.17	8730.43	5245.55
P63241	Eukaryotic translation initiation factor 5A-1	ADDLDFET(UniMod:21)GDAGASATFPMQC(UniMod:4)SALR	EIF5A	25347.1	32469.3	27607
P63241	Eukaryotic translation initiation factor 5A-1	ADDLDFET(UniMod:21)GDAGASATFPMQC(UniMod:4)SALRK	EIF5A	10563.3	10195.1	8492.54
P49327	Fatty acid synthase	ADEASELAC(UniMod:4)PT(UniMod:21)PKEDGLAQQQTQLNLR	FASN	6773.39	5885.45	17826
P27816	Microtubule-associated protein 4	ADLS(UniMod:21)LADALTEPSPDIEGEIKR	MAP4	#DIV/0!	2250.3	2308.85
Q9ULU4	Protein kinase C-binding protein 1	ADPGAVKDKAS(UniMod:21)PEPEKDFSEK	ZMYND8	5861.08	7067.81	6287.12
P46821	Microtubule-associated protein 1B	ADS(UniMod:21)RESLKPAAKPLPSK	MAP1B	9317.67	27567.8	14926.8
P46821	Microtubule-associated protein 1B	ADSRES(UniMod:21)LKPAAKPLPSK	MAP1B	9888.72	31179.2	19130.5
P46821	Microtubule-associated protein 1B	ADSRES(UniMod:21)LKPAAKPLPSK	MAP1B	34417.4	83051.3	54019.1
Q5T5Y3	Calmodulin-regulated spectrin-associated protein 1	ADVVPQQADPEFPRAS(UniMod:21)PR	CAMSAP1	5983.47	8293.14	6751.2
O75569	Interferon-inducible double-stranded RNA-dependent protein kinase activator A	AEAPPLEREDSGT(UniMod:21)FSLGK	PRKRA	12497.6	#DIV/0!	8881.81
P29966	Myristoylated alanine-rich C-kinase substrate	AEDGATPSPS(UniMod:21)NETPKKKK	MARCKS	#DIV/0!	4984.77	2193.09
P29966	Myristoylated alanine-rich C-kinase substrate	AEDGATPSPSNET(UniMod:21)PK	MARCKS	8421.48	48740.1	17933.4
P29966	Myristoylated alanine-rich C-kinase substrate	AEDGATPSPSNET(UniMod:21)PKKK	MARCKS	2868.42	13100.4	5958.23
P29966	Myristoylated alanine-rich C-kinase substrate	AEDGATPSPSNET(UniMod:21)PKKK	MARCKS	6649.31	31504.5	13578.1
P27824	Calnexin	AEEDEILNRS(UniMod:21)PR	CANX	193404	238715	308115
P27824	Calnexin	AEEDEILNRS(UniMod:21)PR	CANX	30937.9	33341.9	46301.1
Q9NYF8	Bcl-2-associated transcription factor 1	AEGEPQEES(UniMod:21)PLKSK	BCLAF1	3204.62	4840.72	3825.08
Q8NE71	ATP-binding cassette sub-family F member 1	AEQGS(UniMod:21)EEEGEGEEEEEEGGESKADDPYAHLSKK	ABCF1	2234.13	1942.05	2601.78
Q14160	Protein scribble homolog	AFAAVPTSHPPEDAPAQPPTPGPAAS(UniMod:21)PEQLSFR	SCRIB	7004.7	7758.38	5917.39
P21333	Filamin-A	AFGPGLQGGSAGS(UniMod:21)PAR	FLNA	10848.1	15519.8	9626.88
P46013	Proliferation marker protein Ki-67	AFKES(UniMod:21)PKQILDPAASVTGSR	MKI67	14606.9	22179.9	30895
P46013	Proliferation marker protein Ki-67	AFMES(UniMod:21)PKQILDSAASLTGSKR	MKI67	6853.21	8870.27	10772.2
Q8N9T8	Protein KRI1 homolog	AFVEDS(UniMod:21)EDEDGAGEGGSSLLQK	KRI1	15947.1	15645.9	35030.8
O95365	Zinc finger and BTB domain-containing protein 7A	AGAAAGDS(UniMod:21)DEESRADDKGVMDYYLK	ZBTB7A	5719.3	3129.94	#DIV/0!
P51858	Hepatoma-derived growth factor	AGDLLEDS(UniMod:21)PKRPK	HDGF	65600.8	73009	60418.9
P51858	Hepatoma-derived growth factor	AGDLLEDS(UniMod:21)PKRPK	HDGF	105953	126583	109348
Q9UIF9	Bromodomain adjacent to zinc finger domain protein 2A	AGDPGEMPQS(UniMod:21)PTGLGQPK	BAZ2A	6003.2	8409.59	5875.72
P13639	Elongation factor 2	AGET(UniMod:21)RFTDTRKDEQER	EEF2	9697.71	13958.4	#DIV/0!
P13639	Elongation factor 2	AGET(UniMod:21)RFTDTRKDEQER	EEF2	128954	148504	124725
P13639	Elongation factor 2	AGET(UniMod:21)RFTDTRKDEQER	EEF2	109948	127107	107968
P13639	Elongation factor 2	AGETRFT(UniMod:21)DT(UniMod:21)RKDEQER	EEF2	27710.9	35355.9	7930.03
P13639	Elongation factor 2	AGETRFT(UniMod:21)DTRKDEQER	EEF2	6552.49	12642.8	8787.54
P20700	Lamin-B1	AGGPTT(UniMod:21)PLS(UniMod:21)PTR	LMNB1	#DIV/0!	#DIV/0!	#DIV/0!
Q92522	Histone H1.10	AGGSAALS(UniMod:21)PSK	H1-10	15265.2	28079.2	15736.5
Q92522	Histone H1.10	AGGSAALS(UniMod:21)PSKKR	H1-10	6322.4	16252.5	5345.07
O60832	H/ACA ribonucleoprotein complex subunit DKC1	AGLESGAEPGDGDS(UniMod:21)DTTK	DKC1	3971.26	4704.46	6921.18
O60832	H/ACA ribonucleoprotein complex subunit DKC1	AGLESGAEPGDGDS(UniMod:21)DTTKK	DKC1	3487.57	3762.17	5744.34
Q9UQ35	Serine/arginine repetitive matrix protein 2	AGMSSNQSISS(UniMod:21)PVLDAVPR	SRRM2	15497.9	17042.4	9026.93
Q9H3Q1	Cdc42 effector protein 4	AGPDLPSLPSHALEDEGWAAAAPS(UniMod:21)PGSAR	CDC42EP4	#DIV/0!	4857.86	3616.11
Q15149	Plectin	AGTLSITEFADMLS(UniMod:21)GNAGGFRSR	PLEC	4128.82	#DIV/0!	7800.18
Q15149	Plectin	AGTLSITEFADMLSGNAGGFRS(UniMod:21)R	PLEC	8420.56	3336.67	9065.29
P10644	cAMP-dependent protein kinase type I-alpha regulatory subunit	AGTRTDSREDEIS(UniMod:21)PPPPNPVVK	PRKAR1A	#DIV/0!	#DIV/0!	12562.8
Q8WUA4	General transcription factor 3C polypeptide 2	AHFNAMFQPS(UniMod:21)SPTR	GTF3C2	12873.5	19022.3	12481.3
Q9H1B7	Probable E3 ubiquitin-protein ligase IRF2BPL	AHGC(UniMod:4)FQDGRS(UniMod:21)PGPPPPVGVK	IRF2BPL	5441.69	#DIV/0!	2911.41
Q13595	Transformer-2 protein homolog alpha	AHT(UniMod:21)PTPGIYMGRPTHSGGGGGGGGGGGGGGGGR	TRA2A	4598.09	5248.77	2725.49
Q7Z6Z7	E3 ubiquitin-protein ligase HUWE1	AIAMSLGQDIPMDQRAES(UniMod:21)PEEVAC(UniMod:4)RKEEEER	HUWE1	3064.61	2139.97	#DIV/0!
P36871	Phosphoglucomutase-1	AIGGIILT(UniMod:21)ASHNPGGPNGDFGIK	PGM1	27934.5	18301	26707.5
P36871	Phosphoglucomutase-1	AIGGIILT(UniMod:21)ASHNPGGPNGDFGIK	PGM1	12461.9	11964.5	11326.7
P38159	RNA-binding motif protein, X chromosome	AIKVEQATKPS(UniMod:21)FESGR	RBMX	14901.8	12067.6	9096.54
P49736	DNA replication licensing factor MCM2	AIPELDAYEAEGLALDDEDVEELT(UniMod:21)ASQREAAER	MCM2	11586.7	21252.9	22299.2
P49736	DNA replication licensing factor MCM2	AIPELDAYEAEGLALDDEDVEELTAS(UniMod:21)QREAAER	MCM2	8346.9	14414.7	15928.6
Q14676	Mediator of DNA damage checkpoint protein 1	AIPGDQHPES(UniMod:21)PVHTEPMGIQGR	MDC1	6630.49	25087.4	9316.79
P19338	Nucleolin	AIRLELQGPRGS(UniMod:21)PNAR	NCL	485573	526728	269201
Q8NE71	ATP-binding cassette sub-family F member 1	AKKAEQGS(UniMod:21)EEEGEGEEEEEEGGESKADDPYAHLSK	ABCF1	3446.69	3686.75	4792.44
P11388	DNA topoisomerase 2-alpha	AKKPIKYLEES(UniMod:21)DEDDLF	TOP2A	30145.8	34943.5	45726.6
P11388	DNA topoisomerase 2-alpha	AKKPIKYLEES(UniMod:21)DEDDLF	TOP2A	38729.3	48727.5	65763.1
P53396	ATP-citrate synthase	AKPAM(UniMod:35)PQDSVPS(UniMod:21)PR	ACLY	13438.6	17251.6	12309.4
P53396	ATP-citrate synthase	AKPAMPQDS(UniMod:21)VPSPR	ACLY	16989.3	24893.2	25750.7
P53396	ATP-citrate synthase	AKPAMPQDSVPS(UniMod:21)PR	ACLY	5262.27	8657.22	5275.13
Q01433	AMP deaminase 2	AKQDFLKT(UniMod:21)DSDSDLQLYKEQGEGQGDR	AMPD2	12334.6	17526.1	3272.55
Q9UBM7	7-dehydrocholesterol reductase	AKS(UniMod:21)LDGVTNDR	DHCR7	32798.3	18706.8	18374.2
Q00839	Heterogeneous nuclear ribonucleoprotein U	AKS(UniMod:21)PQPPVEEEDEHFDDTVVC(UniMod:4)LDTYNC(UniMod:4)DLHFK	HNRNPU	378952	270100	291479
P07197	Neurofilament medium polypeptide	AKS(UniMod:21)PVPKS(UniMod:21)PVEEAK	NEFM	20328.5	#DIV/0!	5019.19
P07197	Neurofilament medium polypeptide	AKS(UniMod:21)PVPKS(UniMod:21)PVEEAK	NEFM	11025.5	#DIV/0!	3118.96
P07197	Neurofilament medium polypeptide	AKSPVPKS(UniMod:21)PVEEAK	NEFM	8280.84	1955.15	#DIV/0!
P07197	Neurofilament medium polypeptide	AKSPVPKS(UniMod:21)PVEEAK	NEFM	19978.2	#DIV/0!	#DIV/0!
P42167	Lamina-associated polypeptide 2, isoforms beta/gamma	AKT(UniMod:21)PVTLK	TMPO	49403.2	32993.2	27895.2
Q14247	Src substrate cortactin	AKT(UniMod:21)QTPPVSPAPQPT(UniMod:21)EERLPS(UniMod:21)SPVYEDAASFK	CTTN	4917.47	2457.25	6005.24
Q9NUQ6	SPATS2-like protein	AKT(UniMod:21)SPVKSNTPAAHLEIKPDELAK	SPATS2L	18004.5	12558.5	15556.7
Q14247	Src substrate cortactin	AKTQT(UniMod:21)PPVS(UniMod:21)PAPQPT(UniMod:21)EERLPSSPVYEDAASFK	CTTN	778.149	1918.18	1341.16
Q14247	Src substrate cortactin	AKTQT(UniMod:21)PPVSPAPQPT(UniMod:21)EERLPSSPVYEDAASFK	CTTN	3485.78	#DIV/0!	4460.16
Q14247	Src substrate cortactin	AKTQTPPVSPAPQPT(UniMod:21)EERLPSSPVYEDAASFK	CTTN	3883.13	5371.37	6941.28
Q14247	Src substrate cortactin	AKTQTPPVSPAPQPTEERLPS(UniMod:21)SPVYEDAASFK	CTTN	4698.62	6201.52	7994.91
Q14247	Src substrate cortactin	AKTQTPPVSPAPQPTEERLPS(UniMod:21)SPVYEDAASFK	CTTN	4562.59	3914.46	7401.54
Q8N3X1	Formin-binding protein 4	ALEEGDGSVSGS(UniMod:21)SPR	FNBP4	11825.5	#DIV/0!	6442.12
P00558	Phosphoglycerate kinase 1	ALES(UniMod:21)PERPFLAILGGAK	PGK1	52819	34157.6	18461.7
P00558	Phosphoglycerate kinase 1	ALES(UniMod:21)PERPFLAILGGAK	PGK1	31723.7	21710.6	9875.37
Q9NR45	Sialic acid synthase	ALGS(UniMod:21)PTKQLLPC(UniMod:4)EMAC(UniMod:4)NEK	NANS	11721.7	8462.93	11073.3
Q9NR45	Sialic acid synthase	ALGS(UniMod:21)PTKQLLPC(UniMod:4)EMAC(UniMod:4)NEK	NANS	7021.19	2721.26	6569.43
P11831	Serum response factor	ALIQTC(UniMod:4)LNSPDS(UniMod:21)PPRSDPTTDQR	SRF	4075.69	5031.64	#DIV/0!
P04637	Cellular tumor antigen p53	ALPNNTS(UniMod:21)SSPQPK	TP53	15871.2	54731.1	67596.9
P04637	Cellular tumor antigen p53	ALPNNTSS(UniMod:21)SPQPK	TP53	15770.1	50991.3	75254.6
P04637	Cellular tumor antigen p53	ALPNNTSSS(UniMod:21)PQPK	TP53	19253.9	56908.9	71184.8
P04792	Heat shock protein beta-1	ALS(UniMod:21)RQLS(UniMod:21)SGVSEIR	HSPB1	380532	52416.9	212364
P19338	Nucleolin	ALVAT(UniMod:21)PGKK	NCL	40987.6	45262.4	27811.4
Q9H6F5	Coiled-coil domain-containing protein 86	ALVEFESNPEET(UniMod:21)REPGSPPSVQR	CCDC86	9549.49	31964	16226.5
Q9H6F5	Coiled-coil domain-containing protein 86	ALVEFESNPEETREPGS(UniMod:21)PPSVQR	CCDC86	10937.6	23236	14878
Q5VTR2	E3 ubiquitin-protein ligase BRE1A	ALVVPEPEPDSDS(UniMod:21)NQER	RNF20	4772.25	6218.54	6899.27
Q9Y383	Putative RNA-binding protein Luc7-like 2	AMLDQLMGT(UniMod:21)SRDGDTTR	LUC7L2	#DIV/0!	#DIV/0!	1335.82
Q96B97	SH3 domain-containing kinase-binding protein 1	ANS(UniMod:21)PSLFGTEGKPK	SH3KBP1	6677.51	24959	7024.25
Q92974	Rho guanine nucleotide exchange factor 2	ANS(UniMod:21)RDGEAGRAGAAPVAPEKQATELALLQR	ARHGEF2	28521.3	21968.1	12914.1
Q8IYB3	Serine/arginine repetitive matrix protein 1	APQTSSS(UniMod:21)PPPVR	SRRM1	44287.4	46630.5	46175.8
A0A0A0MRC4	G-protein-signaling modulator 1	APS(UniMod:21)SDEEC(UniMod:4)FFDLLTK	GPSM1	4452.12	9320.13	3129.52
Q9H8Y8	Golgi reassembly-stacking protein 2	APTTVEDRVGDSTPVS(UniMod:21)EKPVSAAVDANASESP	GORASP2	2994.53	3603.77	2152.2
P43686	26S proteasome regulatory subunit 6B	AQDEIPALSVSRPQT(UniMod:21)GLSFLGPEPEDLEDLYSR	PSMC4	1975.46	1440.61	2987.91
P43686	26S proteasome regulatory subunit 6B	AQDEIPALSVSRPQTGLS(UniMod:21)FLGPEPEDLEDLYSR	PSMC4	#DIV/0!	#DIV/0!	2566.75
A0A2R8Y4T1	Tensin-1	AQFSVAGVHTVPGS(UniMod:21)PQAR	TNS1	5559.08	2911.25	16284.9
D6REX3	Protein transport protein Sec31A	AQGEPVAGHES(UniMod:21)PKIPYEK	SEC31A	4383.88	4570.05	4364.95
D6REX3	Protein transport protein Sec31A	AQGEPVAGHES(UniMod:21)PKIPYEK	SEC31A	26686	24951.8	36178.6
Q15149	Plectin	AQLEPVAS(UniMod:21)PAK	PLEC	#DIV/0!	8011.08	12396.4
Q15149	Plectin	AQLEPVAS(UniMod:21)PAKKPK	PLEC	6892.17	3432.69	7755.22
P04792	Heat shock protein beta-1	AQLGGPEAAKS(UniMod:21)DETAAK	HSPB1	1961.37	#DIV/0!	955.283
Q14676	Mediator of DNA damage checkpoint protein 1	AQPFGFIDS(UniMod:21)DT(UniMod:21)DAEEERIPATPVVIPMK	MDC1	6042.9	32991.5	11971.5
Q14676	Mediator of DNA damage checkpoint protein 1	AQPFGFIDS(UniMod:21)DT(UniMod:21)DAEEERIPATPVVIPMKK	MDC1	3253.66	12603.4	7681.59
Q14676	Mediator of DNA damage checkpoint protein 1	AQPFGFIDS(UniMod:21)DTDAEEERIPATPVVIPMK	MDC1	6348.07	12689.7	5589.14
Q14676	Mediator of DNA damage checkpoint protein 1	AQPFGFIDSDT(UniMod:21)DAEEERIPATPVVIPMK	MDC1	7817.63	7440.68	5160.3
O00231	26S proteasome non-ATPase regulatory subunit 11	AQS(UniMod:21)LLSTDREASIDILHSIVKR	PSMD11	10447.5	5212.92	11250.1
P48681	Nestin	AQSADT(UniMod:21)SWRAHADDELAALR	NES	#DIV/0!	11634.2	#DIV/0!
Q01082	Spectrin beta chain, non-erythrocytic 1	AQTLPTSVVTITSES(UniMod:21)SPGKR	SPTBN1	11091.1	10809.4	9936.68
Q01082	Spectrin beta chain, non-erythrocytic 1	AQTLPTSVVTITSESS(UniMod:21)PGKR	SPTBN1	9244.5	#DIV/0!	9341.89
Q9BRD0	BUD13 homolog	ARHDS(UniMod:21)PDLAPNVTYSLPR	BUD13	17695.7	19049.2	18297.8
P23588	Eukaryotic translation initiation factor 4B	ARPATDS(UniMod:21)FDDYPPR	EIF4B	29928.7	10450.7	#DIV/0!
Q9Y2X7	ARF GTPase-activating protein GIT1	ARS(UniMod:21)MDSSDLSDGAVTLQEYLELKK	GIT1	9078.71	26406.7	10206.3
Q13523	Serine/threonine-protein kinase PRP4 homolog	ARS(UniMod:21)PTDDKVKIEDK	PRPF4B	3511.8	3650.01	4092.89
Q9UQ35	Serine/arginine repetitive matrix protein 2	ARS(UniMod:21)RT(UniMod:21)PPSAPSQSR	SRRM2	11363.1	12359.5	8139.25
A0A669KB77	Microtubule-associated protein	ARVDHGAEIITQS(UniMod:21)PGR	MAP2	3007.85	68381.2	3497.87
Q9Y2W1	Thyroid hormone receptor-associated protein 3	AS(UniMod:21)AVS(UniMod:21)ELSPRERSPALKSPLQSVVVR	THRAP3	18155.1	16327.9	14882.1
O94826	Mitochondrial import receptor subunit TOM70	AS(UniMod:21)PAPGSGHPEGPGAHLDMNSLDR	TOMM70	1643.49	1558.15	942.812
O94826	Mitochondrial import receptor subunit TOM70	AS(UniMod:21)PAPGSGHPEGPGAHLDMNSLDR	TOMM70	6974.4	10179.1	6914.88
Q8N5I9	Uncharacterized protein C12orf45	AS(UniMod:21)PSC(UniMod:4)SSPTRDSSGVPVSK	C12orf45	4477.43	6485.61	3675.6
P02545	Prelamin-A/C	AS(UniMod:21)SHSS(UniMod:21)QTQGGGSVTK	LMNA	20113.8	2841.34	12526.9
Q96SB3	Neurabin-2	AS(UniMod:21)SLNENVDHSALLK	PPP1R9B	34548.3	17606.3	14877.5
Q9ULM3	YEATS domain-containing protein 2	AS(UniMod:21)SPIKQSHEPVPDTSVEK	YEATS2	6958.38	8610.53	9153.92
Q9NWB6	Arginine and glutamate-rich protein 1	AS(UniMod:21)SPPDRIDIFGR	ARGLU1	103763	175370	100142
P52943	Cysteine-rich protein 2	AS(UniMod:21)SVTTFTGEPNTC(UniMod:4)PR	CRIP2	99933.2	48559.8	10444.7
P46821	Microtubule-associated protein 1B	AS(UniMod:21)VSPM(UniMod:35)DEPVPDSESPIEK	MAP1B	#DIV/0!	#DIV/0!	6267.09
P46821	Microtubule-associated protein 1B	AS(UniMod:21)VSPMDEPVPDSESPIEK	MAP1B	4890.26	21996.7	13452.9
Q641Q2	WASH complex subunit 2A	ASALLFSS(UniMod:21)DEEDQWNIPASQTHLASDSR	WASHC2A	3318.81	3441.45	4694.32
Q9Y2W1	Thyroid hormone receptor-associated protein 3	ASAVS(UniMod:21)ELSPRERS(UniMod:21)PALKSPLQSVVVR	THRAP3	28408.5	25148.7	19221.1
P16949	Stathmin	ASGQAFELILS(UniMod:21)PR	STMN1	9061.57	30767.7	20446.8
Q09666	Neuroblast differentiation-associated protein AHNAK	ASLGSLEGEAEAEAS(UniMod:21)SPKGK	AHNAK	#DIV/0!	3909.88	21436.7
Q09666	Neuroblast differentiation-associated protein AHNAK	ASLGSLEGEAEAEASS(UniMod:21)PKGK	AHNAK	6861.21	4553.2	21584.7
P46821	Microtubule-associated protein 1B	ASVS(UniMod:21)PMDEPVPDSESPIEK	MAP1B	3122.27	18471.4	14207.9
P46821	Microtubule-associated protein 1B	ASVSPMDEPVPDS(UniMod:21)ESPIEK	MAP1B	5572.55	9914.33	9640.68
P46821	Microtubule-associated protein 1B	ASVSPMDEPVPDSES(UniMod:21)PIEK	MAP1B	4092.83	11749.9	7264.45
O76021	Ribosomal L1 domain-containing protein 1	AT(UniMod:21)NESEDEIPQLVPIGKK	RSL1D1	23586.8	16693.3	16412.1
O76021	Ribosomal L1 domain-containing protein 1	AT(UniMod:21)NESEDEIPQLVPIGKK	RSL1D1	25217.1	17167.2	16935.2
O14950	Myosin regulatory light chain 12B	AT(UniMod:21)SNVFAMFDQSQIQEFK	MYL12B	13292.9	8774.87	40838
Q9NQW6	Anillin	AT(UniMod:21)SPVKSTTSITDAK	ANLN	#DIV/0!	11909.2	#DIV/0!
E9PRY8	Elongation factor 1-delta	ATAPQTQHVS(UniMod:21)PMR	EEF1D	76773.7	68195.9	94527.4
E9PRY8	Elongation factor 1-delta	ATAPQTQHVS(UniMod:21)PMRQVEPPAK	EEF1D	23222.3	16846.5	18531.7
P30414	NK-tumor recognition protein	ATMAQNENVVVQPVVAENIPVIPLS(UniMod:21)DSPPPSR	NKTR	#DIV/0!	2989.89	#DIV/0!
P30414	NK-tumor recognition protein	ATMAQNENVVVQPVVAENIPVIPLSDS(UniMod:21)PPPSR	NKTR	2869.95	5001.54	3055.47
O76021	Ribosomal L1 domain-containing protein 1	ATNES(UniMod:21)EDEIPQLVPIGK	RSL1D1	45063.8	76044.3	27332
O76021	Ribosomal L1 domain-containing protein 1	ATNES(UniMod:21)EDEIPQLVPIGKK	RSL1D1	#DIV/0!	17676.7	14089.9
Q9H1E3	Nuclear ubiquitous casein and cyclin-dependent kinase substrate 1	ATVTPS(UniMod:21)PVKGK	NUCKS1	166060	226373	142087
Q9H1E3	Nuclear ubiquitous casein and cyclin-dependent kinase substrate 1	ATVTPS(UniMod:21)PVKGKGK	NUCKS1	8437.17	8556.11	8483.96
Q12996	Cleavage stimulation factor subunit 3	AVKRPNEDS(UniMod:21)DEDEEKGAVVPPVHDIYR	CSTF3	3425.78	2919.36	4596.68
Q12996	Cleavage stimulation factor subunit 3	AVKRPNEDS(UniMod:21)DEDEEKGAVVPPVHDIYR	CSTF3	40540.8	45306	57431.6
Q92540	Protein SMG7	AVPALGKS(UniMod:21)PPHHSGFQQYQQADASK	SMG7	3763.22	4432.5	4896.09
Q66K74	Microtubule-associated protein 1S	AVPM(UniMod:35)APAPAS(UniMod:21)PGSSNDSSAR	MAP1S	#DIV/0!	4802.11	10239.2
Q66K74	Microtubule-associated protein 1S	AVPMAPAPAS(UniMod:21)PGSSNDSSAR	MAP1S	18307.7	18920.8	35437.5
Q5SYE7	NHS-like protein 1	AVPS(UniMod:21)PTTGEEGSVHSR	NHSL1	5174.33	5105.76	3668.98
O75151	Lysine-specific demethylase PHF2	AVRPEVNTVASSDEVC(UniMod:4)DGDREKEEPPS(UniMod:21)PIEATPPQSLLEK	PHF2	5592.05	4992.61	3351.86
Q6PKG0	La-related protein 1	AVT(UniMod:21)PVPTKTEEVSNLK	LARP1	26805.1	29547	33133.8
P19338	Nucleolin	AVT(UniMod:21)TPGKKGATPGK	NCL	#DIV/0!	#DIV/0!	2326.37
Q8NEF9	Serum response factor-binding protein 1	AVTIANS(UniMod:21)PSKPSEKDSVVSLESQK	SRFBP1	6779.3	19242.6	14541
P27824	Calnexin	C(UniMod:4)ESAPGC(UniMod:4)GVWQRPVIDNPNY(UniMod:21)K	CANX	6800.83	9779.86	6509.79
P06748	Nucleophosmin	C(UniMod:4)GSGPVHISGQHLVAVEEDAES(UniMod:21)EDEEEEDVK	NPM1	77501.2	64483.8	48212.6
P06748	Nucleophosmin	C(UniMod:4)GSGPVHISGQHLVAVEEDAES(UniMod:21)EDEEEEDVKLLSISGKR	NPM1	48951	26018.4	20368.3
P52948	Nuclear pore complex protein Nup98-Nup96	C(UniMod:4)LIKS(UniMod:21)PDRLADINYEGR	NUP98	4181.41	#DIV/0!	4950.23
P56693	Transcription factor SOX-10	C(UniMod:4)LS(UniMod:21)PGSAPSLGPDGGGGGSGLR	SOX10	#DIV/0!	17229.8	#DIV/0!
P56693	Transcription factor SOX-10	C(UniMod:4)LS(UniMod:21)PGSAPSLGPDGGGGGSGLRAS(UniMod:21)PGPGELGK	SOX10	#DIV/0!	6923.48	#DIV/0!
Q96DC7	Transmembrane and coiled-coil domain-containing protein 6	C(UniMod:4)LSNLLTEAAVET(UniMod:21)VGGQM(UniMod:35)QLRDER	TMCO6	20012.2	17065.4	46859.5
Q9BVG9	Phosphatidylserine synthase 2	DAGGPRPES(UniMod:21)PVPAGR	PTDSS2	5849.13	3161.18	4481.18
Q9BQG0	Myb-binding protein 1A	DAKEIPSATQS(UniMod:21)PISK	MYBBP1A	#DIV/0!	5367.42	5804.81
Q9Y2D5	A-kinase anchor protein 2	DALGDSLQVPVS(UniMod:21)PSSTTSSR	AKAP2	12338.1	10929.1	21563.2
Q9H1E3	Nuclear ubiquitous casein and cyclin-dependent kinase substrate 1	DDSHS(UniMod:21)AEDS(UniMod:21)EDEKEDHKNVR	NUCKS1	4327.26	3545.28	2776.67
P23396	40S ribosomal protein S3	DEILPT(UniMod:21)TPISEQK	RPS3	24035.6	24088	28116.1
P23396	40S ribosomal protein S3	DEILPT(UniMod:21)TPISEQKGGKPEPPAMPQPVPTA	RPS3	3710.26	#DIV/0!	#DIV/0!
P23396	40S ribosomal protein S3	DEILPTT(UniMod:21)PISEQKGGKPEPPAMPQPVPTA	RPS3	3527.91	#DIV/0!	4473.14
P06748	Nucleophosmin	DELHIVEAEAMNYEGS(UniMod:21)PIKVTLATLK	NPM1	15628.6	8175.31	14030.2
O43237	Cytoplasmic dynein 1 light intermediate chain 2	DFQDYMEPEEGC(UniMod:4)QGS(UniMod:21)PQR	DYNC1LI2	4964.73	8773.4	7758.35
A0A494BZV2	Myosin phosphatase Rho-interacting protein	DFTNEAPPAPLPDAS(UniMod:21)ASPLSPHRR	MPRIP	5105.4	5706.13	4040.65
Q99442	Translocation protein SEC62	DGEKEESKKEETPGT(UniMod:21)PK	SEC62	3917.84	3164.74	2821.52
P08670	Vimentin	DGQVINET(UniMod:21)SQHHDDLE	VIM	7974.49	15471.7	#DIV/0!
P08670	Vimentin	DGQVINETS(UniMod:21)QHHDDLE	VIM	28863.8	60944.4	54079.2
P08670	Vimentin	DGQVINETS(UniMod:21)QHHDDLE	VIM	9514.33	14365.5	17054
P07900	Heat shock protein HSP 90-alpha	DKEVS(UniMod:21)DDEAEEK	HSP90AA1	7015.5	6944.66	6019.36
P07900	Heat shock protein HSP 90-alpha	DKEVS(UniMod:21)DDEAEEKEDKEEEK	HSP90AA1	3322.1	2509.49	3129.56
Q9UQ35	Serine/arginine repetitive matrix protein 2	DKFS(UniMod:21)PFPVQDRPESSLVFK	SRRM2	2799.76	3130.91	3641.78
P42684	Tyrosine-protein kinase ABL2	DKS(UniMod:21)PSSLLEDAKETC(UniMod:4)FTR	ABL2	3685.64	5069.99	4070.16
Q14498	RNA-binding protein 39	DKS(UniMod:21)PVREPIDNLTPEER	RBM39	91242.8	95199	93764.1
A0A669KB77	Microtubule-associated protein	DKVSDGVTKS(UniMod:21)PEKR	MAP2	#DIV/0!	59672	7611.14
P42677	40S ribosomal protein S27	DLLHPS(UniMod:21)PEEEKRK	RPS27	6186.23	#DIV/0!	5783.62
Q9BW71	HIRA-interacting protein 3	DLPAQRGEES(UniMod:21)S(UniMod:21)EEEEKGYKGK	HIRIP3	3256.75	3507.86	3013.62
Q9BXF3	Cat eye syndrome critical region protein 2	DLSTVADRGALSENGVIGEASPC(UniMod:4)GSEGKGLGS(UniMod:21)SGSEKLLC(UniMod:4)PR	CECR2	5318.44	48129.9	5078.19
Q15554	Telomeric repeat-binding factor 2	DLVLPTQALPAS(UniMod:21)PALK	TERF2	16725.6	28957.8	21273.2
H0YJA2	Zinc finger CCCH domain-containing protein 14 (Fragment)	DLVQPDKPAS(UniMod:21)PK	ZC3H14	26855.9	20958.3	24628
P27816	Microtubule-associated protein 4	DMES(UniMod:21)PTKLDVTLAK	MAP4	33608.5	53700.1	49834.3
P27816	Microtubule-associated protein 4	DMSPLSETEMALGKDVT(UniMod:21)PPPETEVVLIK	MAP4	12740.7	19568.6	14329.4
Q9BQG0	Myb-binding protein 1A	DPAQPMS(UniMod:21)PGEATQSGARPADR	MYBBP1A	1760.42	1568.47	1483.07
Q96T37	RNA-binding protein 15	DRT(UniMod:21)PPLLYR	RBM15	42222.1	26912.5	32514.6
P46821	Microtubule-associated protein 1B	DSGGKTPGDFSYAY(UniMod:21)QKPEETTRSPDEEDYDYESYEK	MAP1B	1974.81	11452	4866.27
Q4VCS5	Angiomotin	DTTVISHS(UniMod:21)PNTSYDTALEAR	AMOT	13237.3	8262.96	14526.5
Q6KC79	Nipped-B-like protein	DVPPDILLDS(UniMod:21)PERK	NIPBL	30365.6	26719.4	21038.7
P38159	RNA-binding motif protein, X chromosome	DVY(UniMod:21)LSPRDDGYSTKDSYSSRDYPSSR	RBMX	30383.7	32436.8	32322.4
P38159	RNA-binding motif protein, X chromosome	DVYLS(UniMod:21)PRDDGYSTK	RBMX	115214	160960	132143
P38159	RNA-binding motif protein, X chromosome	DVYLS(UniMod:21)PRDDGYSTKDSYSSR	RBMX	27002.2	26069	23185.9
O95297	Myelin protein zero-like protein 1	DYTGC(UniMod:4)STSESLS(UniMod:21)PVKQAPR	MPZL1	2094.45	3856.41	1737.1
P07197	Neurofilament medium polypeptide	EAAEEKEEEPEAEEEEVAAKKS(UniMod:21)PVK	NEFM	16387.1	9693.73	#DIV/0!
Q04637	Eukaryotic translation initiation factor 4 gamma 1	EAALPPVS(UniMod:21)PLKAALSEEELEKK	EIF4G1	24034.2	15045.4	22858.7
Q04637	Eukaryotic translation initiation factor 4 gamma 1	EAALPPVS(UniMod:21)PLKAALSEEELEKKSK	EIF4G1	5000.69	6252.42	5850.46
Q9Y3T9	Nucleolar complex protein 2 homolog	EAARS(UniMod:21)PDKPGGSPSASR	NOC2L	#DIV/0!	1350.33	1190.9
Q9Y3T9	Nucleolar complex protein 2 homolog	EAARS(UniMod:21)PDKPGGSPSASR	NOC2L	4375.95	4651.3	5307.46
P26358	DNA (cytosine-5)-methyltransferase 1	EADDDEEVDDNIPEM(UniMod:35)PS(UniMod:21)PK	DNMT1	4598.58	5979.12	8454.3
P26358	DNA (cytosine-5)-methyltransferase 1	EADDDEEVDDNIPEMPS(UniMod:21)PK	DNMT1	7029.25	10200.6	13415.7
E7EQL5	Cytoplasmic dynein 1 intermediate chain 2 (Fragment)	EAEALLQSMGLTPESPIVPPPMS(UniMod:21)PSSK	DYNC1I2	35054.2	41270	49368.3
O14745	Na(+)/H(+) exchange regulatory cofactor NHE-RF1	EALAEAALES(UniMod:21)PRPALVR	SLC9A3R1	5217.48	13046.3	6776.45
O60885	Bromodomain-containing protein 4	EAPSPLMIHSPQMS(UniMod:21)QFQSLTHQSPPQQNVQPK	BRD4	3272.86	2008.32	5265.45
Q9H3P2	Negative elongation factor A	EASRPPEEPSAPS(UniMod:21)PTLPAQFK	NELFA	6229.85	7133.5	3612.67
O96019	Actin-like protein 6A	EAVREGS(UniMod:21)PANWK	ACTL6A	9833.38	8709.49	9260.27
O00567	Nucleolar protein 56	EEPVSS(UniMod:21)GPEEAVGK	NOP56	2922.42	3943.36	8222.92
Q99733	Nucleosome assembly protein 1-like 4	EFITGDVEPT(UniMod:21)DAESEWHSENEEEEKLAGDMK	NAP1L4	16786.5	12556.9	10684
Q99733	Nucleosome assembly protein 1-like 4	EFITGDVEPTDAES(UniMod:21)EWHSENEEEEKLAGDMK	NAP1L4	13407	11112.1	#DIV/0!
Q99733	Nucleosome assembly protein 1-like 4	EFITGDVEPTDAESEWHS(UniMod:21)ENEEEEK	NAP1L4	1634.21	778.711	#DIV/0!
Q99733	Nucleosome assembly protein 1-like 4	EFITGDVEPTDAESEWHS(UniMod:21)ENEEEEKLAGDMK	NAP1L4	13669.8	5462.78	6511.55
Q99733	Nucleosome assembly protein 1-like 4	EFITGDVEPTDAESEWHS(UniMod:21)ENEEEEKLAGDMK	NAP1L4	#DIV/0!	#DIV/0!	#DIV/0!
Q09666	Neuroblast differentiation-associated protein AHNAK	EGAKDIDIS(UniMod:21)SPEFK	AHNAK	#DIV/0!	4694.96	#DIV/0!
Q09666	Neuroblast differentiation-associated protein AHNAK	EGAKDIDISS(UniMod:21)PEFK	AHNAK	7950.45	#DIV/0!	23787.3
O00264	Membrane-associated progesterone receptor component 1	EGEEPTVY(UniMod:21)SDEEEPKDESAR	PGRMC1	17228.1	22390.5	#DIV/0!
O00264	Membrane-associated progesterone receptor component 1	EGEEPTVYS(UniMod:21)DEEEPKDESAR	PGRMC1	17285.3	24755.2	10089.6
O00264	Membrane-associated progesterone receptor component 1	EGEEPTVYS(UniMod:21)DEEEPKDESAR	PGRMC1	4199.24	4834.73	1919.29
Q08945	FACT complex subunit SSRP1	EGM(UniMod:35)NPSYDEY(UniMod:21)ADSDEDQHDAYLER	SSRP1	37521.5	32516.5	27213.3
Q08945	FACT complex subunit SSRP1	EGM(UniMod:35)NPSYDEYADS(UniMod:21)DEDQHDAYLER	SSRP1	7147.36	7640.68	5162.7
Q08945	FACT complex subunit SSRP1	EGMNPS(UniMod:21)YDEYADSDEDQHDAYLER	SSRP1	#DIV/0!	87325.7	44264.9
Q08945	FACT complex subunit SSRP1	EGMNPSYDEYADS(UniMod:21)DEDQHDAYLER	SSRP1	119611	121848	81773.7
Q9BQG0	Myb-binding protein 1A	EIPSATQS(UniMod:21)PISK	MYBBP1A	#DIV/0!	12791	18724.4
P08238	Heat shock protein HSP 90-beta	EKEIS(UniMod:21)DDEAEEEK	HSP90AB1	9036.06	10884.8	9563.34
Q9NYF8	Bcl-2-associated transcription factor 1	EKST(UniMod:21)FREESPLR	BCLAF1	20306.9	26018.2	20288.8
Q9NYF8	Bcl-2-associated transcription factor 1	EKSTFREES(UniMod:21)PLR	BCLAF1	19701	26839.3	21031
Q9NYF8	Bcl-2-associated transcription factor 1	EKSTFREES(UniMod:21)PLRIK	BCLAF1	53716.2	76822.3	42580.7
Q9H1E3	Nuclear ubiquitous casein and cyclin-dependent kinase substrate 1	EKTPSPKEEDEEPES(UniMod:21)PPEK	NUCKS1	1204.11	1510.05	1136.33
Q96FV9	THO complex subunit 1	ELPPPSEEIKTGEDEDEEDNDALLKENES(UniMod:21)PDVRR	THOC1	2518.04	3374.5	2611.72
P49792	E3 SUMO-protein ligase RanBP2	ELVGPPLAET(UniMod:21)VFTPKT(UniMod:21)SPENVQDR	RANBP2	#DIV/0!	#DIV/0!	3239.12
P18583	Protein SON	EMEHNTVC(UniMod:4)AAGT(UniMod:21)SPVGEIGEEK	SON	6959.83	5356.34	5199
Q8TCJ2	Dolichyl-diphosphooligosaccharide--protein glycosyltransferase subunit STT3B	ENPPVEDS(UniMod:21)SDEDDKRNQGNLYDK	STT3B	3477.33	2660.56	4412.33
Q6UN15	Pre-mRNA 3'-end-processing factor FIP1	ERDHS(UniMod:21)PTPSVFNSDEER	FIP1L1	12655.7	7795.11	7130.29
O60832	H/ACA ribonucleoprotein complex subunit DKC1	ERKS(UniMod:21)LPEEDVAEIQHAEEFLIKPESK	DKC1	3237.12	3316.8	3806.02
Q9Y2W1	Thyroid hormone receptor-associated protein 3	ERS(UniMod:21)PALKS(UniMod:21)PLQSVVVR	THRAP3	3818.62	5046.04	3975.53
Q9H307	Pinin	ES(UniMod:21)RQESDPEDDDVKKPALQSSVVATSK	PNN	4236.07	3705.6	2002.87
P07900	Heat shock protein HSP 90-alpha	ESEDKPEIEDVGS(UniMod:21)DEEEEK	HSP90AA1	29156.2	23479.3	20576.3
P07900	Heat shock protein HSP 90-alpha	ESEDKPEIEDVGS(UniMod:21)DEEEEK	HSP90AA1	4419.59	4278.15	2296.59
P07900	Heat shock protein HSP 90-alpha	ESEDKPEIEDVGS(UniMod:21)DEEEEKK	HSP90AA1	35412.5	22904.7	32713.5
P07900	Heat shock protein HSP 90-alpha	ESEDKPEIEDVGS(UniMod:21)DEEEEKKDGDK	HSP90AA1	18558.9	15614.4	20375
Q14676	Mediator of DNA damage checkpoint protein 1	ESEDSETQPFDTHLEAYGPC(UniMod:4)LS(UniMod:21)PPR	MDC1	2605.04	7804.5	3648.24
P25788	Proteasome subunit alpha type-3	ESLKEEDES(UniMod:21)DDDNM(UniMod:35)	PSMA3	41702.1	26687.7	49130.4
P25788	Proteasome subunit alpha type-3	ESLKEEDES(UniMod:21)DDDNM	PSMA3	78803.1	#DIV/0!	88627.5
Q6PKG0	La-related protein 1	ESPRPLQLPGAEGPAIS(UniMod:21)DGEEGGGEPGAGGGAAGAAGAGR	LARP1	7991.84	8082.93	7623.27
Q6PKG0	La-related protein 1	ESPRPLQLPGAEGPAIS(UniMod:21)DGEEGGGEPGAGGGAAGAAGAGRR	LARP1	33025.3	32455.2	31307.9
Q9H307	Pinin	ESRQES(UniMod:21)DPEDDDVKKPALQSSVVATSK	PNN	6363.66	10326	4576.57
Q9H307	Pinin	ESRQES(UniMod:21)DPEDDDVKKPALQSSVVATSK	PNN	21699.5	9596.1	9085.47
P27816	Microtubule-associated protein 4	ET(UniMod:21)ERASPIKMDLAPSK	MAP4	12002.3	25292.8	18877.6
Q9UHB6	LIM domain and actin-binding protein 1	ET(UniMod:21)PHSPGVEDAPIAK	LIMA1	21470.5	24561.5	17538.7
Q12888	TP53-binding protein 1	ETAVPGPLGIEDIS(UniMod:21)PNLSPDDKSFSR	TP53BP1	#DIV/0!	3684.54	4224.39
Q9UHB6	LIM domain and actin-binding protein 1	ETPHS(UniMod:21)PGVEDAPIAK	LIMA1	65141.4	72329.4	50891.7
P46821	Microtubule-associated protein 1B	EVPSKEEPS(UniMod:21)PVKAEVAEK	MAP1B	3916.85	9146.43	10277.6
Q9Y388	RNA-binding motif protein, X-linked 2	EVQAEQPSSSS(UniMod:21)PR	RBMX2	9304	5536.21	6250.39
O43491	Band 4.1-like protein 2	EVRS(UniMod:21)PTKAPHLQLIEGK	EPB41L2	#DIV/0!	19657.9	8548.05
O43491	Band 4.1-like protein 2	EVRS(UniMod:21)PTKAPHLQLIEGK	EPB41L2	16826	47493.1	22487.9
O43491	Band 4.1-like protein 2	EVRS(UniMod:21)PTKAPHLQLIEGKK	EPB41L2	4296.48	25554.1	7469.72
P07814	Bifunctional glutamate/proline--tRNA ligase	EYIPGQPPLS(UniMod:21)QSSDSSPTR	EPRS1	11580.2	12765.1	10315.9
P07814	Bifunctional glutamate/proline--tRNA ligase	EYIPGQPPLS(UniMod:21)QSSDSSPTRNSEPAGLETPEAK	EPRS1	#DIV/0!	13035	10300.4
P07814	Bifunctional glutamate/proline--tRNA ligase	EYIPGQPPLSQS(UniMod:21)SDSSPTRNSEPAGLETPEAK	EPRS1	19733.1	20414.6	14359.6
P07814	Bifunctional glutamate/proline--tRNA ligase	EYIPGQPPLSQSS(UniMod:21)DSSPTRNSEPAGLETPEAK	EPRS1	25623.9	30088.9	#DIV/0!
I3L2J0	Protein capicua homolog	FAELPEFRPEEVLPS(UniMod:21)PTLQSLATS(UniMod:21)PR	CIC	5302.02	4651.1	4348.29
Q7Z4V5	Hepatoma-derived growth factor-related protein 2	FALKVDS(UniMod:21)PDVKR	HDGFL2	#DIV/0!	14360.5	#DIV/0!
P05455	Lupus La protein	FAS(UniMod:21)DDEHDEHDENGATGPVK	SSB	8363.29	9836.5	7461.45
P05455	Lupus La protein	FAS(UniMod:21)DDEHDEHDENGATGPVKR	SSB	138885	130990	115582
Q9H7N4	Splicing factor, arginine/serine-rich 19	FDIYDPFHPTDEAY(UniMod:21)SPPPAPEQK	SCAF1	10573	9818.72	9362.98
Q9H7N4	Splicing factor, arginine/serine-rich 19	FDIYDPFHPTDEAYS(UniMod:21)PPPAPEQK	SCAF1	8871.35	13442.2	10337.6
P54105	Methylosome subunit pICln	FEEESKEPVADEEEEDS(UniMod:21)DDDVEPITEFR	CLNS1A	51122.4	63319.3	38810.9
Q15233	Non-POU domain-containing octamer-binding protein	FGQAATMEGIGAIGGT(UniMod:21)PPAFNR	NONO	21930.7	44265.2	23064.6
F5GZ78	Paxillin	FIHQQPQSS(UniMod:21)SPVYGSSAK	PXN	5374.89	2494.93	5633.79
F5GZ78	Paxillin	FIHQQPQSSS(UniMod:21)PVYGSSAK	PXN	5090.55	4236.05	5229.84
Q9UBS4	DnaJ homolog subfamily B member 11	FQDLGAAY(UniMod:21)EVLSDS(UniMod:21)EKRK	DNAJB11	7953.28	4077.01	7098.32
Q7Z460	CLIP-associating protein 1	FSFRS(UniMod:21)QEDLNEPIKR	CLASP1	27186.2	22272.8	17782.8
P13639	Elongation factor 2	FT(UniMod:21)DTRKDEQER	EEF2	14969.6	18652.1	18484.6
Q9UBB9	Tuftelin-interacting protein 11	GAAEEAELEDS(UniMod:21)DDEEKPVKQDDFPKDFGPR	TFIP11	3949.32	5754.24	4050.51
P35579	Myosin-9	GAGDGS(UniMod:21)DEEVDGKADGAEAKPAE	MYH9	#DIV/0!	3777.55	5488.65
P26368	Splicing factor U2AF 65 kDa subunit	GAKEEHGGLIRS(UniMod:21)PR	U2AF2	8322.83	10536.8	8745.64
P26368	Splicing factor U2AF 65 kDa subunit	GAKEEHGGLIRS(UniMod:21)PR	U2AF2	33550.5	52901.9	44663.3
Q9Y4B5	Microtubule cross-linking factor 1	GAPPGS(UniMod:21)PEPPALLAAPLAAGAC(UniMod:4)PGGR	MTCL1	4312.05	6535.33	4593.7
Q9P1Y6	PHD and RING finger domain-containing protein 1	GAVAAEGAS(UniMod:21)DTEREEPTESQGLAAR	PHRF1	4376.94	5171.1	3990.94
Q13427	Peptidyl-prolyl cis-trans isomerase G	GDKSELNEIKENQRS(UniMod:21)PVR	PPIG	6747.15	6796.79	4447.57
Q9UQ35	Serine/arginine repetitive matrix protein 2	GEGDAPFSEPGTTSTQRPSS(UniMod:21)PETATK	SRRM2	6721.11	7877.19	4807.2
P49841	Glycogen synthase kinase-3 beta	GEPNVSY(UniMod:21)IC(UniMod:4)SR	GSK3B	10107.7	26688	19394
Q13435	Splicing factor 3B subunit 2	GFEEEHKDS(UniMod:21)DDDS(UniMod:21)S(UniMod:21)DDEQEKKPEAPK	SF3B2	9004.49	7691.06	13013.6
P23497	Nuclear autoantigen Sp-100	GFENVIHDKLPLQES(UniMod:21)EEEEREER	SP100	9690.96	#DIV/0!	23735.7
P51812	Ribosomal protein S6 kinase alpha-3	GFS(UniMod:21)FVAITSDDESQAMQTVGVHSIVQQLHR	RPS6KA3	7031.35	3877	7892.77
Q6PD62	RNA polymerase-associated protein CTR9 homolog	GGEFDEFVNDDT(UniMod:21)DDDLPISK	CTR9	6701.4	8808.31	8525.2
Q8NE71	ATP-binding cassette sub-family F member 1	GGNVFAALIQDQS(UniMod:21)EEEEEEEKHPPKPAKPEK	ABCF1	40638.1	78593.2	58589.6
P09874	Poly [ADP-ribose] polymerase 1	GGS(UniMod:21)DDSSKDPIDVNYEK	PARP1	#DIV/0!	3216.16	#DIV/0!
Q8NC51	Plasminogen activator inhibitor 1 RNA-binding protein	GGSGSHNWGTVKDELT(UniMod:21)ESPKYIQK	SERBP1	31600	24367.9	33542.5
Q8NC51	Plasminogen activator inhibitor 1 RNA-binding protein	GGSGSHNWGTVKDELTES(UniMod:21)PKYIQK	SERBP1	5172.42	4599.1	5691.03
Q14195	Dihydropyrimidinase-related protein 3	GGTPAGS(UniMod:21)ARGSPTRPNPPVR	DPYSL3	55763.7	54810.9	120171
Q14195	Dihydropyrimidinase-related protein 3	GGTPAGSARGS(UniMod:21)PTRPNPPVR	DPYSL3	62712.6	#DIV/0!	#DIV/0!
Q09666	Neuroblast differentiation-associated protein AHNAK	GGVTGS(UniMod:21)PEASISGSK	AHNAK	9518.41	#DIV/0!	18564.9
O94776	Metastasis-associated protein MTA2	GHLSRPEAQSLS(UniMod:21)PYTTSANR	MTA2	10388.5	9699.78	8029.08
Q09666	Neuroblast differentiation-associated protein AHNAK	GHYEVTGS(UniMod:21)DDETGKLQGSGVSLASK	AHNAK	8787.15	2211.11	12400.7
P27448	MAP/microtubule affinity-regulating kinase 3	GIAPAS(UniMod:21)PMLGNASNPNKADIPER	MARK3	#DIV/0!	#DIV/0!	4693.23
O75821	Eukaryotic translation initiation factor 3 subunit G	GIPLATGDT(UniMod:21)SPEPELLPGAPLPPPKEVINGNIK	EIF3G	46041.9	30212	#DIV/0!
O75821	Eukaryotic translation initiation factor 3 subunit G	GIPLATGDTS(UniMod:21)PEPELLPGAPLPPPKEVINGNIK	EIF3G	35718.5	38298.3	40933.2
P27816	Microtubule-associated protein 4	GISEDSHLESLQDVGQSAAPTFMIS(UniMod:21)PETVTGTGK	MAP4	6415.54	5106.13	3650.89
Q09666	Neuroblast differentiation-associated protein AHNAK	GKGGVT(UniMod:21)GSPEASISGSKGDLK	AHNAK	23071.2	#DIV/0!	40281.6
Q09666	Neuroblast differentiation-associated protein AHNAK	GKGGVTGS(UniMod:21)PEASISGSK	AHNAK	6686.37	#DIV/0!	12780.1
Q09666	Neuroblast differentiation-associated protein AHNAK	GKGGVTGS(UniMod:21)PEASISGSKGDLK	AHNAK	21821.1	#DIV/0!	39191.2
E9PKP7	Nucleolar transcription factor 1	GKLPES(UniMod:21)PKRAEEIWQQSVIGDYLAR	UBTF	6626.93	6021.06	#DIV/0!
O00470	Homeobox protein Meis1	GKMPIDLVIDDREGGSKS(UniMod:21)DSEDITR	MEIS1	3706.88	2833.87	#DIV/0!
Q86VM9	Zinc finger CCCH domain-containing protein 18	GKPKPRS(UniMod:21)PQPPSR	ZC3H18	12096.5	15254.2	12744.2
Q9UQ35	Serine/arginine repetitive matrix protein 2	GKRS(UniMod:21)LT(UniMod:21)RS(UniMod:21)PPAIR	SRRM2	86635.8	70285.3	56337.8
P07197	Neurofilament medium polypeptide	GKS(UniMod:21)PVPKS(UniMod:21)PVEEK	NEFM	19385	#DIV/0!	#DIV/0!
Q02952	A-kinase anchor protein 12	GLAEVQQDGEAEEGAT(UniMod:21)SDGEKKR	AKAP12	#DIV/0!	#DIV/0!	#DIV/0!
Q02952	A-kinase anchor protein 12	GLAEVQQDGEAEEGATS(UniMod:21)DGEKKR	AKAP12	2509.02	#DIV/0!	25323.9
O60784	Target of Myb protein 1	GLEFPMTDLDMLS(UniMod:21)PIHTPQR	TOM1	#DIV/0!	7728.28	3809.56
Q08945	FACT complex subunit SSRP1	GLKEGMNPS(UniMod:21)YDEYADSDEDQHDAYLER	SSRP1	10191.5	8739.15	4688.55
Q08945	FACT complex subunit SSRP1	GLKEGMNPSYDEY(UniMod:21)ADSDEDQHDAYLER	SSRP1	74504.3	55631.8	20812.1
Q08945	FACT complex subunit SSRP1	GLKEGMNPSYDEYADS(UniMod:21)DEDQHDAYLER	SSRP1	60440.4	36505.9	17502.3
Q96TA1	Protein Niban 2	GLLAQGLRPES(UniMod:21)PPPAGPLLNGAPAGES(UniMod:21)PQPK	NIBAN2	4918.31	3333.49	10437.5
Q86YP4	Transcriptional repressor p66-alpha	GLLASDLNTDGDMRVT(UniMod:21)PEPGAGPTQGLLR	GATAD2A	4348.28	5736.71	4834.08
P49736	DNA replication licensing factor MCM2	GLLY(UniMod:21)DSDEEDEERPAR	MCM2	112331	151346	134473
P49736	DNA replication licensing factor MCM2	GLLYDS(UniMod:21)DEEDEERPAR	MCM2	120095	156440	142149
P49736	DNA replication licensing factor MCM2	GLLYDS(UniMod:21)DEEDEERPARK	MCM2	21812.9	25357.9	23282.2
P49736	DNA replication licensing factor MCM2	GLLYDS(UniMod:21)DEEDEERPARKR	MCM2	6702.66	9755.22	7530.14
P52756	RNA-binding protein 5	GLVAAYSGDS(UniMod:21)DNEEELVERLESEEEKLADWKK	RBM5	4749.4	5202.39	4908.61
P52756	RNA-binding protein 5	GLVAAYSGDSDNEEELVERLES(UniMod:21)EEEKLADWKK	RBM5	3524.49	3422.41	3620.71
P98175	RNA-binding protein 10	GLVAAYSGES(UniMod:21)DS(UniMod:21)EEEQERGGPEREEK	RBM10	6579.91	4865.11	2816.31
Q14195	Dihydropyrimidinase-related protein 3	GMYDGPVFDLT(UniMod:21)TTPKGGTPAGSAR	DPYSL3	#DIV/0!	#DIV/0!	9736.65
Q14195	Dihydropyrimidinase-related protein 3	GMYDGPVFDLTTT(UniMod:21)PKGGTPAGSAR	DPYSL3	7243.31	9479.02	8731.52
P49736	DNA replication licensing factor MCM2	GNDPLT(UniMod:21)SSPGR	MCM2	#DIV/0!	19894.9	17005.5
P49736	DNA replication licensing factor MCM2	GNDPLTS(UniMod:21)SPGRSSR	MCM2	8354.4	5047.83	9856.69
P49736	DNA replication licensing factor MCM2	GNDPLTSS(UniMod:21)PGR	MCM2	15703.2	21116	18688.9
Q96SN8	CDK5 regulatory subunit-associated protein 2	GNLELRPGGAHPGT(UniMod:21)C(UniMod:4)SPSRPGS	CDK5RAP2	2102.86	1130.7	2722.55
Q14676	Mediator of DNA damage checkpoint protein 1	GPGAPGLAHLQESQAGS(UniMod:21)DT(UniMod:21)DVEEGKAPQAVPLEK	MDC1	2103.32	2021.66	3692.4
Q14676	Mediator of DNA damage checkpoint protein 1	GPGAPGLAHLQESQAGS(UniMod:21)DTDVEEGKAPQAVPLEK	MDC1	6744.74	17174.4	7507.25
Q14676	Mediator of DNA damage checkpoint protein 1	GPGAPGLAHLQESQAGS(UniMod:21)DTDVEEGKAPQAVPLEK	MDC1	14355.4	30847.1	17359.7
P42166	Lamina-associated polypeptide 2, isoform alpha	GPPDFSSDEEREPT(UniMod:21)PVLGSGAAAAGR	TMPO	41908.1	30065.8	13545
Q13573	SNW domain-containing protein 1	GPPS(UniMod:21)PPAPVMHSPSR	SNW1	#DIV/0!	6125.27	4889.1
P04792	Heat shock protein beta-1	GPS(UniMod:21)WDPFRDWYPHSR	HSPB1	1.52656e+06	50135.5	442631
Q9NYF8	Bcl-2-associated transcription factor 1	GRAEGEWEDQEALDY(UniMod:21)FSDKESGKQK	BCLAF1	9446.52	13584.7	8751.96
Q9UKM9	RNA-binding protein Raly	GRLS(UniMod:21)PVPVPR	RALY	140333	189918	141908
Q9UDY2	Tight junction protein ZO-2	GRS(UniMod:21)IDQDYER	TJP2	8689.56	8447.04	14312.1
Q99081	Transcription factor 12	GRT(UniMod:21)SSTNEDEDLNPEQK	TCF12	986.222	#DIV/0!	#DIV/0!
Q7Z6Z7	E3 ubiquitin-protein ligase HUWE1	GS(UniMod:21)KSPAKVSDGGSSSTDFK	HUWE1	10649.8	13177.4	8565.22
Q13242	Serine/arginine-rich splicing factor 9	GS(UniMod:21)PHYFSPFRPY	SRSF9	59336.2	97320.4	50369.2
Q06210	Glutamine--fructose-6-phosphate aminotransferase [isomerizing] 1	GSC(UniMod:4)NLSRVDS(UniMod:21)TTC(UniMod:4)LFPVEEK	GFPT1	9844.01	8890.7	7716.6
Q7Z6Z7	E3 ubiquitin-protein ligase HUWE1	GSGTAS(UniMod:21)DDEFENLR	HUWE1	12896.9	20835.8	12595.1
Q7Z6Z7	E3 ubiquitin-protein ligase HUWE1	GSKS(UniMod:21)PAKVSDGGSSSTDFK	HUWE1	6698.11	10354.3	8110.78
Q16637	Survival motor neuron protein	GTGQS(UniMod:21)DDSDIWDDTALIK	SMN1	4548.5	8758.6	8868.51
Q15366	Poly(rC)-binding protein 2	GVTIPYRPKPS(UniMod:21)SSPVIFAGGQDR	PCBP2	35985.6	47884.6	49344
Q15366	Poly(rC)-binding protein 2	GVTIPYRPKPSS(UniMod:21)SPVIFAGGQDR	PCBP2	40487.5	45144.5	54586.6
Q15149	Plectin	GYYSPYSVSGSGS(UniMod:21)TAGSR	PLEC	8750.13	2162.15	10254.6
P35222	Catenin beta-1	HAIMRS(UniMod:21)PQMVSAIVR	CTNNB1	12820.9	12066.8	7620.43
P13051	Uracil-DNA glycosylase	HAPS(UniMod:21)PEPAVQGTGVAGVPEESGDAAAIPAK	UNG	6007.68	11315.3	15230.3
P42167	Lamina-associated polypeptide 2, isoforms beta/gamma	HAS(UniMod:21)PILPITEFSDIPR	TMPO	4262.93	5982.76	4819.97
P42167	Lamina-associated polypeptide 2, isoforms beta/gamma	HAS(UniMod:21)PILPITEFSDIPR	TMPO	11629.7	21202.8	12088.4
Q96T37	RNA-binding protein 15	HC(UniMod:4)APS(UniMod:21)PDRS(UniMod:21)PELSSSR	RBM15	9697.15	12108.9	8325.73
Q9BRD0	BUD13 homolog	HDS(UniMod:21)PDLAPNVTYSLPR	BUD13	7082.98	7898.02	6356.24
Q9NWW5	Ceroid-lipofuscinosis neuronal protein 6	HGS(UniMod:21)VSADEAAR	CLN6	4292.55	#DIV/0!	#DIV/0!
Q9Y485	DmX-like protein 1	HHLALS(UniMod:21)VKR	DMXL1	15917.2	16556.4	16396.8
Q9Y2X3	Nucleolar protein 58	HIKEEPLS(UniMod:21)EEEPC(UniMod:4)TSTAIAS(UniMod:21)PEKK	NOP58	13371.6	19352.1	19145.1
Q9Y2X3	Nucleolar protein 58	HIKEEPLS(UniMod:21)EEEPC(UniMod:4)TSTAIASPEK	NOP58	9342.82	8741.12	4196.64
P49585	Choline-phosphate cytidylyltransferase A	HKAAAYDIS(UniMod:21)EDEED	PCYT1A	17556.6	12401.8	22260.9
Q96BZ8	Leukocyte receptor cluster member 1	HQNS(UniMod:21)LPELEAAEAGAPGSGPVDLFR	LENG1	7882.45	8348.27	4228.11
O75569	Interferon-inducible double-stranded RNA-dependent protein kinase activator A	HRAEAPPLEREDS(UniMod:21)GTFSLGK	PRKRA	54114.1	28294.2	55364.9
O75569	Interferon-inducible double-stranded RNA-dependent protein kinase activator A	HRAEAPPLEREDS(UniMod:21)GTFSLGK	PRKRA	143036	81826.8	128587
O75569	Interferon-inducible double-stranded RNA-dependent protein kinase activator A	HRAEAPPLEREDSGT(UniMod:21)FSLGK	PRKRA	58382	28289.3	55507.6
Q9NYV4	Cyclin-dependent kinase 12	HS(UniMod:21)SIS(UniMod:21)PVRLPLNSSLGAELSR	CDK12	5602.38	6336.9	6762.38
O43491	Band 4.1-like protein 2	HSNLMLEELDKAQEDILKHQAS(UniMod:21)ISELKR	EPB41L2	#DIV/0!	11399.5	31797.2
Q9NYV4	Cyclin-dependent kinase 12	HSS(UniMod:21)IS(UniMod:21)PVRLPLNSSLGAELSR	CDK12	#DIV/0!	7095.35	5588.59
Q6PKG0	La-related protein 1	HSS(UniMod:21)NPPLESHVGWVMDSR	LARP1	6287.84	10166.8	8048.39
G8JLB6	Heterogeneous nuclear ribonucleoprotein H	HT(UniMod:21)GPNSPDTANDGFVR	HNRNPH1	#DIV/0!	#DIV/0!	49781.8
Q16539	Mitogen-activated protein kinase 14	HTDDEMT(UniMod:21)GYVATR	MAPK14	8480.58	4775.64	9011.09
Q16539	Mitogen-activated protein kinase 14	HTDDEMTGY(UniMod:21)VATR	MAPK14	5882.68	6391.89	6114.8
Q16539	Mitogen-activated protein kinase 14	HTDDEMTGYVAT(UniMod:21)R	MAPK14	5953.23	5007.9	5909.93
G8JLB6	Heterogeneous nuclear ribonucleoprotein H	HTGPNS(UniMod:21)PDTANDGFVR	HNRNPH1	87287.7	125635	49145.3
Q9UHD8	Septin-9	HVDSLS(UniMod:21)QRSPKASLR	SEPTIN9	32372.2	28672.1	43953.5
Q9UHD8	Septin-9	HVDSLS(UniMod:21)QRSPKASLR	SEPTIN9	28059.9	24569.1	36956
Q9UHD8	Septin-9	HVDSLSQRS(UniMod:21)PK	SEPTIN9	17297	17793.6	23801.9
Q9UHD8	Septin-9	HVDSLSQRS(UniMod:21)PK	SEPTIN9	27798.2	25145.4	34749.6
A0A669KB05	Catenin delta-1	HYEDGYPGGSDNYGS(UniMod:21)LSR	CTNND1	9838.49	5133.89	8584.09
Q9NZJ4	Sacsin	IADLQS(UniMod:21)PLFRGPDDDPAALFEMAK	SACS	3397.32	5774.61	4782.23
A0A0U1RRM6	Protein enabled homolog	IAEKGST(UniMod:21)IETEQKEDKGEDSEPVTSK	ENAH	8884.93	2808.95	#DIV/0!
Q9NRG9	Aladin	IAHIPLY(UniMod:21)FVNAQFPRFSPVLGR	AAAS	18315.2	17181.6	17178.1
Q9NRG9	Aladin	IAHIPLYFVNAQFPRFS(UniMod:21)PVLGR	AAAS	16434.1	12999.2	22789.7
Q14103	Heterogeneous nuclear ribonucleoprotein D0	IDASKNEEDEGHS(UniMod:21)NSSPRHSEAATAQREEWK	HNRNPD	20790.8	19042.1	12773.6
Q14103	Heterogeneous nuclear ribonucleoprotein D0	IDASKNEEDEGHSNS(UniMod:21)SPR	HNRNPD	6292.63	9100.46	#DIV/0!
Q14103	Heterogeneous nuclear ribonucleoprotein D0	IDASKNEEDEGHSNSS(UniMod:21)PR	HNRNPD	8769.74	7540.03	7641.97
Q14103	Heterogeneous nuclear ribonucleoprotein D0	IDASKNEEDEGHSNSS(UniMod:21)PR	HNRNPD	44776.7	47426.6	39559.9
Q9Y2W1	Thyroid hormone receptor-associated protein 3	IDIS(UniMod:21)PSTFR	THRAP3	69548.5	61544.5	47617.2
Q9NYF8	Bcl-2-associated transcription factor 1	IDIS(UniMod:21)PSTLR	BCLAF1	24978.5	47691.4	27068
P08238	Heat shock protein HSP 90-beta	IEDVGS(UniMod:21)DEEDDSGK	HSP90AB1	17887.8	18084.5	20116.7
P08238	Heat shock protein HSP 90-beta	IEDVGS(UniMod:21)DEEDDSGKDK	HSP90AB1	160240	163545	227793
P08238	Heat shock protein HSP 90-beta	IEDVGS(UniMod:21)DEEDDSGKDKK	HSP90AB1	10848	12551.2	14087.4
P08238	Heat shock protein HSP 90-beta	IEDVGS(UniMod:21)DEEDDSGKDKK	HSP90AB1	51566.1	67807.1	83586.8
P08238	Heat shock protein HSP 90-beta	IEDVGS(UniMod:21)DEEDDSGKDKKK	HSP90AB1	1551.08	1499.34	2261.68
P08238	Heat shock protein HSP 90-beta	IEDVGS(UniMod:21)DEEDDSGKDKKK	HSP90AB1	21673.4	22457.7	24624.1
Q92598	Heat shock protein 105 kDa	IES(UniMod:21)PKLER	HSPH1	91069.1	53828.9	101315
P06493	Cyclin-dependent kinase 1	IGEGT(UniMod:21)Y(UniMod:21)GVVYKGR	CDK1	9524.42	11642.1	23185
P06493	Cyclin-dependent kinase 1	IGEGTY(UniMod:21)GVVYK	CDK1	20313.9	28745.2	34000.3
P30050	60S ribosomal protein L12	IGPLGLS(UniMod:21)PK	RPL12	#DIV/0!	#DIV/0!	#DIV/0!
Q9NYI0	PH and SEC7 domain-containing protein 3	IGST(UniMod:21)TNPFLDIPHDPNAAVYK	PSD3	10104.6	2819.97	11137.2
P67870	Casein kinase II subunit beta	IHPMAYQLQLQAASNFKS(UniMod:21)PVK	CSNK2B	4220.71	2065.27	4654.87
P67870	Casein kinase II subunit beta	IHPMAYQLQLQAASNFKS(UniMod:21)PVK	CSNK2B	27667.8	27863.2	42626.3
P27708	CAD protein	IHRAS(UniMod:21)DPGLPAEEPKEK	CAD	13110.4	8044.5	15243
P61978	Heterogeneous nuclear ribonucleoprotein K	IILDLIS(UniMod:21)ESPIKGR	HNRNPK	33057.2	29622	20782.8
P61978	Heterogeneous nuclear ribonucleoprotein K	IILDLISES(UniMod:21)PIKGR	HNRNPK	33853.9	31100.7	21245.4
O43395	U4/U6 small nuclear ribonucleoprotein Prp3	IKWDEQTSNTKGDDDEES(UniMod:21)DEEAVKK	PRPF3	18336	18033.8	15117.2
Q15019	Septin-2	ILDEIEEHNIKIYHLPDAES(UniMod:21)DEDEDFKEQTR	SEPTIN2	19206.4	16042.8	9663.16
Q8N3R9	MAGUK p55 subfamily member 5	ILEIEDLFS(UniMod:21)SLK	MPP5	10636	7388.39	#DIV/0!
Q8N3R9	MAGUK p55 subfamily member 5	ILEIEDLFSS(UniMod:21)LK	MPP5	#DIV/0!	6470.21	4907.78
Q7Z422	SUZ domain-containing protein 1	ILGS(UniMod:21)ASPEEEQEKPILDRPTR	SZRD1	#DIV/0!	6714.78	2253.07
Q2M2I8	AP2-associated protein kinase 1	ILS(UniMod:21)DVTHSAVFGVPASK	AAK1	17787.4	16933.1	34184.4
Q2M2I8	AP2-associated protein kinase 1	ILS(UniMod:21)DVTHSAVFGVPASK	AAK1	#DIV/0!	3422.11	7888.07
Q8WUA2	Peptidyl-prolyl cis-trans isomerase-like 4	INHTVILDDPFDDPPDLLIPDRS(UniMod:21)PEPTR	PPIL4	3887.14	5092.35	5101.42
Q8WUA2	Peptidyl-prolyl cis-trans isomerase-like 4	INHTVILDDPFDDPPDLLIPDRS(UniMod:21)PEPTREQLDSGR	PPIL4	4632.02	7095.91	4470.7
P85037	Forkhead box protein K1	IQFT(UniMod:21)SLYHKEEAPASPLRPLYPQISPLK	FOXK1	22100.5	17494.9	12063.5
Q08170	Serine/arginine-rich splicing factor 4	IQNNDNVGKPKS(UniMod:21)RS(UniMod:21)PSR	SRSF4	2511.25	2805.31	3201.01
Q96GX9	Methylthioribulose-1-phosphate dehydratase	IQPEDMFVC(UniMod:4)DINEKDISGPS(UniMod:21)PSK	APIP	#DIV/0!	2395.93	4898.47
Q9ULJ3	Zinc finger and BTB domain-containing protein 21	IQPLEPDS(UniMod:21)PTGLSENPTPATEK	ZBTB21	11333.8	9627.76	#DIV/0!
Q9ULJ3	Zinc finger and BTB domain-containing protein 21	IQPLEPDSPTGLS(UniMod:21)ENPTPATEK	ZBTB21	13504.4	12203.3	10687.8
Q96AT1	Uncharacterized protein KIAA1143	IQPQPPDEDGDHS(UniMod:21)DKEDEQPQVVVLK	KIAA1143	10234.8	11071.8	8748.16
P04350	Tubulin beta-4A chain	IREEFPDRIMNT(UniMod:21)FSVVPSPK	TUBB4A	33648.4	39155.1	22122.1
Q5SW79	Centrosomal protein of 170 kDa	IRERS(UniMod:21)ESLDPDSSMDTTLILK	CEP170	1979.41	2685.65	3055.65
Q9BWH2	FUN14 domain-containing protein 2	IRKS(UniMod:21)NQIPTEVR	FUNDC2	8632.13	51533.8	7867.67
P15408	Fos-related antigen 2	ISPEERRS(UniMod:21)PPAPGLQPMR	FOSL2	5712.71	#DIV/0!	17961.7
Q9NWH9	SAFB-like transcription modulator	ISS(UniMod:21)KSPGHMVILDQTK	SLTM	12263.4	13893.8	12215.6
Q9NWH9	SAFB-like transcription modulator	ISSKS(UniMod:21)PGHMVILDQTK	SLTM	11476.4	11988.1	10281
Q92922	SWI/SNF complex subunit SMARCC1	ISTKNEEPVRS(UniMod:21)PERR	SMARCC1	9220.08	10024	10532.7
Q9Y6M1	Insulin-like growth factor 2 mRNA-binding protein 2	ISYIPDEEVS(UniMod:21)SPSPPQR	IGF2BP2	5382.68	10546.2	10961.8
Q9Y6M1	Insulin-like growth factor 2 mRNA-binding protein 2	ISYIPDEEVSS(UniMod:21)PSPPQR	IGF2BP2	12740.5	18105.9	18722.6
Q9Y6M1	Insulin-like growth factor 2 mRNA-binding protein 2	ISYIPDEEVSSPS(UniMod:21)PPQR	IGF2BP2	18892.7	50587	32220.5
O43491	Band 4.1-like protein 2	ITPLSLQTQGS(UniMod:21)SHETLNIVEEK	EPB41L2	3387.25	16445.5	5650.99
Q9NYF8	Bcl-2-associated transcription factor 1	ITVKKETQS(UniMod:21)PEQVKSEK	BCLAF1	7981.62	10179.3	7612.47
P55081	Microfibrillar-associated protein 1	IVEPEVVGES(UniMod:21)DS(UniMod:21)EVEGDAWR	MFAP1	3521.36	8442.13	5155.75
P06730	Eukaryotic translation initiation factor 4E	IVIGYQSHADTATKS(UniMod:21)GSTTKNR	EIF4E	#DIV/0!	1789.93	3114.47
Q15019	Septin-2	IYHLPDAES(UniMod:21)DEDEDFKEQTR	SEPTIN2	230306	232264	176756
Q53HL2	Borealin	IYNISGNGSPLADS(UniMod:21)KEIFLTVPVGGGESLR	CDCA8	4985.82	5383.25	4901.22
A0A5F9ZHH3	Septin-4	IYQFPDC(UniMod:4)DS(UniMod:21)DEDEDFKLQDQALK	SEPTIN4	#DIV/0!	10265.1	#DIV/0!
Q13427	Peptidyl-prolyl cis-trans isomerase G	KADRDQS(UniMod:21)PFSK	PPIG	3875.26	4711.87	#DIV/0!
P46013	Proliferation marker protein Ki-67	KADT(UniMod:21)EEEFLAFRK	MKI67	11236	22720.7	9237.4
Q15059	Bromodomain-containing protein 3	KADTTTPT(UniMod:21)TSAITASRSESPPPLSDPK	BRD3	15937.9	17528.7	14668.3
Q9H0D6	5'-3' exoribonuclease 2	KAEDS(UniMod:21)DS(UniMod:21)EPEPEDNVR	XRN2	26211.1	23638.3	35173.2
Q9NYF8	Bcl-2-associated transcription factor 1	KAEGEPQEES(UniMod:21)PLKSK	BCLAF1	967.637	627.621	#DIV/0!
Q9NYF8	Bcl-2-associated transcription factor 1	KAEGEPQEES(UniMod:21)PLKSK	BCLAF1	9482.42	12043.8	8555.99
Q8NE71	ATP-binding cassette sub-family F member 1	KAEQGS(UniMod:21)EEEGEGEEEEEEGGESKADDPYAHLSK	ABCF1	11381.5	17203.7	17329
Q8NE71	ATP-binding cassette sub-family F member 1	KAEQGS(UniMod:21)EEEGEGEEEEEEGGESKADDPYAHLSKK	ABCF1	18598.2	24792.2	22498.3
Q8NE71	ATP-binding cassette sub-family F member 1	KAEQGS(UniMod:21)EEEGEGEEEEEEGGESKADDPYAHLSKK	ABCF1	5527.95	6488.47	8034.97
P07197	Neurofilament medium polypeptide	KAES(UniMod:21)PVKEEAVAEVVTITK	NEFM	118183	#DIV/0!	#DIV/0!
P07197	Neurofilament medium polypeptide	KAES(UniMod:21)PVKEEAVAEVVTITK	NEFM	52171.1	#DIV/0!	#DIV/0!
Q15003	Condensin complex subunit 2	KAPLNIPGT(UniMod:21)PVLEDFPQNDDEKER	NCAPH	2352.08	2313.67	1416.04
Q9H1B7	Probable E3 ubiquitin-protein ligase IRF2BPL	KAS(UniMod:21)PEPPDSAEGALK	IRF2BPL	25098	17310	14168.5
Q66K74	Microtubule-associated protein 1S	KAVPMAPAPAS(UniMod:21)PGSSNDSSAR	MAP1S	3480.07	2980.69	6568.06
A0A669KB77	Microtubule-associated protein	KDEWGLVAPIS(UniMod:21)PGPLTPMR	MAP2	#DIV/0!	47663.4	13179.7
A0A669KB77	Microtubule-associated protein	KDEWGLVAPIS(UniMod:21)PGPLTPMR	MAP2	#DIV/0!	37247.3	5803.83
Q15052	Rho guanine nucleotide exchange factor 6	KDS(UniMod:21)IPQVLLPEEEKLIIEETR	ARHGEF6	6860.24	2157.74	3837.22
Q5JTD0	Tight junction-associated protein 1	KDS(UniMod:21)LTQAQEQGNLLN	TJAP1	#DIV/0!	#DIV/0!	8797.9
P05387	60S acidic ribosomal protein P2	KEES(UniMod:21)EES(UniMod:21)DDDMGFGLFD	RPLP2	6471.12	14511	9733.67
Q8IYB3	Serine/arginine repetitive matrix protein 1	KEKT(UniMod:21)PELPEPSVK	SRRM1	18712.8	19191.6	#DIV/0!
Q8IYB3	Serine/arginine repetitive matrix protein 1	KET(UniMod:21)ESEAEDNLDDLEKHLREK	SRRM1	17443.1	11270.3	13578.2
P46821	Microtubule-associated protein 1B	KET(UniMod:21)PPKEVK	MAP1B	7313.76	18136.9	10787.4
P62070	Ras-related protein R-Ras2	KFQEQEC(UniMod:4)PPS(UniMod:21)PEPTR	RRAS2	6010.66	3651.57	5629.14
O75152	Zinc finger CCCH domain-containing protein 11A	KFS(UniMod:21)AGGDSDPPLKR	ZC3H11A	10511.5	8460.72	7488.62
O00567	Nucleolar protein 56	KFSKEEPVSS(UniMod:21)GPEEAVGK	NOP56	11538.9	13371.9	18818
P35579	Myosin-9	KGAGDGS(UniMod:21)DEEVDGKADGAEAKPAE	MYH9	19544.3	21577.1	34375.5
Q09666	Neuroblast differentiation-associated protein AHNAK	KGDRS(UniMod:21)PEPGQTWTR	AHNAK	56669.2	8886.83	85807.5
A0A0D9SFE4	Dynamin GTPase	KGPAS(UniMod:21)PTRPAAPRPAEAPLLDL	DNM1	8508.96	7185.51	54455.2
O95400	CD2 antigen cytoplasmic tail-binding protein 2	KGPGQPS(UniMod:21)SPQRLDR	CD2BP2	10678.2	10173	10772.2
Q6PKG0	La-related protein 1	KGS(UniMod:21)KVGDFGDAINWPTPGEIAHK	LARP1	17248.8	10793.9	14779.6
Q3B726	DNA-directed RNA polymerase I subunit RPA43	KHS(UniMod:21)EEAEFTPPLK	POLR1F	5271.16	1788.3	5196.77
Q92922	SWI/SNF complex subunit SMARCC1	KHS(UniMod:21)PS(UniMod:21)PPPPTPTESR	SMARCC1	85576.8	111051	110257
P78347	General transcription factor II-I	KINS(UniMod:21)SPNVNTTASGVEDLNIIQVTIPDDDNER	GTF2I	6164.03	5599.48	4632.6
A0A2R8Y4P4	Transcription activator BRG1	KIPDPDS(UniMod:21)DDVSEVDAR	SMARCA4	#DIV/0!	2162.35	1430.82
P07197	Neurofilament medium polypeptide	KKAES(UniMod:21)PVKEEAVAEVVTITK	NEFM	25639.4	#DIV/0!	#DIV/0!
Q9NR30	Nucleolar RNA helicase 2	KKEEPSQNDIS(UniMod:21)PK	DDX21	5809.6	5491.4	11732.2
Q9NR30	Nucleolar RNA helicase 2	KKEEPSQNDIS(UniMod:21)PK	DDX21	4402.52	5279.95	14149.9
Q9NR30	Nucleolar RNA helicase 2	KKEEPSQNDIS(UniMod:21)PKTK	DDX21	3516.48	3912.97	7974.83
Q86UP2	Kinectin	KKEIQNGNLHES(UniMod:21)DSESVPR	KTN1	7811.07	6139.89	10561
P23193	Transcription elongation factor A protein 1	KKEPAITS(UniMod:21)QNSPEAREESTSSGNVSNR	TCEA1	42853.9	36591.4	46875.9
P23193	Transcription elongation factor A protein 1	KKEPAITSQNSPEAREEST(UniMod:21)SSGNVSNR	TCEA1	45542.5	#DIV/0!	49058.7
Q641Q2	WASH complex subunit 2A	KKETVSEAPPLLFS(UniMod:21)DEEEKEAQLGVK	WASHC2A	2716.11	7774.15	4806.39
Q9UNZ2	NSFL1 cofactor p47	KKS(UniMod:21)PNELVDDLFK	NSFL1C	17768.6	16857.2	23946.8
Q96AC1	Fermitin family homolog 2	KLDDQS(UniMod:21)EDEALELEGPLITPGSGSIYSSPGLYSK	FERMT2	2049.4	3166.53	2532.01
P17096	High mobility group protein HMG-I/HMG-Y	KLEKEEEEGIS(UniMod:21)QES(UniMod:21)S(UniMod:21)EEEQ	HMGA1	43886.1	43911.9	201708
P17096	High mobility group protein HMG-I/HMG-Y	KLEKEEEEGIS(UniMod:21)QES(UniMod:21)SEEEQ	HMGA1	44658.3	113113	134664
P17096	High mobility group protein HMG-I/HMG-Y	KLEKEEEEGIS(UniMod:21)QESS(UniMod:21)EEEQ	HMGA1	47789.8	119334	148958
P17096	High mobility group protein HMG-I/HMG-Y	KLEKEEEEGISQES(UniMod:21)S(UniMod:21)EEEQ	HMGA1	52157	108215	113621
P17096	High mobility group protein HMG-I/HMG-Y	KLEKEEEEGISQES(UniMod:21)S(UniMod:21)EEEQ	HMGA1	7873.23	14458.5	16939.4
P17096	High mobility group protein HMG-I/HMG-Y	KLEKEEEEGISQES(UniMod:21)SEEEQ	HMGA1	5676.64	12572.6	7985.65
P17096	High mobility group protein HMG-I/HMG-Y	KLEKEEEEGISQES(UniMod:21)SEEEQ	HMGA1	#DIV/0!	6318.81	#DIV/0!
P17096	High mobility group protein HMG-I/HMG-Y	KLEKEEEEGISQESS(UniMod:21)EEEQ	HMGA1	6129.76	13300.9	7887.74
E7ETY2	Treacle protein	KLGAGEGGEASVS(UniMod:21)PEKTSTTSK	TCOF1	10381.1	11006.7	20481.2
P46821	Microtubule-associated protein 1B	KLGDVS(UniMod:21)PTQIDVSQFGSFKEDTK	MAP1B	17522.6	49344.9	42997.6
P02545	Prelamin-A/C	KLLEGEEERLRLS(UniMod:21)PS(UniMod:21)PTSQR	LMNA	10557.5	#DIV/0!	9486.24
P02545	Prelamin-A/C	KLLEGEEERLRLS(UniMod:21)PSPTSQR	LMNA	7640.47	2548.72	8062.06
P02545	Prelamin-A/C	KLLEGEEERLRLS(UniMod:21)PSPTSQR	LMNA	33768.4	13108.2	24949.1
P08670	Vimentin	KLLEGEES(UniMod:21)RISLPLPNFSSLNLR	VIM	#DIV/0!	6196.15	21759
P08670	Vimentin	KLLEGEESRIS(UniMod:21)LPLPNFSSLNLR	VIM	5104.64	#DIV/0!	18953.3
O00559	Receptor-binding cancer antigen expressed on SiSo cells	KLS(UniMod:21)GDQITLPTTVDYSSVPK	EBAG9	19859.5	17735.8	23524.2
Q7Z4S6	Kinesin-like protein KIF21A	KLS(UniMod:21)SSDAPAQDTGSSAAAVETDASR	KIF21A	6678.26	11887	3082.67
Q8NE71	ATP-binding cassette sub-family F member 1	KLSVPTS(UniMod:21)DEEDEVPAPKPR	ABCF1	28650	38328.2	35650.2
P02794	Ferritin heavy chain	KMGAPESGLAEYLFDKHTLGDS(UniMod:21)DNES	FTH1	37873.4	14504.1	7266.41
Q8IX01	SURP and G-patch domain-containing protein 2	KMS(UniMod:21)FDIIDKSDVFSR	SUGP2	7739.15	8561.05	6596.99
O94763	Unconventional prefoldin RPB5 interactor 1	KNS(UniMod:21)TGSGHSAQELPTIR	URI1	18959.3	9401.59	11639.9
E9PRY8	Elongation factor 1-delta	KPATPAEDDEDDDIDLFGS(UniMod:21)DNEEEDKEAAQLREER	EEF1D	72295.4	54475.4	77971.9
P78347	General transcription factor II-I	KPEMFETAIKESTSS(UniMod:21)KSPPR	GTF2I	22283.3	15769	13296.2
P11388	DNA topoisomerase 2-alpha	KPIKYLEES(UniMod:21)DEDDLF	TOP2A	21232.2	23908.7	34045
P23396	40S ribosomal protein S3	KPLPDHVSIVEPKDEILPT(UniMod:21)TPISEQK	RPS3	14067.2	8621.93	18327
Q8IYB3	Serine/arginine repetitive matrix protein 1	KPPAPPS(UniMod:21)PVQS(UniMod:21)QSPSTNWS(UniMod:21)PAVPVKK	SRRM1	21936.9	28391.5	18215
Q8IYB3	Serine/arginine repetitive matrix protein 1	KPPAPPS(UniMod:21)PVQSQS(UniMod:21)PS(UniMod:21)TNWSPAVPVKK	SRRM1	17210.1	24842.9	14142.1
P16070	CD44 antigen	KPSGLNGEASKS(UniMod:21)QEMVHLVNKESSETPDQFMTADETR	CD44	3700.63	#DIV/0!	14327
Q9Y6G9	Cytoplasmic dynein 1 light intermediate chain 1	KPVTVSPTTPT(UniMod:21)SPTEGEAS	DYNC1LI1	29873.8	#DIV/0!	45455.5
Q9Y6G9	Cytoplasmic dynein 1 light intermediate chain 1	KPVTVSPTTPTS(UniMod:21)PTEGEAS	DYNC1LI1	33525.3	30313.8	49143.2
Q9Y6G9	Cytoplasmic dynein 1 light intermediate chain 1	KPVTVSPTTPTSPT(UniMod:21)EGEAS	DYNC1LI1	23879.3	26290.2	42061.7
O75113	NEDD4-binding protein 1	KQFS(UniMod:21)LENVQEGEILHDAK	N4BP1	16236.7	7319.99	10808.9
P17096	High mobility group protein HMG-I/HMG-Y	KQPPVS(UniMod:21)PGTALVGSQKEPSEVPT(UniMod:21)PK	HMGA1	3554.1	5462.34	7496.61
P17096	High mobility group protein HMG-I/HMG-Y	KQPPVS(UniMod:21)PGTALVGSQKEPSEVPTPK	HMGA1	30326.5	32860.3	64671
P17096	High mobility group protein HMG-I/HMG-Y	KQPPVSPGT(UniMod:21)ALVGSQKEPSEVPTPK	HMGA1	#DIV/0!	30369.5	#DIV/0!
P17096	High mobility group protein HMG-I/HMG-Y	KQPPVSPGTALVGS(UniMod:21)QKEPSEVPTPK	HMGA1	26798.1	33685	61093.6
P17096	High mobility group protein HMG-I/HMG-Y	KQPPVSPGTALVGSQKEPSEVPT(UniMod:21)PK	HMGA1	15057.7	21874.3	61051.3
P60174	Triosephosphate isomerase	KQS(UniMod:21)LGELIGTLNAAK	TPI1	177092	45832.1	153320
P60174	Triosephosphate isomerase	KQS(UniMod:21)LGELIGTLNAAK	TPI1	22242	7165.15	25048.6
P60174	Triosephosphate isomerase	KQS(UniMod:21)LGELIGTLNAAKVPADTEVVC(UniMod:4)APPTAYIDFAR	TPI1	6081.62	4200.74	9554.86
P49792	E3 SUMO-protein ligase RanBP2	KQS(UniMod:21)LPATSIPTPASFK	RANBP2	28057.2	10370.4	34505.9
O60841	Eukaryotic translation initiation factor 5B	KQSFDDNDS(UniMod:21)EELEDKDSK	EIF5B	8071.77	11255.8	9066.21
Q9NRL2	Bromodomain adjacent to zinc finger domain protein 1A	KRQS(UniMod:21)PEPSPVTLGR	BAZ1A	20995.4	28713	10689.4
Q8TAQ2	SWI/SNF complex subunit SMARCC2	KRS(UniMod:21)PS(UniMod:21)PSPTPEAK	SMARCC2	9675.44	16941.2	15195.7
Q4G0J3	La-related protein 7	KRS(UniMod:21)SSEDAESLAPR	LARP7	15374.4	8888.09	20562.6
Q4G0J3	La-related protein 7	KRSSS(UniMod:21)EDAESLAPR	LARP7	#DIV/0!	10093.9	21835.2
O60832	H/ACA ribonucleoprotein complex subunit DKC1	KS(UniMod:21)LPEEDVAEIQHAEEFLIKPESK	DKC1	#DIV/0!	4135.27	#DIV/0!
O00567	Nucleolar protein 56	KSFSKEELMS(UniMod:21)SDLEETAGSTSIPK	NOP56	#DIV/0!	3242.84	1568.2
Q09161	Nuclear cap-binding protein subunit 1	KT(UniMod:21)SDANETEDHLESLIC(UniMod:4)K	NCBP1	11219.1	4997.37	13989.9
Q09161	Nuclear cap-binding protein subunit 1	KT(UniMod:21)SDANETEDHLESLIC(UniMod:4)K	NCBP1	59899.4	29022.8	42405.4
Q96JM3	Chromosome alignment-maintaining phosphoprotein 1	KT(UniMod:21)SPASLDFPESQK	CHAMP1	13899.2	15577.3	9801.31
O94826	Mitochondrial import receptor subunit TOM70	KTPEGRAS(UniMod:21)PAPGSGHPEGPGAHLDMNSLDR	TOMM70	7757.51	11008.5	11089
O94826	Mitochondrial import receptor subunit TOM70	KTPEGRASPAPGS(UniMod:21)GHPEGPGAHLDMNSLDR	TOMM70	16094.9	20451.2	21140.8
Q09161	Nuclear cap-binding protein subunit 1	KTS(UniMod:21)DANETEDHLESLIC(UniMod:4)K	NCBP1	69102.6	28044	51577.4
A0A669KB77	Microtubule-associated protein	KVAIIRT(UniMod:21)PPKS(UniMod:21)PATPK	MAP2	30628.3	45995.2	13948.4
P10636	Microtubule-associated protein tau	KVAVVRT(UniMod:21)PPKS(UniMod:21)PSSAK	MAPT	#DIV/0!	27263.4	#DIV/0!
Q86UP2	Kinectin	KVEPVPVTKQPT(UniMod:21)PPSEAAASK	KTN1	8010.05	7812.36	8190.04
Q07157	Tight junction protein ZO-1	KVQIPVSRPDPEPVS(UniMod:21)DNEEDS(UniMod:21)YDEEIHDPR	TJP1	2386.05	6289.27	4648.03
Q9H1E3	Nuclear ubiquitous casein and cyclin-dependent kinase substrate 1	KVVDYS(UniMod:21)QFQESDDADEDYGRDSGPPTKK	NUCKS1	149878	125153	79025.2
Q9H1E3	Nuclear ubiquitous casein and cyclin-dependent kinase substrate 1	KVVDYSQFQES(UniMod:21)DDADEDYGR	NUCKS1	22444.2	21528.4	17372.4
Q9H1E3	Nuclear ubiquitous casein and cyclin-dependent kinase substrate 1	KVVDYSQFQES(UniMod:21)DDADEDYGRDSGPPTKK	NUCKS1	121389	110583	70566.3
Q9H1E3	Nuclear ubiquitous casein and cyclin-dependent kinase substrate 1	KVVDYSQFQES(UniMod:21)DDADEDYGRDSGPPTKK	NUCKS1	508526	408302	285474
P19338	Nucleolin	KVVVS(UniMod:21)PTK	NCL	#DIV/0!	14419.2	#DIV/0!
P19338	Nucleolin	KVVVS(UniMod:21)PTKK	NCL	30348.7	31668.1	22561.3
Q9NVU7	Protein SDA1 homolog	KYIEIDS(UniMod:21)DEEPRGELLSLR	SDAD1	12306.6	13400.6	9083.86
Q9UIG0	Tyrosine-protein kinase BAZ1B	LAEDEGDS(UniMod:21)EPEAVGQSR	BAZ1B	28531.5	17065.1	20910.3
Q15773	Myeloid leukemia factor 2	LAIQGPEDS(UniMod:21)PSR	MLF2	#DIV/0!	9235.15	#DIV/0!
Q96JM3	Chromosome alignment-maintaining phosphoprotein 1	LAPVPS(UniMod:21)PEPQKPAPVS(UniMod:21)PESVK	CHAMP1	12410.6	19241.3	12948.8
Q96JM3	Chromosome alignment-maintaining phosphoprotein 1	LAPVPS(UniMod:21)PEPQKPAPVS(UniMod:21)PESVK	CHAMP1	#DIV/0!	4953.56	5569.79
Q96JM3	Chromosome alignment-maintaining phosphoprotein 1	LAPVPS(UniMod:21)PEPQKPAPVSPES(UniMod:21)VK	CHAMP1	3246.59	8072.51	4429.24
Q96JM3	Chromosome alignment-maintaining phosphoprotein 1	LAPVPS(UniMod:21)PEPQKPAPVSPESVK	CHAMP1	8934.22	8260.67	7334.17
H3BT57	Protein PML	LARSS(UniMod:21)PEQPRPSTSK	PML	5134.7	2928.47	9520.92
Q13263	Transcription intermediary factor 1-beta	LAS(UniMod:21)PSGSTSSGLEVVAPEGTSAPGGGPGTLDDSATIC(UniMod:4)R	TRIM28	2827.08	12021.5	1993.78
A8MXP9	Matrin-3	LASLMNLGMSSSLNQQGAHSALSSAS(UniMod:21)TSSHNLQSIFNIGSR	MATR3	5603.64	20753.5	5361
P48634	Protein PRRC2A	LAWVGDVFTATPAEPRPLT(UniMod:21)SPLR	PRRC2A	8360.25	9150.16	11845.5
O60504	Vinexin	LC(UniMod:4)DDGPQLPT(UniMod:21)SPR	SORBS3	8812.74	10916.3	14000.2
O60504	Vinexin	LC(UniMod:4)DDGPQLPTS(UniMod:21)PR	SORBS3	11938.2	12701.3	15712.8
Q13523	Serine/threonine-protein kinase PRP4 homolog	LC(UniMod:4)DFGSASHVADNDITPY(UniMod:21)LVSR	PRPF4B	41323.8	66141.2	60563.6
G5EA30	CUG triplet repeat, RNA binding protein 1, isoform CRA_c	LDFLPEMMVDHC(UniMod:4)S(UniMod:21)LNSSPVSK	CELF1	2671.15	3492.25	4401.34
Q99733	Nucleosome assembly protein 1-like 4	LDNVPHT(UniMod:21)PSSYIETLPK	NAP1L4	6987.08	6013.29	4576.23
P33981	Dual specificity protein kinase TTK	LEKNS(UniMod:21)VPLSDALLNKLIGR	TTK	48780.7	99564.3	39253.9
P48681	Nestin	LELQFPRT(UniMod:21)PEGR	NES	5873.02	19046.4	#DIV/0!
P19338	Nucleolin	LELQGPRGS(UniMod:21)PNAR	NCL	231455	257851	139276
P19338	Nucleolin	LELQGPRGS(UniMod:21)PNAR	NCL	68163.9	128550	62350.4
Q7Z6Z7	E3 ubiquitin-protein ligase HUWE1	LFGHSSTSALSAILRS(UniMod:21)PAFTSR	HUWE1	#DIV/0!	4349.61	2522.7
P06400	Retinoblastoma-associated protein	LFLDHDKTLQTDSIDSFETQRT(UniMod:21)PR	RB1	10551	#DIV/0!	13634.9
O43847	Nardilysin	LGADES(UniMod:21)EEEGRRGSLSNAGDPEIVKSPSDPK	NRDC	9970.24	7585.73	14500.8
O43847	Nardilysin	LGADESEEEGRRGS(UniMod:21)LSNAGDPEIVK	NRDC	15179.1	10713.5	24191.5
O43847	Nardilysin	LGADESEEEGRRGSLS(UniMod:21)NAGDPEIVK	NRDC	#DIV/0!	14205.9	23702.8
E7ETY2	Treacle protein	LGAGEGGEASVS(UniMod:21)PEKTSTTSK	TCOF1	7677.91	6326.94	18736
Q9UNE7	E3 ubiquitin-protein ligase CHIP	LGAGGGS(UniMod:21)PEKSPSAQELK	STUB1	10170	7492.13	15962
Q9UNE7	E3 ubiquitin-protein ligase CHIP	LGAGGGS(UniMod:21)PEKSPSAQELKEQGNR	STUB1	5233.83	2391.08	#DIV/0!
Q9UNE7	E3 ubiquitin-protein ligase CHIP	LGAGGGSPEKS(UniMod:21)PSAQELKEQGNR	STUB1	4708.87	4762.13	6033.99
Q9Y4F1	FERM, ARHGEF and pleckstrin domain-containing protein 1	LGAPENSGIS(UniMod:21)TLER	FARP1	15456	27655.3	12065.8
P49756	RNA-binding protein 25	LGASNS(UniMod:21)PGQPNSVK	RBM25	36169.6	26211.6	30836.2
P49756	RNA-binding protein 25	LGASNS(UniMod:21)PGQPNSVKR	RBM25	6109.41	4540.66	#DIV/0!
P09429	High mobility group protein B1	LGEMWNNT(UniMod:21)AADDKQPYEK	HMGB1	8742.52	8702.11	10365.5
A0A096LP25	AP2-associated protein kinase 1 (Fragment)	LGGAVPFAPPEVS(UniMod:21)PEQAK	AAK1	3928.61	5684.41	4173.1
Q9H6F5	Coiled-coil domain-containing protein 86	LGGLRPES(UniMod:21)PESLTSVSR	CCDC86	49127.9	57580.9	36701
Q9H6F5	Coiled-coil domain-containing protein 86	LGGLRPES(UniMod:21)PESLTSVSR	CCDC86	8459.16	8737.45	6483.41
O60256	Phosphoribosyl pyrophosphate synthase-associated protein 2	LGIAVIHGEAQDAES(UniMod:21)DLVDGRHSPPM(UniMod:35)VR	PRPSAP2	17386.6	17989.3	10574.8
O60256	Phosphoribosyl pyrophosphate synthase-associated protein 2	LGIAVIHGEAQDAES(UniMod:21)DLVDGRHSPPMVR	PRPSAP2	12353.3	11697.1	9428.44
Q14558	Phosphoribosyl pyrophosphate synthase-associated protein 1	LGLAVIHGEAQC(UniMod:4)TELDMDDGRHS(UniMod:21)PPMVK	PRPSAP1	7958.02	14763.6	8037.57
Q14980	Nuclear mitotic apparatus protein 1	LGS(UniMod:21)PDYGNSALLSLPGYRPTTR	NUMA1	5499.08	4683.43	4285.93
Q9UNZ2	NSFL1 cofactor p47	LGSTAPQVLSTSS(UniMod:21)PAQQAENEAK	NSFL1C	3361.09	5367.35	#DIV/0!
O00178	GTP-binding protein 1	LHGGFDS(UniMod:21)DC(UniMod:4)S(UniMod:21)EDGEALNGEPELDLTSK	GTPBP1	1858.94	3822.33	1849.56
Q5UIP0	Telomere-associated protein RIF1	LHKRDS(UniMod:21)FDNC(UniMod:4)SLGESSK	RIF1	9677.36	8357.81	9867.9
Q9BXP5	Serrate RNA effector molecule homolog	LIHTLDDRTQLWASEPGT(UniMod:21)PPLPTSLPSQNPILK	SRRT	16843.1	15472.5	15448.2
P48634	Protein PRRC2A	LIPGPLS(UniMod:21)PVAR	PRRC2A	14252.9	10316.2	9689.82
Q9Y6G9	Cytoplasmic dynein 1 light intermediate chain 1	LIRDFQEYVEPGEDFPAS(UniMod:21)PQRR	DYNC1LI1	10277.1	6362.15	11145.1
Q12769	Nuclear pore complex protein Nup160	LIRPEYAWIVQPVSGAVYDRPGAS(UniMod:21)PK	NUP160	10651.5	5412.06	10937.2
Q9H1E3	Nuclear ubiquitous casein and cyclin-dependent kinase substrate 1	LKAT(UniMod:21)VTPS(UniMod:21)PVKGKGK	NUCKS1	20679.9	23668.3	19826.2
Q9H1E3	Nuclear ubiquitous casein and cyclin-dependent kinase substrate 1	LKATVT(UniMod:21)PS(UniMod:21)PVKGK	NUCKS1	30781.6	41435.5	30600.8
Q9H1E3	Nuclear ubiquitous casein and cyclin-dependent kinase substrate 1	LKATVT(UniMod:21)PS(UniMod:21)PVKGK	NUCKS1	16409	24037.5	16411.2
Q9H1E3	Nuclear ubiquitous casein and cyclin-dependent kinase substrate 1	LKATVTPS(UniMod:21)PVK	NUCKS1	11488.8	17293.8	9551.23
Q9H1E3	Nuclear ubiquitous casein and cyclin-dependent kinase substrate 1	LKATVTPS(UniMod:21)PVKGK	NUCKS1	123237	155245	93137.6
Q9H1E3	Nuclear ubiquitous casein and cyclin-dependent kinase substrate 1	LKATVTPS(UniMod:21)PVKGK	NUCKS1	107790	119589	53578.4
Q9NYF8	Bcl-2-associated transcription factor 1	LKDLFDY(UniMod:21)SPPLHK	BCLAF1	#DIV/0!	100506	74852.8
Q9NYF8	Bcl-2-associated transcription factor 1	LKDLFDYS(UniMod:21)PPLHK	BCLAF1	72774.1	117619	78564.5
Q9NTI5	Sister chromatid cohesion protein PDS5 homolog B	LKEDILENEDEQNS(UniMod:21)PPK	PDS5B	4858.33	3583.54	6802.65
Q5JSZ5	Protein PRRC2B	LKFS(UniMod:21)DDEEEEEVVKDGRPK	PRRC2B	19168.7	18706.4	14281.2
Q8WUD4	Coiled-coil domain-containing protein 12	LKGQEDSLASAVDAATEQKTC(UniMod:4)DS(UniMod:21)D	CCDC12	8234.32	11959.6	8428.4
P20700	Lamin-B1	LKLS(UniMod:21)PS(UniMod:21)PSSR	LMNB1	19985.9	23520.6	23962.3
Q96D71	RalBP1-associated Eps domain-containing protein 1	LKS(UniMod:21)EDELRPEVDEHTQK	REPS1	5521.7	6395.73	4869.76
Q09666	Neuroblast differentiation-associated protein AHNAK	LKS(UniMod:21)EDGVEGDLGETQSR	AHNAK	42618.5	#DIV/0!	47229.4
Q09666	Neuroblast differentiation-associated protein AHNAK	LKS(UniMod:21)EDGVEGDLGETQSR	AHNAK	12529.1	2059.16	15317.8
P20700	Lamin-B1	LLEGEEERLKLS(UniMod:21)PS(UniMod:21)PSSR	LMNB1	8053.17	7790.22	6817.83
P20700	Lamin-B1	LLEGEEERLKLS(UniMod:21)PSPSSR	LMNB1	11865.9	10832.6	9723.77
P02545	Prelamin-A/C	LLEGEEERLRLS(UniMod:21)PS(UniMod:21)PTSQR	LMNA	43995.6	12247.8	53211.5
P02545	Prelamin-A/C	LLEGEEERLRLS(UniMod:21)PSPTSQR	LMNA	82393.1	17674.5	63579.1
P02545	Prelamin-A/C	LLEGEEERLRLSPS(UniMod:21)PTSQR	LMNA	59653.1	#DIV/0!	45142.9
P08670	Vimentin	LLEGEES(UniMod:21)RISLPLPNFSSLNLR	VIM	#DIV/0!	3825.05	49513.5
P08670	Vimentin	LLEGEESRIS(UniMod:21)LPLPNFSSLNLR	VIM	7921.64	8068.12	50309.7
O00264	Membrane-associated progesterone receptor component 1	LLKEGEEPTVY(UniMod:21)SDEEEPKDESAR	PGRMC1	5718.97	5799.59	1784.61
O00264	Membrane-associated progesterone receptor component 1	LLKEGEEPTVY(UniMod:21)SDEEEPKDESAR	PGRMC1	17021.6	19646.5	9689.3
O00264	Membrane-associated progesterone receptor component 1	LLKEGEEPTVYS(UniMod:21)DEEEPKDESARK	PGRMC1	7684.88	8042.27	3662.39
O15173	Membrane-associated progesterone receptor component 2	LLKPGEEPS(UniMod:21)EYTDEEDTKDHNKQD	PGRMC2	9024.68	10020.4	9922.69
O15173	Membrane-associated progesterone receptor component 2	LLKPGEEPSEY(UniMod:21)TDEEDTKDHNKQD	PGRMC2	60247.5	63753.6	63340.5
O15173	Membrane-associated progesterone receptor component 2	LLKPGEEPSEYT(UniMod:21)DEEDTKDHNKQD	PGRMC2	9508.17	8340.88	4849.24
Q96T37	RNA-binding protein 15	LLLERPS(UniMod:21)PIRDR	RBM15	46938.5	43189.6	39699.5
Q8N6N3	UPF0690 protein C1orf52	LLPEGEET(UniMod:21)LESDDEKDEHTSK	C1orf52	4198.1	7003.06	8910.62
P04637	Cellular tumor antigen p53	LMFKTEGPDS(UniMod:21)D	TP53	#DIV/0!	11075	13216.8
Q06830	Peroxiredoxin-1	LNC(UniMod:4)QVIGAS(UniMod:21)VDSHFC(UniMod:4)HLAWVNTPK	PRDX1	20556.9	6598.25	7357.81
Q5T8P6	RNA-binding protein 26	LNHS(UniMod:21)PPQSSSR	RBM26	5464.28	8616.2	7574.72
P36507	Dual specificity mitogen-activated protein kinase kinase 2	LNQPGT(UniMod:21)PTR	MAP2K2	31751.4	29692.9	16490.6
E9PRY8	Elongation factor 1-delta	LNVLEKS(UniMod:21)SPGHR	EEF1D	32818.8	20861.6	28204.4
Q15185	Prostaglandin E synthase 3	LNWLSVDFNNWKDWEDDS(UniMod:21)DEDMSNFDR	PTGES3	10083.4	1997.51	1634.44
Q14160	Protein scribble homolog	LPLLPPES(UniMod:21)PGPLR	SCRIB	10761	10236.9	12876.1
Q09666	Neuroblast differentiation-associated protein AHNAK	LPS(UniMod:21)GSGAASPTGSAVDIR	AHNAK	14235.4	4209.18	31683.4
Q09666	Neuroblast differentiation-associated protein AHNAK	LPSGSGAAS(UniMod:21)PTGSAVDIR	AHNAK	#DIV/0!	3714.31	24993.2
Q14247	Src substrate cortactin	LPSS(UniMod:21)PVYEDAASFK	CTTN	58871.1	#DIV/0!	78664.4
Q00839	Heterogeneous nuclear ribonucleoprotein U	LQAALDDEEAGGRPAMEPGNGS(UniMod:21)LDLGGDSAGR	HNRNPU	2285.65	5786.66	3301.27
Q15061	WD repeat-containing protein 43	LQAKES(UniMod:21)PQR	WDR43	12171.2	13215.5	14159.6
Q5JTV8	Torsin-1A-interacting protein 1	LQQQHSEQPPLQPS(UniMod:21)PVMTR	TOR1AIP1	12651.9	21878.3	#DIV/0!
P42224	Signal transducer and activator of transcription 1-alpha/beta	LQTTDNLLPMS(UniMod:21)PEEFDEVSR	STAT1	5981.41	7726.86	13676.4
P02545	Prelamin-A/C	LRLS(UniMod:21)PS(UniMod:21)PTSQR	LMNA	105402	24309.3	141369
P02545	Prelamin-A/C	LRLS(UniMod:21)PSPTSQR	LMNA	233520	36048.7	197482
Q8IZL8	Proline-, glutamic acid- and leucine-rich protein 1	LRS(UniMod:21)PRGS(UniMod:21)PDGSLQTGKPSAPK	PELP1	16237.5	19386.2	8026.47
P08670	Vimentin	LRS(UniMod:21)SVPGVR	VIM	15876.9	26060.8	55483.7
P08670	Vimentin	LRSS(UniMod:21)VPGVR	VIM	81303.5	50450.8	334292
Q16643	Drebrin	LS(UniMod:21)SPVLHR	DBN1	97491.9	216766	293081
Q8NE71	ATP-binding cassette sub-family F member 1	LS(UniMod:21)VPTSDEEDEVPAPKPR	ABCF1	27711.3	40802.6	36867.2
Q96PK6	RNA-binding protein 14	LSESQLS(UniMod:21)FRRSPTKSSLDYR	RBM14	15300.8	14708.1	17801.9
Q96PK6	RNA-binding protein 14	LSESQLSFRRS(UniMod:21)PTK	RBM14	34024.7	36231.4	15864.2
P07355	Annexin A2	LSLEGDHST(UniMod:21)PPSAYGSVK	ANXA2	7338.89	#DIV/0!	8377.69
Q96MU7	YTH domain-containing protein 1	LSSESHHGGS(UniMod:21)PIHWVLPAGMSAK	YTHDC1	16921.7	15332.9	18309.9
Q86UE4	Protein LYRIC	LSSQIS(UniMod:21)AGEEKWNSVSPASAGKR	MTDH	48898.5	35944.9	40432.9
P46100	Transcriptional regulator ATRX	LTPVSLSNS(UniMod:21)PIKGADC(UniMod:4)QEVPQDKDGYK	ATRX	6288.4	9840.75	6700.29
P49916	DNA ligase 3	LTTTGQVTS(UniMod:21)PVKGASFVTSTNPR	LIG3	8992.65	16223.1	9464.5
O43583	Density-regulated protein	LTVENS(UniMod:21)PKQEAGISEGQGTAGEEEEKKK	DENR	17549.8	16925.9	17244.4
Q13185	Chromobox protein homolog 3	LTWHS(UniMod:21)C(UniMod:4)PEDEAQ	CBX3	4354.3	7433.12	6977.09
O15014	Zinc finger protein 609	LVEPHS(UniMod:21)PS(UniMod:21)PSSK	ZNF609	#DIV/0!	5415.82	#DIV/0!
O15014	Zinc finger protein 609	LVEPHS(UniMod:21)PS(UniMod:21)PSSKFSTK	ZNF609	2014.4	2779.62	2475.55
O15014	Zinc finger protein 609	LVEPHS(UniMod:21)PSPSSK	ZNF609	15899.1	14321.3	14402.6
Q13884	Beta-1-syntrophin	LVHSGPGKGS(UniMod:21)PQAGVDLSFATR	SNTB1	5664.24	16021.4	4905.87
P04406	Glyceraldehyde-3-phosphate dehydrogenase	LVINGNPITIFQERDPS(UniMod:21)KIK	GAPDH	19391.4	15328.8	13491.5
P11717	Cation-independent mannose-6-phosphate receptor	LVS(UniMod:21)FHDDSDEDLLHI	IGF2R	7715.36	19603.5	#DIV/0!
P11717	Cation-independent mannose-6-phosphate receptor	LVSFHDDS(UniMod:21)DEDLLHI	IGF2R	25016.8	56818.7	23110.3
P11717	Cation-independent mannose-6-phosphate receptor	LVSFHDDS(UniMod:21)DEDLLHI	IGF2R	10696	19164.2	9224.85
Q9UQ35	Serine/arginine repetitive matrix protein 2	M(UniMod:35)GQAPSQSLLPPAQDQPRS(UniMod:21)PVPSAFSDQSR	SRRM2	11125	14498.7	5228.09
Q13547	Histone deacetylase 1	M(UniMod:35)LPHAPGVQM(UniMod:35)QAIPEDAIPEES(UniMod:21)GDEDEDDPDKR	HDAC1	5374.3	4633.68	5723.21
Q92769	Histone deacetylase 2	M(UniMod:35)LPHAPGVQM(UniMod:35)QAIPEDAVHEDS(UniMod:21)GDEDGEDPDKR	HDAC2	14505	20202.4	15467.8
Q13547	Histone deacetylase 1	M(UniMod:35)LPHAPGVQMQAIPEDAIPEES(UniMod:21)GDEDEDDPDKR	HDAC1	6570.47	7249.22	13461.6
Q92769	Histone deacetylase 2	M(UniMod:35)LPHAPGVQMQAIPEDAVHEDS(UniMod:21)GDEDGEDPDKR	HDAC2	11889	18798.6	11391
Q16643	Drebrin	MAPTPIPT(UniMod:21)RSPSDSSTASTPVAEQIER	DBN1	11533	36341.8	20922.2
Q9NQ29	Putative RNA-binding protein Luc7-like 1	MAS(UniMod:21)RRSEEKEAGEI	LUC7L	28254.9	23027.8	13928.2
Q9NQ29	Putative RNA-binding protein Luc7-like 1	MASRRS(UniMod:21)EEKEAGEI	LUC7L	3071.24	2219.64	1969.23
Q9NQ29	Putative RNA-binding protein Luc7-like 1	MASRRS(UniMod:21)EEKEAGEI	LUC7L	25796.2	22642	9925.32
Q9Y2W1	Thyroid hormone receptor-associated protein 3	MDS(UniMod:21)FDEDLARPSGLLAQER	THRAP3	37897.4	16090.7	16482.2
Q9Y2W1	Thyroid hormone receptor-associated protein 3	MDS(UniMod:21)FDEDLARPSGLLAQER	THRAP3	21515.2	10457.3	11523.4
Q9NTI5	Sister chromatid cohesion protein PDS5 homolog B	METVSNASSSSNPSS(UniMod:21)PGR	PDS5B	6116.9	4543.7	11027.4
Q9NTI5	Sister chromatid cohesion protein PDS5 homolog B	METVSNASSSSNPSS(UniMod:21)PGRIK	PDS5B	4179.54	4185.32	4490.18
P02794	Ferritin heavy chain	MGAPESGLAEYLFDKHTLGDS(UniMod:21)DNES	FTH1	75900	56584.8	#DIV/0!
P52272	Heterogeneous nuclear ribonucleoprotein M	MGLAMGGGGGAS(UniMod:21)FDRAIEMER	HNRNPM	12430.2	4964.15	8170.33
Q9UQ35	Serine/arginine repetitive matrix protein 2	MGQAPSQSLLPPAQDQPRS(UniMod:21)PVPSAFSDQSR	SRRM2	16597.6	16552.4	10940.2
P78559	Microtubule-associated protein 1A	MLEEKS(UniMod:21)PEKVK	MAP1A	5564.38	15831.5	17181
Q13547	Histone deacetylase 1	MLPHAPGVQM(UniMod:35)QAIPEDAIPEES(UniMod:21)GDEDEDDPDKR	HDAC1	6579.44	6070.18	11810.6
Q13547	Histone deacetylase 1	MLPHAPGVQM(UniMod:35)QAIPEDAIPEES(UniMod:21)GDEDEDDPDKR	HDAC1	#DIV/0!	8018.93	#DIV/0!
Q92769	Histone deacetylase 2	MLPHAPGVQM(UniMod:35)QAIPEDAVHEDS(UniMod:21)GDEDGEDPDKR	HDAC2	#DIV/0!	5760.45	#DIV/0!
Q13547	Histone deacetylase 1	MLPHAPGVQMQAIPEDAIPEES(UniMod:21)GDEDEDDPDKR	HDAC1	9584.51	7204.41	12887.2
Q13547	Histone deacetylase 1	MLPHAPGVQMQAIPEDAIPEES(UniMod:21)GDEDEDDPDKR	HDAC1	16631	12013.9	24847.2
Q92769	Histone deacetylase 2	MLPHAPGVQMQAIPEDAVHEDS(UniMod:21)GDEDGEDPDKR	HDAC2	22223.9	33721.9	15885.6
Q92769	Histone deacetylase 2	MLPHAPGVQMQAIPEDAVHEDS(UniMod:21)GDEDGEDPDKR	HDAC2	117200	163176	89277.6
Q92769	Histone deacetylase 2	MLPHAPGVQMQAIPEDAVHEDS(UniMod:21)GDEDGEDPDKRISIR	HDAC2	13897.4	17626.6	10558.6
Q9Y6M7	Sodium bicarbonate cotransporter 3	MLQDDDDT(UniMod:21)VHLPFEGGSLLQIPVK	SLC4A7	4285.63	#DIV/0!	2711.76
Q9Y6M7	Sodium bicarbonate cotransporter 3	MLQDDDDTVHLPFEGGS(UniMod:21)LLQIPVK	SLC4A7	4692.99	2052.99	5157.51
Q9BWD1	Acetyl-CoA acetyltransferase, cytosolic	MNAGS(UniMod:21)DPVVIVSAAR	ACAT2	3711.52	12639.7	3428.93
O60885	Bromodomain-containing protein 4	MPDEPEEPVVAVS(UniMod:21)SPAVPPPTK	BRD4	7466.61	8772.51	10139.5
Q13895	Bystin	MPQDGS(UniMod:21)DDEDEEWPTLEK	BYSL	24635.6	32464	17523.1
P06748	Nucleophosmin	MQAS(UniMod:21)IEKGGSLPK	NPM1	11438.6	12169	17662
Q13546	Receptor-interacting serine/threonine-protein kinase 1	MQS(UniMod:21)LQLDC(UniMod:4)VAVPSSR	RIPK1	19436.2	18845.5	31287
Q9UQ35	Serine/arginine repetitive matrix protein 2	MSC(UniMod:4)FSRPS(UniMod:21)MS(UniMod:21)PTPLDR	SRRM2	51143.8	40225.5	37053.4
Q9UQ35	Serine/arginine repetitive matrix protein 2	MSC(UniMod:4)FSRPS(UniMod:21)MS(UniMod:21)PTPLDR	SRRM2	7174.74	4533.26	4376.01
P06748	Nucleophosmin	MTDQEAIQDLWQWRKS(UniMod:21)L	NPM1	6113.8	6587.48	4419.46
Q14160	Protein scribble homolog	MVEPENAVTITPLRPEDDY(UniMod:21)SPR	SCRIB	3074.52	4745.33	5723.91
Q14160	Protein scribble homolog	MVEPENAVTITPLRPEDDY(UniMod:21)SPRER	SCRIB	5578.17	7617.84	7086.73
Q14160	Protein scribble homolog	MVEPENAVTITPLRPEDDYS(UniMod:21)PRER	SCRIB	5479.43	7077.12	6993.46
P62937	Peptidyl-prolyl cis-trans isomerase A	MVNPT(UniMod:21)VFFDIAVDGEPLGR	PPIA	2915.47	3867.53	1406.49
Q7Z3K3	Pogo transposable element with ZNF domain	NADMQEELIASLEEQLKLSGEHS(UniMod:21)ESSTPRPR	POGZ	6888.91	4847.94	3837.38
P28715	DNA repair protein complementing XP-G cells	NAPAAVDEGS(UniMod:21)ISPR	ERCC5	16512.9	11529.4	11281.2
P28715	DNA repair protein complementing XP-G cells	NAPAAVDEGSIS(UniMod:21)PR	ERCC5	12720	7940.89	11275.6
P36543	V-type proton ATPase subunit E 1	NDVDVQIDQES(UniMod:21)YLPEDIAGGVEIY(UniMod:21)NGDRK	ATP6V1E1	5292.35	12051.5	7526.24
Q9NR30	Nucleolar RNA helicase 2	NEEPS(UniMod:21)EEEIDAPKPK	DDX21	4250.31	4880.86	10030.5
Q9UQ35	Serine/arginine repetitive matrix protein 2	NHS(UniMod:21)GS(UniMod:21)RT(UniMod:21)PPVALNSSR	SRRM2	10405.9	9445.38	8067.05
Q9Y4L1	Hypoxia up-regulated protein 1	NINADEAAAM(UniMod:35)GAVYQAAALS(UniMod:21)K	HYOU1	5472.36	6703.34	11572.4
Q9P2D1	Chromodomain-helicase-DNA-binding protein 7	NIPS(UniMod:21)PGQLDPDTRIPVINLEDGTR	CHD7	3158.73	8498.67	3476.79
O60841	Eukaryotic translation initiation factor 5B	NKPGPNIES(UniMod:21)GNEDDDASFK	EIF5B	78541.9	64500.7	87615.9
O60841	Eukaryotic translation initiation factor 5B	NKPGPNIES(UniMod:21)GNEDDDASFK	EIF5B	24116.6	21154.9	30725.7
O60841	Eukaryotic translation initiation factor 5B	NKPGPNIES(UniMod:21)GNEDDDASFKIK	EIF5B	5140.21	4083.25	3754.48
O60841	Eukaryotic translation initiation factor 5B	NKPGPNIES(UniMod:21)GNEDDDASFKIK	EIF5B	61333	58879.8	66570.7
P35251	Replication factor C subunit 1	NKPLS(UniMod:21)PIKLTPTSVLDYFGTGSVQR	RFC1	45143.5	56946.7	46116.6
Q9Y5U2	Protein TSSC4	NKSSS(UniMod:21)PEDPGAEV	TSSC4	1872.78	2357.94	#DIV/0!
Q9UN86	Ras GTPase-activating protein-binding protein 2	NLEELEEKS(UniMod:21)TTPPPAEPVSLPQEPPK	G3BP2	3411.65	4450.94	4700.67
P52948	Nuclear pore complex protein Nup98-Nup96	NLNNSNLFSPVNRDS(UniMod:21)ENLASPSEYPENGER	NUP98	4917.89	1569.07	4163.03
Q9NUQ3	Gamma-taxilin	NLVSPAYC(UniMod:4)T(UniMod:21)QESREEIPGGEAR	TXLNG	8012.28	10900.5	5998.62
E7EX44	Caldesmon	NLWEKQSVDKVT(UniMod:21)SPTKV	CALD1	13794	18462.1	11632.1
O75475	PC4 and SFRS1-interacting protein	NMFLVGEGDSVITQVLNKS(UniMod:21)LAEQR	PSIP1	#DIV/0!	7185.94	2524.01
Q9C0C9	(E3-independent) E2 ubiquitin-conjugating enzyme	NMTVEQLLTGS(UniMod:21)PTSPTVEPEKPTR	UBE2O	2006.1	5233.01	3037.61
A0A669KBH9	Protein Wiz	NPEDKSPQLSLSPRPAS(UniMod:21)PK	WIZ	9511.56	11595.8	7749.44
O60524	Nuclear export mediator factor NEMF	NPYLLS(UniMod:21)EEEDDDVDGDVNVEKNETEPPKGK	NEMF	4848.24	5811.94	5222.51
Q7Z4H7	HAUS augmin-like complex subunit 6	NQIPRT(UniMod:21)PENLITEIR	HAUS6	5403.93	10853.8	5542.83
Q9H1E3	Nuclear ubiquitous casein and cyclin-dependent kinase substrate 1	NRKVVDYSQFQES(UniMod:21)DDADEDYGRDSGPPTK	NUCKS1	10607.7	9133.18	6252.52
P42166	Lamina-associated polypeptide 2, isoform alpha	NRPPLPAGTNSKGPPDFS(UniMod:21)SDEEREPTPVLGSGAAAAGR	TMPO	11004.7	7991.88	4720.42
Q9C0C2	182 kDa tankyrase-1-binding protein	NRS(UniMod:21)AEEGELAESK	TNKS1BP1	11315.6	3986.97	12728
Q9C0C2	182 kDa tankyrase-1-binding protein	NRS(UniMod:21)AEEGELAESKSSQKESAVQR	TNKS1BP1	4002.29	1435.23	4536.27
Q3ZCM7	Tubulin beta-8 chain	NS(UniMod:21)SYFADWLPNNVK	TUBB8	38249.7	40552.5	30757.5
Q13371	Phosducin-like protein	NSATC(UniMod:4)HSEDS(UniMod:21)DLEID	PDCL	3508.12	1083.91	2932.88
Q9H1E3	Nuclear ubiquitous casein and cyclin-dependent kinase substrate 1	NSQEDS(UniMod:21)EDS(UniMod:21)EDKDVK	NUCKS1	9233.02	14426.5	7875.11
Q3ZCM7	Tubulin beta-8 chain	NSSY(UniMod:21)FADWLPNNVK	TUBB8	86552.3	112599	80969.2
Q9NYF8	Bcl-2-associated transcription factor 1	NTPSQHSHSIQHS(UniMod:21)PER	BCLAF1	7554.37	10658.5	8457.34
P52292	Importin subunit alpha-1	NVSSFPDDAT(UniMod:21)SPLQENRNNQGTVNWSVDDIVK	KPNA2	#DIV/0!	#DIV/0!	6537.76
P52292	Importin subunit alpha-1	NVSSFPDDATS(UniMod:21)PLQENRNNQGTVNWSVDDIVK	KPNA2	5420.35	8575.16	#DIV/0!
H0YNJ9	Deoxyuridine 5'-triphosphate nucleotidohydrolase	PC(UniMod:4)SEETPAIS(UniMod:21)PSK	DUT	8126.07	15111.4	12721.3
H0YNJ9	Deoxyuridine 5'-triphosphate nucleotidohydrolase	PC(UniMod:4)SEETPAIS(UniMod:21)PSKR	DUT	69800.8	175403	165636
H0YNJ9	Deoxyuridine 5'-triphosphate nucleotidohydrolase	PC(UniMod:4)SEETPAIS(UniMod:21)PSKR	DUT	43708.1	103352	85551
Q16566	Calcium/calmodulin-dependent protein kinase type IV	PENLLYATPAPDAPLKIADFGLS(UniMod:21)K	CAMK4	286827	286559	249868
P60468	Protein transport protein Sec61 subunit beta	PGPTPS(UniMod:21)GTNVGSSGRSPSKAVAAR	SEC61B	#DIV/0!	103291	70205
P60468	Protein transport protein Sec61 subunit beta	PGPTPSGT(UniMod:21)NVGSSGRSPSK	SEC61B	20088.9	26159.5	34890.9
P60468	Protein transport protein Sec61 subunit beta	PGPTPSGTNVGS(UniMod:21)SGRSPSK	SEC61B	16739.2	#DIV/0!	43523.4
P60468	Protein transport protein Sec61 subunit beta	PGPTPSGTNVGS(UniMod:21)SGRSPSK	SEC61B	#DIV/0!	27697.3	24389.4
P60468	Protein transport protein Sec61 subunit beta	PGPTPSGTNVGS(UniMod:21)SGRSPSKAVAAR	SEC61B	58037.9	109918	#DIV/0!
P60468	Protein transport protein Sec61 subunit beta	PGPTPSGTNVGSS(UniMod:21)GRSPSK	SEC61B	13353.7	#DIV/0!	#DIV/0!
P60468	Protein transport protein Sec61 subunit beta	PGPTPSGTNVGSSGRS(UniMod:21)PSK	SEC61B	21025	45926	43075.2
P60468	Protein transport protein Sec61 subunit beta	PGPTPSGTNVGSSGRS(UniMod:21)PSK	SEC61B	12334.4	29573.6	23187.9
P60468	Protein transport protein Sec61 subunit beta	PGPTPSGTNVGSSGRS(UniMod:21)PSKAVAAR	SEC61B	64444.1	106065	89110.1
Q01581	Hydroxymethylglutaryl-CoA synthase, cytoplasmic	PGS(UniMod:21)LPLNAEAC(UniMod:4)WPK	HMGCS1	12559.7	11608.5	9607.28
P45877	Peptidyl-prolyl cis-trans isomerase C	PT(UniMod:21)WLDGKHVVFGK	PPIC	31045.4	27910	29454.9
P45877	Peptidyl-prolyl cis-trans isomerase C	PT(UniMod:21)WLDGKHVVFGK	PPIC	192042	170198	167979
P49454	Centromere protein F	QDSRGS(UniMod:21)PLLGPVVPGPS(UniMod:21)PIPSVTEK	CENPF	#DIV/0!	1963.14	#DIV/0!
P48681	Nestin	QEASTGQSPEDHASLAPPLS(UniMod:21)PDHSSLEAK	NES	6021.19	14797.7	#DIV/0!
P48681	Nestin	QEASTGQSPEDHASLAPPLSPDHS(UniMod:21)SLEAK	NES	7580.89	9823.57	#DIV/0!
P06748	Nucleophosmin	QEKT(UniMod:21)PKT(UniMod:21)PKGPSSVEDIK	NPM1	2558.81	4418.14	#DIV/0!
J3KN01	Afadin	QGAIYHGLATLLNQPS(UniMod:21)PMMQR	AFDN	4314.99	26976.4	12803.8
Q9BTA9	WW domain-containing adapter protein with coiled-coil	QGPVSQSATQQPVTADKQQGHEPVS(UniMod:21)PR	WAC	5032.72	8513.56	6988.55
Q5SW79	Centrosomal protein of 170 kDa	QGS(UniMod:21)FTIEKPSPNIPIELIPHINK	CEP170	17490.8	60932.7	59297
Q13263	Transcription intermediary factor 1-beta	QGSGSS(UniMod:21)QPMEVQEGYGFGSGDDPYSSAEPHVSGVK	TRIM28	#DIV/0!	1462.05	#DIV/0!
Q15365	Poly(rC)-binding protein 1	QIC(UniMod:4)LVMLETLS(UniMod:21)QSPQGR	PCBP1	30657.2	#DIV/0!	#DIV/0!
Q15365	Poly(rC)-binding protein 1	QIC(UniMod:4)LVMLETLSQS(UniMod:21)PQGR	PCBP1	37391.5	53108.7	42580
Q5QJE6	Deoxynucleotidyltransferase terminal-interacting protein 2	QILIAC(UniMod:4)S(UniMod:21)PVSSVR	DNTTIP2	13059.5	19160	11647.7
Q5SW79	Centrosomal protein of 170 kDa	QKS(UniMod:21)EEPSVSIPFLQTALLR	CEP170	18537.9	30928.5	27088.6
A0A2R8Y521	DNA helicase	QLEELLSDM(UniMod:35)KADVTRLPAT(UniMod:21)IAR	CHD4	118387	5996.97	20220.5
Q4V9L6	Transmembrane protein 119	QLQADILAATQNLKS(UniMod:21)PTR	TMEM119	#DIV/0!	#DIV/0!	#DIV/0!
Q9Y6R0	Numb-like protein	QLS(UniMod:21)LRLNELPSTLQR	NUMBL	5687.51	5618.9	9208.4
P04792	Heat shock protein beta-1	QLS(UniMod:21)SGVSEIR	HSPB1	69825.4	15040.1	46046
O14980	Exportin-1	QMS(UniMod:21)VPGIFNPHEIPEEMC(UniMod:4)D	XPO1	6943.21	8047.23	6615.57
A0A0U1RRM6	Protein enabled homolog	QNS(UniMod:21)QLPAQVQNGPSQEELEIQRR	ENAH	10463.5	11943.2	6138.99
Q99613	Eukaryotic translation initiation factor 3 subunit C	QPLLLS(UniMod:21)EDEEDTKR	EIF3C	43594.1	48382.4	50608.3
Q15365	Poly(rC)-binding protein 1	QQSHFAMMHGGTGFAGIDS(UniMod:21)SSPEVK	PCBP1	7042.91	9209.32	5324.73
Q8TF01	Arginine/serine-rich protein PNISR	QRS(UniMod:21)PIALPVKQEPPQIDAVK	PNISR	7345.74	8069.03	8040.55
A0A0A0MSA4	Band 4.1-like protein 3	QS(UniMod:21)PEEDDLKKAPQLEKDVAVLPGLEGR	EPB41L3	78322.5	144162	82294.8
P46937	Transcriptional coactivator YAP1	QS(UniMod:21)SFEIPDDVPLPAGWEMAK	YAP1	11069.1	11068	22277.5
P13861	cAMP-dependent protein kinase type II-alpha regulatory subunit	QSLGHPPPEPGPDRVADAKGDS(UniMod:21)ES(UniMod:21)EEDEDLEVPVPSRFNR	PRKAR2A	#DIV/0!	5839.93	#DIV/0!
E7EX44	Caldesmon	QSVDKVTSPT(UniMod:21)KV	CALD1	27104.3	30970.9	23006.5
Q96TA1	Protein Niban 2	QVVSVVQDEEVGLPFEASPES(UniMod:21)PPPAS(UniMod:21)PDGVTEIR	NIBAN2	2636.34	#DIV/0!	8208.81
Q13595	Transformer-2 protein homolog alpha	RAHT(UniMod:21)PTPGIYMGRPTHSGGGGGGGGGGGGGGGGR	TRA2A	9001.15	13557.5	5994.48
Q13595	Transformer-2 protein homolog alpha	RAHTPT(UniMod:21)PGIYMGRPTHSGGGGGGGGGGGGGGGGR	TRA2A	5921.14	9952.97	5258.3
O95140	Mitofusin-2	RALMGY(UniMod:21)NDQVQR	MFN2	13310.9	6978.04	15307.4
P16949	Stathmin	RAS(UniMod:21)GQAFELILSPR	STMN1	17578.3	32401.9	#DIV/0!
Q8N1F8	Serine/threonine-protein kinase 11-interacting protein	RAS(UniMod:21)ISEPSDTDPEPR	STK11IP	7627.73	6544.74	5772.27
Q00537	Cyclin-dependent kinase 17	RAS(UniMod:21)LSEIGFGK	CDK17	12524.7	10112.7	16483.3
P27816	Microtubule-associated protein 4	RAS(UniMod:21)PSKPASAPASR	MAP4	3301.78	5365.17	5834.41
P27816	Microtubule-associated protein 4	RAS(UniMod:21)PSKPASAPASR	MAP4	5440.17	7826.26	11229.6
A0A1C7CYX1	Mitotic deacetylase-associated SANT domain protein	RAS(UniMod:21)QEANLLTLAQK	MIDEAS	6967.8	8707.01	8987.51
Q96KR1	Zinc finger RNA-binding protein	RDS(UniMod:21)DGVDGFEAEGK	ZFR	1483.27	1805.21	2072.19
Q96KR1	Zinc finger RNA-binding protein	RDS(UniMod:21)DGVDGFEAEGKK	ZFR	3409.93	3006.65	3428.05
A8MXP9	Matrin-3	RDS(UniMod:21)FDDRGPSLNPVLDYDHGSR	MATR3	52107.4	48478.4	61336.8
A8MXP9	Matrin-3	RDS(UniMod:21)FDDRGPSLNPVLDYDHGSR	MATR3	366013	307879	390092
Q9H2G2	STE20-like serine/threonine-protein kinase	RDS(UniMod:21)FIGTPYWMAPEVVMC(UniMod:4)ETSK	SLK	15978	10281	21187.3
A8MXP9	Matrin-3	RDSFDDRGPS(UniMod:21)LNPVLDYDHGSR	MATR3	17861.5	17153	19917.5
Q14671	Pumilio homolog 1	RDSLT(UniMod:21)GSSDLYKR	PUM1	34120.7	28200	32442
F8WD26	LIM domain only protein 7	REDS(UniMod:21)FESLDSLGSR	LMO7	16075	11120.8	20224.6
Q99733	Nucleosome assembly protein 1-like 4	REFITGDVEPTDAES(UniMod:21)EWHSENEEEEKLAGDMK	NAP1L4	9766.25	4335.96	5330.25
Q9C0C2	182 kDa tankyrase-1-binding protein	RFS(UniMod:21)EGVLQSPSQDQEK	TNKS1BP1	11067.3	6220.7	13473.7
F8WD26	LIM domain only protein 7	RGES(UniMod:21)LDNLDSPR	LMO7	27644.1	12164.2	29775.9
Q9H307	Pinin	RGFS(UniMod:21)DSGGGPPAK	PNN	46454.1	48789.1	38354.7
Q96QR8	Transcriptional activator protein Pur-beta	RGGGSGGGEES(UniMod:21)EGEEVDED	PURB	9055.26	9342.37	12833.3
P49736	DNA replication licensing factor MCM2	RGLLYDS(UniMod:21)DEEDEERPAR	MCM2	40793.2	51957.4	44438.1
P49736	DNA replication licensing factor MCM2	RGNDPLTS(UniMod:21)SPGR	MCM2	43974.6	60164.4	48015.3
Q9BUJ2	Heterogeneous nuclear ribonucleoprotein U-like protein 1	RGRS(UniMod:21)PQPPAEEDEDDFDDTLVAIDTYNC(UniMod:4)DLHFK	HNRNPUL1	36039.2	21252.8	26544.7
P98174	FYVE, RhoGEF and PH domain-containing protein 1	RGS(UniMod:21)GSALGGPLDPQFVGPSDTSLGAAPGHR	FGD1	7448.07	5207.19	3726.72
E9PGZ1	Caldesmon	RGS(UniMod:21)IGENQIKDEK	CALD1	17470.6	8112.04	16073.2
E9PGZ1	Caldesmon	RGS(UniMod:21)IGENQIKDEK	CALD1	36893	17099.9	31125.3
Q9NQC3	Reticulon-4	RGS(UniMod:21)SGSVDETLFALPAASEPVIR	RTN4	4619.82	5625.85	4210.42
Q16637	Survival motor neuron protein	RGT(UniMod:21)GQSDDS(UniMod:21)DIWDDTALIK	SMN1	#DIV/0!	2869.91	10238.3
Q16637	Survival motor neuron protein	RGT(UniMod:21)GQSDDSDIWDDTALIK	SMN1	#DIV/0!	7196.32	10508.4
P47974	mRNA decay activator protein ZFP36L2	RHS(UniMod:21)ASNLHALAHPAPSPGSC(UniMod:4)SPK	ZFP36L2	13928.8	13300.2	18647.3
Q7Z309	Protein FAM122B	RIDFTPVS(UniMod:21)PAPS(UniMod:21)PTR	FAM122B	4476.23	4704.16	6374.71
Q9NYF8	Bcl-2-associated transcription factor 1	RIDIS(UniMod:21)PSTLR	BCLAF1	93031.2	144784	100183
Q2M2I8	AP2-associated protein kinase 1	RILS(UniMod:21)DVTHSAVFGVPASK	AAK1	12858	11154.2	20250.7
Q15149	Plectin	RKELEEVS(UniMod:21)PETPVVPATTQR	PLEC	22605.5	#DIV/0!	11858
Q14738	Serine/threonine-protein phosphatase 2A 56 kDa regulatory subunit delta isoform	RKS(UniMod:21)ELPQDVYTIK	PPP2R5D	13176.1	15831.2	15629.5
Q14738	Serine/threonine-protein phosphatase 2A 56 kDa regulatory subunit delta isoform	RKS(UniMod:21)ELPQDVYTIK	PPP2R5D	9143.42	14449.4	14049.4
O96013	Serine/threonine-protein kinase PAK 4	RKS(UniMod:21)LVGTPYWMAPELISR	PAK4	65429.9	55138.4	82570.1
A0A669KB77	Microtubule-associated protein	RKS(UniMod:21)VPSETVVEDSR	MAP2	3540.7	54457.2	13010
A0A669KB77	Microtubule-associated protein	RKS(UniMod:21)VPSETVVEDSRTGLPPVTDENHVIVK	MAP2	#DIV/0!	7689.76	#DIV/0!
Q09161	Nuclear cap-binding protein subunit 1	RKT(UniMod:21)SDANETEDHLESLIC(UniMod:4)K	NCBP1	57079.8	38221.5	82602.4
Q09161	Nuclear cap-binding protein subunit 1	RKTS(UniMod:21)DANETEDHLESLIC(UniMod:4)K	NCBP1	69694	53895.1	85265
Q09161	Nuclear cap-binding protein subunit 1	RKTSDANET(UniMod:21)EDHLESLIC(UniMod:4)K	NCBP1	26669.8	17505.5	28616.4
O14974	Protein phosphatase 1 regulatory subunit 12A	RLAS(UniMod:21)TSDIEEKENR	PPP1R12A	7494.22	3277.37	8656.3
O14974	Protein phosphatase 1 regulatory subunit 12A	RLAST(UniMod:21)SDIEEKENR	PPP1R12A	8344.19	2732.98	9425.41
O14974	Protein phosphatase 1 regulatory subunit 12A	RLAST(UniMod:21)SDIEEKENRDSSSLR	PPP1R12A	11678	#DIV/0!	18141
Q9H6F5	Coiled-coil domain-containing protein 86	RLGGLRPES(UniMod:21)PESLTSVSR	CCDC86	36239.1	42163.7	27142.8
Q00839	Heterogeneous nuclear ribonucleoprotein U	RLS(UniMod:21)DKGLKAELMER	HNRNPU	32487.1	30793.1	36052.3
Q86U86	Protein polybromo-1	RLS(UniMod:21)NLPTVDPIAVC(UniMod:4)HELYNTIR	PBRM1	9527.69	#DIV/0!	10593.9
S4R3H4	Apoptotic chromatin condensation inducer in the nucleus	RLS(UniMod:21)QPESAEKHVTQR	ACIN1	31198	14821.1	21639
P62753	40S ribosomal protein S6	RLS(UniMod:21)S(UniMod:21)LRAS(UniMod:21)TSKSESSQK	RPS6	5333.41	2814.97	56131.3
O75152	Zinc finger CCCH domain-containing protein 11A	RLS(UniMod:21)SASTGKPPLSVEDDFEK	ZC3H11A	3768.9	5944.56	3544.42
Q9Y385	Ubiquitin-conjugating enzyme E2 J1	RLS(UniMod:21)TSPDVIQGHQPR	UBE2J1	37983.4	35164.7	34845
P62753	40S ribosomal protein S6	RLSS(UniMod:21)LRAS(UniMod:21)TSKSESSQK	RPS6	#DIV/0!	14882.9	33411.9
Q92934	Bcl2-associated agonist of cell death	RMS(UniMod:21)DEFVDSFKK	BAD	22328.7	12136.6	23634.2
Q8N163	Cell cycle and apoptosis regulator protein 2	RNAET(UniMod:21)PEATTQQETDTDLPEAPPPPLEPAVIAR	CCAR2	2636.3	2289.45	1720.8
Q7Z417	Nuclear fragile X mental retardation-interacting protein 2	RNS(UniMod:21)AKGC(UniMod:4)ENLNIVQDK	NUFIP2	9390.15	7957.41	8574.35
Q9BX95	Sphingosine-1-phosphate phosphatase 1	RNS(UniMod:21)LTGEEGQLAR	SGPP1	12934.4	7078.67	13010.2
P53602	Diphosphomevalonate decarboxylase	RNS(UniMod:21)RDGDPLPSSLSC(UniMod:4)K	MVD	25242.9	16324.9	22939.5
Q9BTC0	Death-inducer obliterator 1	RNS(UniMod:21)VERPAEPVAGAATPSLVEQQK	DIDO1	9851.13	12857.1	15480.3
Q14166	Tubulin--tyrosine ligase-like protein 12	RPAERS(UniMod:21)SPGQTPEEGAQALAEFAALHGPALR	TTLL12	6446.62	7071.35	#DIV/0!
Q14166	Tubulin--tyrosine ligase-like protein 12	RPAERS(UniMod:21)SPGQTPEEGAQALAEFAALHGPALR	TTLL12	53432.1	91076.7	9750.71
Q14166	Tubulin--tyrosine ligase-like protein 12	RPAERSS(UniMod:21)PGQTPEEGAQALAEFAALHGPALR	TTLL12	36960.7	87378.6	6124.66
Q14166	Tubulin--tyrosine ligase-like protein 12	RPAERSSPGQT(UniMod:21)PEEGAQALAEFAALHGPALR	TTLL12	7312.79	12716.2	1853.22
Q96I25	Splicing factor 45	RPDPDS(UniMod:21)DEDEDYERER	RBM17	19272.7	32779	20273.2
P62995	Transformer-2 protein homolog beta	RPHT(UniMod:21)PTPGIYM(UniMod:35)GR	TRA2B	21678.6	16166.1	19887.3
P62995	Transformer-2 protein homolog beta	RPHT(UniMod:21)PTPGIYM(UniMod:35)GRPTYGSSR	TRA2B	34865.7	33477.2	32658.1
P62995	Transformer-2 protein homolog beta	RPHT(UniMod:21)PTPGIYM(UniMod:35)GRPTYGSSR	TRA2B	99562.1	86340.2	89023
P62995	Transformer-2 protein homolog beta	RPHT(UniMod:21)PTPGIYMGR	TRA2B	72643.8	58903.7	76404.2
P62995	Transformer-2 protein homolog beta	RPHT(UniMod:21)PTPGIYMGRPTYGSSR	TRA2B	72666.8	61801.9	52074.8
P62995	Transformer-2 protein homolog beta	RPHT(UniMod:21)PTPGIYMGRPTYGSSR	TRA2B	293313	240792	216362
P62995	Transformer-2 protein homolog beta	RPHTPT(UniMod:21)PGIYM(UniMod:35)GRPTYGSSR	TRA2B	17998.9	16848.9	13223
P62995	Transformer-2 protein homolog beta	RPHTPT(UniMod:21)PGIYM(UniMod:35)GRPTYGSSR	TRA2B	#DIV/0!	97945.5	96867.4
Q8IXT5	RNA-binding protein 12B	RPLEEDFRRS(UniMod:21)PTEDFR	RBM12B	20169.7	17305.9	26066.8
Q9P035	Very-long-chain (3R)-3-hydroxyacyl-CoA dehydratase 3	RPLFLAPDFDRWLDES(UniMod:21)DAEMELR	HACD3	36013.8	13908.3	26485.2
Q12906	Interleukin enhancer-binding factor 3	RPMEEDGEEKS(UniMod:21)PSK	ILF3	9650.86	6194.75	8586.35
Q12906	Interleukin enhancer-binding factor 3	RPMEEDGEEKS(UniMod:21)PSK	ILF3	7251.43	7716.77	11973
Q12906	Interleukin enhancer-binding factor 3	RPMEEDGEEKS(UniMod:21)PSKK	ILF3	8257.84	8127.21	9717.25
Q12996	Cleavage stimulation factor subunit 3	RPNEDS(UniMod:21)DEDEEKGAVVPPVHDIYR	CSTF3	7598.68	9019.7	5988.62
Q12996	Cleavage stimulation factor subunit 3	RPNEDS(UniMod:21)DEDEEKGAVVPPVHDIYR	CSTF3	47342.3	54976.2	56709.6
Q01082	Spectrin beta chain, non-erythrocytic 1	RPPS(UniMod:21)PEPSTK	SPTBN1	20998.6	8647.12	11581.6
Q02952	A-kinase anchor protein 12	RPS(UniMod:21)ESDKEDELDKVK	AKAP12	#DIV/0!	#DIV/0!	28428.7
Q9BXB4	Oxysterol-binding protein-related protein 11	RPS(UniMod:21)QNAISFFNVGHSK	OSBPL11	20342.5	25454.1	32312.8
Q02952	A-kinase anchor protein 12	RPSES(UniMod:21)DKEDELDKVK	AKAP12	#DIV/0!	#DIV/0!	39352.1
Q01581	Hydroxymethylglutaryl-CoA synthase, cytoplasmic	RPTPNDDTLDEGVGLVHSNIATEHIPS(UniMod:21)PAK	HMGCS1	2306.5	4383.3	2178.22
J3KN01	Afadin	RQESRT(UniMod:21)QDASGPELILPASIEFR	AFDN	5487.57	12197.4	6519.82
Q9UIG0	Tyrosine-protein kinase BAZ1B	RQS(UniMod:21)LELQKC(UniMod:4)EEILHK	BAZ1B	20847.7	9927.84	5634.62
Q96D71	RalBP1-associated Eps domain-containing protein 1	RQSSS(UniMod:21)Y(UniMod:21)DDPWKITDEQR	REPS1	8833.19	11786.3	9725.38
P49736	DNA replication licensing factor MCM2	RRGNDPLTS(UniMod:21)SPGR	MCM2	5811.1	5568.53	7052.63
Q9NQC3	Reticulon-4	RRGS(UniMod:21)S(UniMod:21)GSVDETLFALPAASEPVIR	RTN4	#DIV/0!	14120.5	6295.42
Q9NQC3	Reticulon-4	RRGS(UniMod:21)SGS(UniMod:21)VDETLFALPAASEPVIR	RTN4	6266.66	10019.7	7767.84
Q9NQC3	Reticulon-4	RRGS(UniMod:21)SGSVDETLFALPAASEPVIR	RTN4	24582.8	34116.8	22216.3
O43318	Mitogen-activated protein kinase kinase kinase 7	RRS(UniMod:21)IQDLTVTGTEPGQVSSR	MAP3K7	15165	27081.6	18559.7
P48681	Nestin	RRS(UniMod:21)LGEQDQMTLRPPEK	NES	10945.7	25425.6	#DIV/0!
Q5VUA4	Zinc finger protein 318	RRS(UniMod:21)PGLC(UniMod:4)SDSLEK	ZNF318	6601.38	10779.5	5536.45
P18754	Regulator of chromosome condensation	RRS(UniMod:21)PPADAIPK	RCC1	17198.7	13514	16454.7
P18754	Regulator of chromosome condensation	RRS(UniMod:21)PPADAIPK	RCC1	27697.9	24367.2	31632.3
P62995	Transformer-2 protein homolog beta	RRS(UniMod:21)PS(UniMod:21)PYYSR	TRA2B	35720	42414.4	26767.8
P62995	Transformer-2 protein homolog beta	RRS(UniMod:21)PS(UniMod:21)PYYSR	TRA2B	29988.1	30597.9	23531.6
Q66K74	Microtubule-associated protein 1S	RS(UniMod:21)ASPHDVDLC(UniMod:4)LVSPC(UniMod:4)EFEHR	MAP1S	3950.15	#DIV/0!	7661.59
Q66K74	Microtubule-associated protein 1S	RS(UniMod:21)ASPHDVDLC(UniMod:4)LVSPC(UniMod:4)EFEHR	MAP1S	12732.2	7174.06	18991.9
Q9NQ29	Putative RNA-binding protein Luc7-like 1	RS(UniMod:21)EEKEAGEI	LUC7L	4281.06	4822.23	2532.55
P62995	Transformer-2 protein homolog beta	RS(UniMod:21)PS(UniMod:21)PYYSR	TRA2B	14830.8	15210.7	10761.1
Q8ND56	Protein LSM14 homolog A	RS(UniMod:21)PVSTRPLPSASQK	LSM14A	8875.17	13131.2	11219.9
A0A3B3IRZ4	IQ motif and SEC7 domain-containing protein 1	RS(UniMod:21)SAGSLESNVEGSIISSPHMR	IQSEC1	16152.6	16592.7	7537.16
Q8N6T3	ADP-ribosylation factor GTPase-activating protein 1	RS(UniMod:21)SDSWEVWGSASTNR	ARFGAP1	#DIV/0!	6591.98	8197.2
Q92576	PHD finger protein 3	RS(UniMod:21)SKSFSLDEPPLFIPDNIATIR	PHF3	8684.19	#DIV/0!	#DIV/0!
O14974	Protein phosphatase 1 regulatory subunit 12A	RS(UniMod:21)TQGVTLTDLQEAEK	PPP1R12A	10861.4	5546.78	20316.4
Q66K74	Microtubule-associated protein 1S	RSAS(UniMod:21)PHDVDLC(UniMod:4)LVSPC(UniMod:4)EFEHRK	MAP1S	16584.2	11638.2	27266.4
Q12888	TP53-binding protein 1	RSDS(UniMod:21)PEIPFQAAAGPSDGLDASSPGNSFVGLR	TP53BP1	10602.7	13699.3	18395.5
Q86W92	Liprin-beta-1	RSQST(UniMod:21)TFNPDDMSEPEFKR	PPFIBP1	8413.1	12840.4	23571.5
Q92576	PHD finger protein 3	RSS(UniMod:21)KSFSLDEPPLFIPDNIATIR	PHF3	5686.89	11338.3	7478.01
Q9UQ35	Serine/arginine repetitive matrix protein 2	RVPS(UniMod:21)PTPAPK	SRRM2	131283	160251	122910
Q9UQ35	Serine/arginine repetitive matrix protein 2	RVPSPT(UniMod:21)PAPK	SRRM2	140023	132055	#DIV/0!
O94885	SAM and SH3 domain-containing protein 1	RVS(UniMod:21)QDLEVEKPDASPTSLQLR	SASH1	4541.22	13311.1	5909.85
Q14157	Ubiquitin-associated protein 2-like	RYPSSISS(UniMod:21)SPQKDLTQAK	UBAP2L	78042	#DIV/0!	73657.5
Q14157	Ubiquitin-associated protein 2-like	RYPSSISSS(UniMod:21)PQKDLTQAK	UBAP2L	78080.6	93978.3	81889.3
O00193	Small acidic protein	S(UniMod:21)ASPDDDLGSSNWEAADLGNEERKQK	SMAP	4171.73	3206.86	2875.23
Q66K74	Microtubule-associated protein 1S	S(UniMod:21)ASPHDVDLC(UniMod:4)LVSPC(UniMod:4)EFEHRK	MAP1S	10593.6	7885.46	21652.3
Q8TEA8	D-aminoacyl-tRNA deacylase 1	S(UniMod:21)ASSGAEGDVSSEREP	DTD1	18195.8	17266.6	33774.1
P47756	F-actin-capping protein subunit beta	S(UniMod:21)DQQLDC(UniMod:4)ALDLMR	CAPZB	137918	208442	176292
P47756	F-actin-capping protein subunit beta	S(UniMod:21)DQQLDC(UniMod:4)ALDLMR	CAPZB	7589.26	8014.19	6660.07
Q12888	TP53-binding protein 1	S(UniMod:21)DSPEIPFQAAAGPSDGLDASSPGNSFVGLR	TP53BP1	14520	18392	21683.8
Q9Y383	Putative RNA-binding protein Luc7-like 2	S(UniMod:21)EDRRS(UniMod:21)SEEREAGEI	LUC7L2	16034.8	11324.5	12612.1
Q9Y383	Putative RNA-binding protein Luc7-like 2	S(UniMod:21)EDRRSS(UniMod:21)EEREAGEI	LUC7L2	14406.3	13010.3	12908
P09651	Heterogeneous nuclear ribonucleoprotein A1	S(UniMod:21)ESPKEPEQLR	HNRNPA1	186036	#DIV/0!	#DIV/0!
P09651	Heterogeneous nuclear ribonucleoprotein A1	S(UniMod:21)ESPKEPEQLRK	HNRNPA1	5214.43	2983.73	5594.67
P16403	Histone H1.2	S(UniMod:21)ETAPAAPAAAPPAEK	H1-2	23985.2	28098.7	12806.6
P10412	Histone H1.4	S(UniMod:21)ETAPAAPAAPAPAEK	H1-4	50639.4	44679.3	24022.9
P16401	Histone H1.5	S(UniMod:21)ETAPAETATPAPVEK	H1-5	#DIV/0!	9650.4	35872.8
Q6NUK4	Receptor expression-enhancing protein 3	S(UniMod:21)FSMHDLTTIQGDEPVGQRPYQPLPEAK	REEP3	#DIV/0!	2606.61	5106.85
Q6NZI2	Caveolae-associated protein 1	S(UniMod:21)FTPDHVVYAR	CAVIN1	#DIV/0!	4937.53	22574.8
Q9UQ80	Proliferation-associated protein 2G4	S(UniMod:21)GEDEQQEQTIAEDLVVTK	PA2G4	9975.48	9021.03	11750.8
Q07666	KH domain-containing, RNA-binding, signal transduction-associated protein 1	S(UniMod:21)GSM(UniMod:35)DPSGAHPSVR	KHDRBS1	20661.3	12313.7	23502.9
Q07666	KH domain-containing, RNA-binding, signal transduction-associated protein 1	S(UniMod:21)GSMDPSGAHPSVR	KHDRBS1	71233.2	47535.1	66994.8
P17812	CTP synthase 1	S(UniMod:21)GSSSPDSEITELKFPSINHD	CTPS1	15513.8	13158.3	22614.2
Q5VT52	Regulation of nuclear pre-mRNA domain-containing protein 2	S(UniMod:21)GTPTQDEMMDKPTSSSVDTMSLLSK	RPRD2	7930.14	10352.1	7474.63
Q9Y478	5'-AMP-activated protein kinase subunit beta-1	S(UniMod:21)HNNFVAILDLPEGEHQYK	PRKAB1	13088.8	18237.9	21203.5
Q6ICG6	Uncharacterized protein KIAA0930	S(UniMod:21)HSANDSEEFFREDDGGADLHNATNLR	KIAA0930	8211.67	11064.7	2566.53
Q9UJM3	ERBB receptor feedback inhibitor 1	S(UniMod:21)HSGPAGSFNKPAIR	ERRFI1	16424.6	6192.65	22849.2
Q9NYI0	PH and SEC7 domain-containing protein 3	S(UniMod:21)HSSPSLNPDTSPITAK	PSD3	7846.58	1829.2	4248.3
Q7Z2Z1	Treslin	S(UniMod:21)HSVSAVDGLEDKLDNFKK	TICRR	13043.3	15437.1	10230.4
Q08AD1	Calmodulin-regulated spectrin-associated protein 2	S(UniMod:21)ISNEGLTLNNSHVSK	CAMSAP2	17424.9	22942.8	21458.6
P35749	Myosin-11	S(UniMod:21)KFKS(UniMod:21)T(UniMod:21)IAALEAK	MYH11	106374	97970	93720.9
Q8NC51	Plasminogen activator inhibitor 1 RNA-binding protein	S(UniMod:21)KSEEAHAEDSVM(UniMod:35)DHHFR	SERBP1	157068	62093.9	147440
Q8NC51	Plasminogen activator inhibitor 1 RNA-binding protein	S(UniMod:21)KSEEAHAEDSVMDHHFR	SERBP1	#DIV/0!	29537	73621.8
Q8NC51	Plasminogen activator inhibitor 1 RNA-binding protein	S(UniMod:21)KSEEAHAEDSVMDHHFR	SERBP1	363662	125244	265072
P18615	Negative elongation factor E	S(UniMod:21)LSEQPVMDTATATEQAK	NELFE	35745.5	44630.1	47300.4
P35611	Alpha-adducin	S(UniMod:21)PGSPVGEGTGSPPKWQIGEQEFEALMR	ADD1	9601.65	12195.8	15663.8
Q68EM7	Rho GTPase-activating protein 17	S(UniMod:21)PSPPTQHTGQPPGQPSAPSQLSAPR	ARHGAP17	14114.8	9383.47	10541
Q96TC7	Regulator of microtubule dynamics protein 3	S(UniMod:21)QSLPNSLDYTQTSDPGRHVMLLR	RMDN3	5206.45	5494.17	3697.61
P23588	Eukaryotic translation initiation factor 4B	S(UniMod:21)QSSDTEQQSPTSGGGK	EIF4B	9245.01	4626.52	4902.01
Q13435	Splicing factor 3B subunit 2	S(UniMod:21)RGSDSPAADVEIEYVTEEPEIYEPNFIFFK	SF3B2	4663.45	#DIV/0!	2582.77
I3L2J0	Protein capicua homolog	S(UniMod:21)RQPSPLLLLPPPAGLTSDPGPSVR	CIC	9996.81	12717	14863.5
E3W994	CLIP-associating protein 2	S(UniMod:21)RSDIDVNAAAGAK	CLASP2	27383.4	22873.8	21755.9
Q7Z460	CLIP-associating protein 1	S(UniMod:21)RSDIDVNAAASAK	CLASP1	28239.8	26296.9	25582.6
O15085	Rho guanine nucleotide exchange factor 11	S(UniMod:21)RSDVDMDAAAEATR	ARHGEF11	2393.95	2516.63	1892.42
Q9HCI7	E3 ubiquitin-protein ligase MSL2	S(UniMod:21)RSESDSEKVQPLPISTIIR	MSL2	7945.69	8201.76	8552.14
Q13263	Transcription intermediary factor 1-beta	S(UniMod:21)RSGEGEVSGLMR	TRIM28	39617	65542.5	100821
Q14C86	GTPase-activating protein and VPS9 domain-containing protein 1	S(UniMod:21)RSSDIVSSVR	GAPVD1	35854.6	25038.6	40231.3
Q9UQ35	Serine/arginine repetitive matrix protein 2	S(UniMod:21)RTPPSAPSQSR	SRRM2	14631.3	9266.16	9424.22
P51991	Heterogeneous nuclear ribonucleoprotein A3	S(UniMod:21)SGSPYGGGYGSGGGSGGYGSR	HNRNPA3	56869.9	100467	53865.8
P52594	Arf-GAP domain and FG repeat-containing protein 1	S(UniMod:21)SSADFGTFNTSQSHQTASAVSK	AGFG1	5183.22	5508.11	#DIV/0!
O95639	Cleavage and polyadenylation specificity factor subunit 4	S(UniMod:21)SSLIQLTSQNSSPNQQR	CPSF4	23248.2	14666.7	15816.8
Q13283	Ras GTPase-activating protein-binding protein 1	S(UniMod:21)SSPAPADIAQTVQEDLR	G3BP1	99626.5	202598	179405
Q7Z460	CLIP-associating protein 1	S(UniMod:21)SSPGKLLGSGYGGLTGGSSR	CLASP1	15004.2	19673.4	11724
Q9UHB7	AF4/FMR2 family member 4	S(UniMod:21)SSPGKPQAVSSLNSSHSR	AFF4	16595.6	20915.7	16650.5
A0A1B0GUI1	Ral GTPase-activating protein subunit alpha-1	S(UniMod:21)SSTSDILEPFTVER	RALGAPA1	4668.93	4765.21	#DIV/0!
Q15149	Plectin	S(UniMod:21)SSVGSSSSYPISPAVSR	PLEC	183828	33396.1	191960
P42166	Lamina-associated polypeptide 2, isoform alpha	S(UniMod:21)STPLPTISSSAENTR	TMPO	51732.7	21476.1	28028.5
Q9UQ35	Serine/arginine repetitive matrix protein 2	S(UniMod:21)STPPGESYFGVSSLQLK	SRRM2	27470.7	51577.7	19408
Q14676	Mediator of DNA damage checkpoint protein 1	S(UniMod:21)SVKTPETVVPAAPELQPSTSTDQPVTPEPTSR	MDC1	2889.43	2967.41	1915.55
Q8N6H7	ADP-ribosylation factor GTPase-activating protein 2	S(UniMod:21)SVSHSVLSEMQVIEQETPVSAK	ARFGAP2	12170.8	6632.37	9553.33
P57764	Gasdermin-D	S(UniMod:21)TSEGAWPQLPSGLSMMR	GSDMD	10051.2	#DIV/0!	15780
A8MXP9	Matrin-3	S(UniMod:21)YSPDGKESPSDKK	MATR3	8217.5	9643.11	9473.1
P40818	Ubiquitin carboxyl-terminal hydrolase 8	S(UniMod:21)YSSPDITQAIQEEEKR	USP8	9371.78	12857.4	13108.2
Q15811	Intersectin-1	SAFTPATATGS(UniMod:21)SPSPVLGQGEKVEGLQAQALYPWR	ITSN1	4936.67	12531.3	7733.43
O00178	GTP-binding protein 1	SAMDSPVPASMFAPEPS(UniMod:21)SPGAAR	GTPBP1	18238.8	49533.2	19048.9
O00178	GTP-binding protein 1	SAMDSPVPASMFAPEPSS(UniMod:21)PGAAR	GTPBP1	22079.5	39060.3	18805.9
Q9UQ35	Serine/arginine repetitive matrix protein 2	SATRPS(UniMod:21)PS(UniMod:21)PERSSTGPEPPAPTPLLAER	SRRM2	38651.6	29602.5	19749.6
Q9UQ35	Serine/arginine repetitive matrix protein 2	SC(UniMod:4)FES(UniMod:21)SPDPELK	SRRM2	21142.2	27759.6	9064.93
Q9UQ35	Serine/arginine repetitive matrix protein 2	SC(UniMod:4)FES(UniMod:21)SPDPELKSR	SRRM2	59181.2	35304.5	30829
Q9UQ35	Serine/arginine repetitive matrix protein 2	SC(UniMod:4)FESS(UniMod:21)PDPELK	SRRM2	11561.9	22799	15426.9
Q9UQ35	Serine/arginine repetitive matrix protein 2	SC(UniMod:4)FESS(UniMod:21)PDPELKS(UniMod:21)RTPSR	SRRM2	4325.19	5617.35	4353.82
Q9BY44	Eukaryotic translation initiation factor 2A	SDKS(UniMod:21)PDLAPTPAPQSTPR	EIF2A	26685.5	23437.3	27603
Q12888	TP53-binding protein 1	SDS(UniMod:21)PEIPFQAAAGPSDGLDASSPGNSFVGLR	TP53BP1	7286.54	8490.42	5273.69
Q9Y383	Putative RNA-binding protein Luc7-like 2	SEDRRS(UniMod:21)SEEREAGEI	LUC7L2	4159.36	1279.29	1582.48
Q13427	Peptidyl-prolyl cis-trans isomerase G	SELNEIKENQRS(UniMod:21)PVR	PPIG	7910.62	8811.22	5613.58
P23497	Nuclear autoantigen Sp-100	SEPVINNDNPLES(UniMod:21)NDEKEGQEATC(UniMod:4)SRPQIVPEPMDFRK	SP100	2417.28	#DIV/0!	2149.19
P09651	Heterogeneous nuclear ribonucleoprotein A1	SES(UniMod:21)PKEPEQLR	HNRNPA1	253602	195126	189424
P09651	Heterogeneous nuclear ribonucleoprotein A1	SES(UniMod:21)PKEPEQLRK	HNRNPA1	5724.09	4723.16	4353.99
P10412	Histone H1.4	SETAPAAPAAPAPAEKT(UniMod:21)PVK	H1-4	2733.46	4305.35	#DIV/0!
P10412	Histone H1.4	SETAPAAPAAPAPAEKT(UniMod:21)PVKK	H1-4	6462.34	17291.6	2402.26
P10412	Histone H1.4	SETAPAAPAAPAPAEKT(UniMod:21)PVKKK	H1-4	8565.87	14419	2487.6
Q9UHB6	LIM domain and actin-binding protein 1	SEVQQPVHPKPLS(UniMod:21)PDSR	LIMA1	10839.8	26630.6	10171.7
Q69YN4	Protein virilizer homolog	SFLSEPS(UniMod:21)SPGRTK	VIRMA	18269.5	20216.9	18664.2
Q69YN4	Protein virilizer homolog	SFLSEPSS(UniMod:21)PGRTK	VIRMA	13336.9	11614.7	#DIV/0!
P02545	Prelamin-A/C	SGAQASS(UniMod:21)TPLS(UniMod:21)PTR	LMNA	7462.36	#DIV/0!	11042.3
P02545	Prelamin-A/C	SGAQASSTPLS(UniMod:21)PTR	LMNA	105657	35970.8	105978
Q9H1E3	Nuclear ubiquitous casein and cyclin-dependent kinase substrate 1	SGKNS(UniMod:21)QEDS(UniMod:21)EDSEDKDVK	NUCKS1	#DIV/0!	#DIV/0!	#DIV/0!
Q53EL6	Programmed cell death protein 4	SGLTVPT(UniMod:21)SPKGR	PDCD4	21921	32369.9	42892.6
Q01518	Adenylyl cyclase-associated protein 1	SGPKPFSAPKPQT(UniMod:21)S(UniMod:21)PSPK	CAP1	7208.75	7226.09	10885.8
Q01518	Adenylyl cyclase-associated protein 1	SGPKPFSAPKPQT(UniMod:21)S(UniMod:21)PSPK	CAP1	9868.02	11277.3	20817.5
Q01518	Adenylyl cyclase-associated protein 1	SGPKPFSAPKPQT(UniMod:21)SPSPK	CAP1	8660.97	11340.5	23856.2
Q01518	Adenylyl cyclase-associated protein 1	SGPKPFSAPKPQT(UniMod:21)SPSPK	CAP1	134821	176413	#DIV/0!
Q01518	Adenylyl cyclase-associated protein 1	SGPKPFSAPKPQT(UniMod:21)SPSPKR	CAP1	28824.2	36800	62384.1
Q01518	Adenylyl cyclase-associated protein 1	SGPKPFSAPKPQTS(UniMod:21)PS(UniMod:21)PK	CAP1	#DIV/0!	5030.28	5880.22
Q01518	Adenylyl cyclase-associated protein 1	SGPKPFSAPKPQTS(UniMod:21)PS(UniMod:21)PKR	CAP1	6396.45	7108.5	11773.8
Q01518	Adenylyl cyclase-associated protein 1	SGPKPFSAPKPQTS(UniMod:21)PSPK	CAP1	8675.05	14218.9	24530
Q01518	Adenylyl cyclase-associated protein 1	SGPKPFSAPKPQTS(UniMod:21)PSPK	CAP1	150608	197563	366582
Q01518	Adenylyl cyclase-associated protein 1	SGPKPFSAPKPQTS(UniMod:21)PSPKR	CAP1	#DIV/0!	#DIV/0!	64976.2
P17812	CTP synthase 1	SGSSS(UniMod:21)PDSEITELKFPSINHD	CTPS1	17275.9	13942.7	20151.9
A0A669KB77	Microtubule-associated protein	SGTSTPTTPGSTAITPGT(UniMod:21)PPSYSSR	MAP2	11695.6	120452	23195.9
P09651	Heterogeneous nuclear ribonucleoprotein A1	SHFEQWGT(UniMod:21)LTDC(UniMod:4)VVM(UniMod:35)RDPNTKR	HNRNPA1	63592	26376.7	43769.2
P42166	Lamina-associated polypeptide 2, isoform alpha	SHISDQS(UniMod:21)PLSSK	TMPO	#DIV/0!	9107.56	5911.24
P13612	Integrin alpha-4	SILQEENRRDS(UniMod:21)WSYINSK	ITGA4	12241.6	17209.8	8120.44
P06748	Nucleophosmin	SIRDT(UniMod:21)PAKNAQK	NPM1	3084.82	3415.99	4476.78
O00273	DNA fragmentation factor subunit alpha	SISASKAS(UniMod:21)PPGDLQNPK	DFFA	#DIV/0!	13857.7	#DIV/0!
P16949	Stathmin	SKESVPEFPLS(UniMod:21)PPK	STMN1	#DIV/0!	48296.9	56084.9
P16949	Stathmin	SKESVPEFPLS(UniMod:21)PPKKK	STMN1	30936.2	139449	91602.6
Q8WVM8	Sec1 family domain-containing protein 1	SKLEDIANAALAASAVT(UniMod:21)QVAK	SCFD1	115729	28017.5	34366.6
O00429	Dynamin-1-like protein	SKPIPIMPAS(UniMod:21)PQKGHAVNLLDVPVPVAR	DNM1L	4670.17	5603.95	4910.68
Q8NC51	Plasminogen activator inhibitor 1 RNA-binding protein	SKS(UniMod:21)EEAHAEDSVM(UniMod:35)DHHFR	SERBP1	16861.7	4096.31	12421
Q8NC51	Plasminogen activator inhibitor 1 RNA-binding protein	SKS(UniMod:21)EEAHAEDSVM(UniMod:35)DHHFR	SERBP1	174039	#DIV/0!	120468
Q8NC51	Plasminogen activator inhibitor 1 RNA-binding protein	SKS(UniMod:21)EEAHAEDSVMDHHFR	SERBP1	98132.1	34172.4	73461.8
A0A494BZV2	Myosin phosphatase Rho-interacting protein	SKS(UniMod:21)LKEGLTVQER	MPRIP	7211.93	8757.22	11116.2
Q1KMD3	Heterogeneous nuclear ribonucleoprotein U-like protein 2	SKS(UniMod:21)PLPPEEEAKDEEEDQTLVNLDTYTSDLHFQVSK	HNRNPUL2	12041	7167.87	18917.8
Q1KMD3	Heterogeneous nuclear ribonucleoprotein U-like protein 2	SKS(UniMod:21)PLPPEEEAKDEEEDQTLVNLDTYTSDLHFQVSKDR	HNRNPUL2	14171.5	5075.8	13262.5
A0A494BZV2	Myosin phosphatase Rho-interacting protein	SKT(UniMod:21)FDWAEFRPIQQALAQER	MPRIP	10925.4	6816.08	10996.8
P23588	Eukaryotic translation initiation factor 4B	SLENET(UniMod:21)LNKEEDC(UniMod:4)HSPTSKPPKPDQPLK	EIF4B	11408.4	21613.8	9668.54
P23588	Eukaryotic translation initiation factor 4B	SLENETLNKEEDC(UniMod:4)HS(UniMod:21)PTSKPPKPDQPLK	EIF4B	25199.4	43782.6	23703.8
P48681	Nestin	SLGAWNLENLRS(UniMod:21)PEEVDKESQR	NES	3779.31	9249.56	#DIV/0!
E7ETY2	Treacle protein	SLGNILQAKPT(UniMod:21)SSPAKGPPQK	TCOF1	4047.52	3504.14	7698.06
E7ETY2	Treacle protein	SLGNILQAKPT(UniMod:21)SSPAKGPPQK	TCOF1	39998.5	48494.8	100277
E7ETY2	Treacle protein	SLGNILQAKPTS(UniMod:21)SPAKGPPQK	TCOF1	38379.1	50105.9	92576.8
E7ETY2	Treacle protein	SLGNILQAKPTSS(UniMod:21)PAKGPPQK	TCOF1	45210.7	#DIV/0!	116657
Q9H2U2	Inorganic pyrophosphatase 2, mitochondrial	SLVESVSS(UniMod:21)SPNKESNEEEQVWHFLGK	PPA2	20675.6	13956.1	14463.6
P08670	Vimentin	SLYAS(UniMod:21)SPGGVYATR	VIM	66846.4	#DIV/0!	#DIV/0!
P08670	Vimentin	SLYASS(UniMod:21)PGGVYATR	VIM	75920.3	191931	432631
Q86WB0	Nuclear-interacting partner of ALK	SMGTGDTPGLEVPS(UniMod:21)SPLR	ZC3HC1	11037.8	11632	9334.55
Q86WB0	Nuclear-interacting partner of ALK	SMGTGDTPGLEVPSS(UniMod:21)PLRK	ZC3HC1	23924.6	21649.8	25883
Q14157	Ubiquitin-associated protein 2-like	SPAVATSTAAPPPPS(UniMod:21)SPLPSK	UBAP2L	33191	51985.4	45752.9
Q14157	Ubiquitin-associated protein 2-like	SPAVATSTAAPPPPSS(UniMod:21)PLPSK	UBAP2L	40801.7	47459.5	54682.4
P35611	Alpha-adducin	SPGS(UniMod:21)PVGEGTGSPPKWQIGEQEFEALMR	ADD1	9073.77	6305.06	12233.1
P07197	Neurofilament medium polypeptide	SPVPKS(UniMod:21)PVEEAK	NEFM	30888.2	5360.53	2885.37
P10636	Microtubule-associated protein tau	SPVVSGDT(UniMod:21)SPR	MAPT	#DIV/0!	14487.2	#DIV/0!
Q86WB0	Nuclear-interacting partner of ALK	SQDATFSPGSEQAEKS(UniMod:21)PGPIVSR	ZC3HC1	6980.36	6203.03	5098.74
Q96F86	Enhancer of mRNA-decapping protein 3	SQDVAVS(UniMod:21)PQQQQC(UniMod:4)SK	EDC3	6656.01	8089.65	10610.1
Q86UE4	Protein LYRIC	SQEPIPDDQKVS(UniMod:21)DDDKEKGEGALPTGK	MTDH	5017.02	5775.17	3355.05
Q86UE4	Protein LYRIC	SQEPIPDDQKVS(UniMod:21)DDDKEKGEGALPTGK	MTDH	51891	37062.4	25040
E9PHV5	Protein ITPRID2	SQS(UniMod:21)LPTTLLSPVR	ITPRID2	18451.2	25012.8	16939.1
Q86W92	Liprin-beta-1	SQS(UniMod:21)TTFNPDDMSEPEFKR	PPFIBP1	15304.7	23258	40157.9
O75151	Lysine-specific demethylase PHF2	SRESAS(UniMod:21)PTIPNLDLLEAHTK	PHF2	9531.6	15259.2	5980
Q4G0J3	La-related protein 7	SRPTSEGS(UniMod:21)DIESTEPQK	LARP7	8648.87	7785.55	6641.32
E3W994	CLIP-associating protein 2	SRS(UniMod:21)DIDVNAAAGAK	CLASP2	28821.6	27339.9	20470.8
Q7Z460	CLIP-associating protein 1	SRS(UniMod:21)DIDVNAAASAK	CLASP1	27529.7	26590	19369.5
Q9HCI7	E3 ubiquitin-protein ligase MSL2	SRS(UniMod:21)ESDSEKVQPLPISTIIR	MSL2	#DIV/0!	7747.48	9158.44
Q13263	Transcription intermediary factor 1-beta	SRS(UniMod:21)GEGEVSGLM(UniMod:35)R	TRIM28	12789.5	18692.9	28616.9
Q13263	Transcription intermediary factor 1-beta	SRS(UniMod:21)GEGEVSGLMR	TRIM28	54191.4	85626	108256
Q9NTZ6	RNA-binding protein 12	SRS(UniMod:21)RS(UniMod:21)PHEAGFC(UniMod:4)VYLK	RBM12	19115.7	24045.4	24472.1
Q9UDY2	Tight junction protein ZO-2	SRS(UniMod:21)WEDSPER	TJP2	1555.98	4311.17	4865.8
Q9UGV2	Protein NDRG3	SRTHST(UniMod:21)SSSLGSGESPFSR	NDRG3	6896.6	3911.16	15922
Q9UGV2	Protein NDRG3	SRTHSTSS(UniMod:21)SLGSGESPFSR	NDRG3	5798.09	#DIV/0!	17120.2
Q9UPN6	SR-related and CTD-associated factor 8	SSEPVKETVQTTQS(UniMod:21)PTPVEK	SCAF8	10723.4	11436	13980.5
Q9UPN6	SR-related and CTD-associated factor 8	SSEPVKETVQTTQS(UniMod:21)PTPVEK	SCAF8	4042.13	6453.58	7733.02
P78527	DNA-dependent protein kinase catalytic subunit	SSFDWLTGSSTDPLVDHT(UniMod:21)SPSSDSLLFAHK	PRKDC	4927.03	3234.78	5224.88
Q02543	60S ribosomal protein L18a	SSGEIVYC(UniMod:4)GQVFEKS(UniMod:21)PLR	RPL18A	5192.82	4152.04	2731.66
Q9UQ35	Serine/arginine repetitive matrix protein 2	SSGHSSSELS(UniMod:21)PDAVEK	SRRM2	9495.8	10042.9	7708.11
Q07666	KH domain-containing, RNA-binding, signal transduction-associated protein 1	SSGRSGS(UniMod:21)MDPSGAHPSVR	KHDRBS1	26284.7	16551	29555.2
P51991	Heterogeneous nuclear ribonucleoprotein A3	SSGSPY(UniMod:21)GGGYGSGGGSGGYGSR	HNRNPA3	45754.4	#DIV/0!	49966.4
P25788	Proteasome subunit alpha type-3	SSIGTGY(UniMod:21)DLSASTFSPDGR	PSMA3	4985.52	4355.61	5777.22
Q8ND56	Protein LSM14 homolog A	SSPQLDPLRKS(UniMod:21)PTMEQAVQTASAHLPAPAAVGR	LSM14A	20894.5	22586.7	19079
S4R3H4	Apoptotic chromatin condensation inducer in the nucleus	SSSISEEKGDS(UniMod:21)DDEKPR	ACIN1	4184.96	4051.87	2640.81
S4R3H4	Apoptotic chromatin condensation inducer in the nucleus	SSSISEEKGDS(UniMod:21)DDEKPR	ACIN1	9551.97	7042.52	5744.01
Q14676	Mediator of DNA damage checkpoint protein 1	SSVKT(UniMod:21)PEPVVPTAPEPHPTTSTDQPVTPK	MDC1	7510.49	3821.31	5168.32
Q14676	Mediator of DNA damage checkpoint protein 1	SSVKT(UniMod:21)PETVVPAAPELQPSTSTDQPVTPEPTSR	MDC1	3658.61	6147.37	3070.64
Q13263	Transcription intermediary factor 1-beta	STAPSAAASAS(UniMod:21)ASAAASSPAGGGAEALELLEHC(UniMod:4)GVC(UniMod:4)R	TRIM28	49279.9	98006.1	28153.8
Q13263	Transcription intermediary factor 1-beta	STAPSAAASAS(UniMod:21)ASAAASSPAGGGAEALELLEHC(UniMod:4)GVC(UniMod:4)R	TRIM28	16399.4	30772.9	18499
Q13263	Transcription intermediary factor 1-beta	STAPSAAASASASAAASS(UniMod:21)PAGGGAEALELLEHC(UniMod:4)GVC(UniMod:4)R	TRIM28	1987.27	2966.89	2090.52
P35606	Coatomer subunit beta'	STAQQELDGKPAS(UniMod:21)PTPVIVASHTANKEEK	COPB2	12990.3	8600.54	15960.4
P35606	Coatomer subunit beta'	STAQQELDGKPASPTPVIVAS(UniMod:21)HTANKEEK	COPB2	13599.1	9148.58	13443.3
Q2TBE0	CWF19-like protein 2	STFAGSPERES(UniMod:21)IHILSVDEK	CWF19L2	4744.31	5354.66	4706.1
Q9NYF8	Bcl-2-associated transcription factor 1	STFREES(UniMod:21)PLR	BCLAF1	33976.1	48963.4	34694.5
Q9NYF8	Bcl-2-associated transcription factor 1	STFREES(UniMod:21)PLRIK	BCLAF1	187748	274881	168950
Q12888	TP53-binding protein 1	STPFIVPS(UniMod:21)SPTEQEGR	TP53BP1	8605.15	15807.1	17006
Q12888	TP53-binding protein 1	STPFIVPSS(UniMod:21)PTEQEGR	TP53BP1	2107.15	17605.9	15398
Q9UBC2	Epidermal growth factor receptor substrate 15-like 1	STPSHGSVSSLNSTGS(UniMod:21)LSPK	EPS15L1	11878.4	10748.7	26399.7
Q9UBC2	Epidermal growth factor receptor substrate 15-like 1	STPSHGSVSSLNSTGSLS(UniMod:21)PK	EPS15L1	8630.94	8440.3	28145.4
Q9UBF8	Phosphatidylinositol 4-kinase beta	STRS(UniMod:21)VENLPEC(UniMod:4)GITHEQR	PI4KB	15588.2	15958	8274.08
Q8IWS0	PHD finger protein 6	STSSHGTDEMESS(UniMod:21)SYRDRSPHR	PHF6	9355.42	17757.3	7137.04
P42166	Lamina-associated polypeptide 2, isoform alpha	SVEERDS(UniMod:21)GSFVAFQNIPGSELMSSFAK	TMPO	4022.65	#DIV/0!	#DIV/0!
A8MXP9	Matrin-3	SYS(UniMod:21)PDGKES(UniMod:21)PSDKK	MATR3	5154	7025.54	4946.45
A8MXP9	Matrin-3	SYS(UniMod:21)PDGKESPSDKK	MATR3	9833.68	11615.2	7927.98
Q86W92	Liprin-beta-1	T(UniMod:21)ASAPNLAETEKETAEHLDLAGASSRPK	PPFIBP1	2838.93	6833.09	5118.96
P53396	ATP-citrate synthase	T(UniMod:21)ASFSESRADEVAPAK	ACLY	44073.2	34056.8	36747.5
P53396	ATP-citrate synthase	T(UniMod:21)ASFSESRADEVAPAKK	ACLY	148024	124954	#DIV/0!
Q14694	Ubiquitin carboxyl-terminal hydrolase 10	T(UniMod:21)C(UniMod:4)NSPQNSTDSVSDIVPDSPFPGALGSDTR	USP10	5970.69	7152.41	4215.59
F5GZ78	Paxillin	T(UniMod:21)GSSSPPGGPPKPGSQLDSMLGSLQSDLNK	PXN	28162.6	17888.6	36077.2
Q15311	RalA-binding protein 1	T(UniMod:21)PSSEEISPTKFPGLYR	RALBP1	5424.39	6960.65	4885.19
P56524	Histone deacetylase 4	T(UniMod:21)QSAPLPQNAQALQHLVIQQQHQQFLEK	HDAC4	3689.74	3505.66	1789.2
Q96PK6	RNA-binding protein 14	T(UniMod:21)RLSPPRASYDDPYKK	RBM14	8977.85	8412.6	7266.67
Q8IWW6	Rho GTPase-activating protein 12	T(UniMod:21)RSFGHFPGPEFLDVEK	ARHGAP12	14852.3	11768.4	16404.1
Q9NWV8	BRISC and BRCA1-A complex member 1	T(UniMod:21)RSNPEGAEDRAVGAQASVGSR	BABAM1	3837.63	5844.58	5275.74
Q6P2E9	Enhancer of mRNA-decapping protein 4	T(UniMod:21)RSPDVISSASTALSQDIPEIASEALSR	EDC4	4143.02	9976.58	8596.2
P56192	Methionine--tRNA ligase, cytoplasmic	T(UniMod:21)SPKPAVVETVTTAKPQQIQALMDEVTK	MARS1	15000.9	14048.7	17583.4
Q96N67	Dedicator of cytokinesis protein 7	T(UniMod:21)TSGDDAC(UniMod:4)NLTSFRPATLTVTNFFK	DOCK7	14235.1	10124	10850
P19338	Nucleolin	T(UniMod:21)VTPAKAVT(UniMod:21)TPGKK	NCL	7501.3	#DIV/0!	#DIV/0!
A0A1C7CYX9	Dihydropyrimidinase-related protein 2	T(UniMod:21)VTPASSAKT(UniMod:21)SPAKQQAPPVR	DPYSL2	12823.1	29081.7	28999.5
A0A0D9SGE8	PHD finger protein 6	TAHNSEAADLEESFNEHELEPS(UniMod:21)SPKSK	PHF6	6660.13	11403.6	4905.04
Q8IWS0	PHD finger protein 6	TAHNSEADLEESFNEHELEPS(UniMod:21)SPK	PHF6	8341.6	14084.8	6321.52
Q8IWS0	PHD finger protein 6	TAHNSEADLEESFNEHELEPS(UniMod:21)SPKSK	PHF6	19428	35002.4	16372.3
Q8IWS0	PHD finger protein 6	TAHNSEADLEESFNEHELEPSS(UniMod:21)PKSK	PHF6	6756.75	7422.18	5588.76
Q5ZPR3	CD276 antigen	TALQPLKHS(UniMod:21)DSKEDDGQEIA	CD276	29626.5	8349.7	8633.16
Q53GA4	Pleckstrin homology-like domain family A member 2	TAPAAPAEDAVAAAAAAPSEPSEPSRPSPQPKPRT(UniMod:21)P	PHLDA2	3562.69	1071.38	1971.84
Q15149	Plectin	TAQLERS(UniMod:21)LQEEHVAVAQLREEAER	PLEC	14752	#DIV/0!	5348.96
S4R3H4	Apoptotic chromatin condensation inducer in the nucleus	TAQVPS(UniMod:21)PPRGK	ACIN1	90930.3	72248.2	48323.4
P53396	ATP-citrate synthase	TAS(UniMod:21)FSESRADEVAPAKK	ACLY	140185	105022	137742
P46821	Microtubule-associated protein 1B	TATC(UniMod:4)HSSS(UniMod:21)SPPIDAASAEPYGFR	MAP1B	16888.8	58643.5	46771.5
P46821	Microtubule-associated protein 1B	TATC(UniMod:4)HSSSS(UniMod:21)PPIDAASAEPYGFR	MAP1B	15158.9	#DIV/0!	56797.7
P04637	Cellular tumor antigen p53	TC(UniMod:4)PVQLWVDS(UniMod:21)TPPPGTR	TP53	#DIV/0!	#DIV/0!	#DIV/0!
P31150	Rab GDP dissociation inhibitor alpha	TDDYLDQPC(UniMod:4)LET(UniMod:21)VNR	GDI1	#DIV/0!	257326	276051
Q9Y2W1	Thyroid hormone receptor-associated protein 3	TDSEKPFRGS(UniMod:21)QS(UniMod:21)PKR	THRAP3	2632.39	2491.49	2651.46
Q9Y2W1	Thyroid hormone receptor-associated protein 3	TDSEKPFRGSQS(UniMod:21)PKR	THRAP3	8498.44	6979.49	7912.14
Q9NQS7	Inner centromere protein	TDSQSVRHS(UniMod:21)PIAPSSPSPQVLAQK	INCENP	3805.34	4025.16	4255.24
P27816	Microtubule-associated protein 4	TEVALAKDMES(UniMod:21)PTKLDVTLAK	MAP4	11915.3	15757.3	12824.8
Q96T23	Remodeling and spacing factor 1	TFLDKDAQRLS(UniMod:21)PIPEEVPK	RSF1	13989.7	15217.8	16729.9
P07814	Bifunctional glutamate/proline--tRNA ligase	TGKEYIPGQPPLS(UniMod:21)QSSDSSPTRNSEPAGLETPEAK	EPRS1	9614.41	10350.4	10284.1
P07814	Bifunctional glutamate/proline--tRNA ligase	TGKEYIPGQPPLSQSSDS(UniMod:21)SPTRNSEPAGLETPEAK	EPRS1	13475.9	10757.8	9146.26
Q9ULU4	Protein kinase C-binding protein 1	TGQAGSLSGS(UniMod:21)PKPFSPQLSAPITTK	ZMYND8	4898.48	7425.81	4823.24
Q96D71	RalBP1-associated Eps domain-containing protein 1	TGSDHTNPT(UniMod:21)SPLLVKPSDLLEENK	REPS1	#DIV/0!	3905.82	#DIV/0!
O60315	Zinc finger E-box-binding homeobox 2	TGSSPNSVSSS(UniMod:21)PTNSAITQLR	ZEB2	2226.86	2857.84	1564.49
O95218	Zinc finger Ran-binding domain-containing protein 2	TGYGGGFNERENVEYIEREES(UniMod:21)DGEYDEFGRK	ZRANB2	16094.5	6290.35	7387.31
Q9UQ35	Serine/arginine repetitive matrix protein 2	THTT(UniMod:21)ALAGRSPS(UniMod:21)PASGR	SRRM2	56595.2	#DIV/0!	47786.4
Q9UQ35	Serine/arginine repetitive matrix protein 2	THTTALAGRS(UniMod:21)PS(UniMod:21)PASGR	SRRM2	52284.4	48087.9	42285
Q9UQ35	Serine/arginine repetitive matrix protein 2	THTTALAGRS(UniMod:21)PS(UniMod:21)PASGRR	SRRM2	11746	12595	10906
Q14677	Clathrin interactor 1	TIDLGAAAHY(UniMod:21)TGDKASPDQNASTHTPQSSVK	CLINT1	6074.02	11521.9	9703.49
Q14677	Clathrin interactor 1	TIDLGAAAHYT(UniMod:21)GDKASPDQNASTHTPQSSVK	CLINT1	7230.97	11572.5	13729.4
Q14677	Clathrin interactor 1	TIDLGAAAHYTGDKAS(UniMod:21)PDQNASTHTPQSSVK	CLINT1	6785.17	13557.4	14214.6
P18858	DNA ligase 1	TIQEVLEEQS(UniMod:21)EDEDREAKR	LIG1	6142.69	10481.4	6112.8
Q05519	Serine/arginine-rich splicing factor 11	TKEC(UniMod:4)S(UniMod:21)VEKGTGDSLR	SRSF11	4592.38	4312.82	2344.07
P22234	Multifunctional protein ADE2	TKEVYELLDS(UniMod:21)PGK	PAICS	#DIV/0!	9660.69	#DIV/0!
P22234	Multifunctional protein ADE2	TKEVYELLDS(UniMod:21)PGKVLLQSK	PAICS	9445.86	11170.8	7886.62
F5H8D7	DNA repair protein XRCC1	TKPTQAAGPS(UniMod:21)SPQKPPTPEETK	XRCC1	7192.28	7931.62	4195.38
Q9BW71	HIRA-interacting protein 3	TLDS(UniMod:21)DEERPRPAPPDWSHMR	HIRIP3	28420.3	34750.2	23608.3
Q9BPX3	Condensin complex subunit 3	TLHC(UniMod:4)EGT(UniMod:21)EINSDDEQESKEVEETATAK	NCAPG	46962.4	48877.2	44312.7
Q9BPX3	Condensin complex subunit 3	TLHC(UniMod:4)EGTEINS(UniMod:21)DDEQESKEVEETATAK	NCAPG	30338.1	#DIV/0!	40546.6
Q7L2J0	7SK snRNA methylphosphate capping enzyme	TLNAET(UniMod:21)PKSS(UniMod:21)PLPAK	MEPCE	16554.3	10596	14919.6
Q8TAQ2	SWI/SNF complex subunit SMARCC2	TLTDEVNS(UniMod:21)PDSDRR	SMARCC2	6730.38	12626.4	11908.6
Q9NW82	WD repeat-containing protein 70	TMFAQVES(UniMod:21)DDEEAKNEPEWK	WDR70	3062.51	8191.55	6651.35
P55265	Double-stranded RNA-specific adenosine deaminase	TMLLLSRS(UniMod:21)PEAQPK	ADAR	16439.1	26847.7	18577.3
Q9UQ35	Serine/arginine repetitive matrix protein 2	TPAAAAAMNLAS(UniMod:21)PR	SRRM2	11967.6	17703.1	6583.66
P07199	Major centromere autoantigen B	TPAAPAS(UniMod:21)PAAVPSEGSGGSTTGWR	CENPB	10791.3	10083.3	15142.5
Q04637	Eukaryotic translation initiation factor 4 gamma 1	TPATKRS(UniMod:21)FSKEVEER	EIF4G1	49455.1	19873.4	30164.8
P35221	Catenin alpha-1	TPEELDDS(UniMod:21)DFETEDFDVR	CTNNA1	31018	48655	29488.2
Q15149	Plectin	TPHVQAVQGPLGS(UniMod:21)PPKRGPLPTEEQR	PLEC	18525	#DIV/0!	11702.2
P46821	Microtubule-associated protein 1B	TPQASTYSYETSDLC(UniMod:4)YTAEKKS(UniMod:21)PSEAR	MAP1B	6603.42	20987	18229
Q9H1E3	Nuclear ubiquitous casein and cyclin-dependent kinase substrate 1	TPSPKEEDEEPES(UniMod:21)PPEKK	NUCKS1	38722	43434.1	23697.1
Q13112	Chromatin assembly factor 1 subunit B	TQDPSS(UniMod:21)PGTTPPQAR	CHAF1B	20053.2	19983.2	10169.9
Q14980	Nuclear mitotic apparatus protein 1	TQPDGTSVPGEPAS(UniMod:21)PISQR	NUMA1	32534.1	17615.1	32709.5
A0A2R8Y6F8	Peripheral plasma membrane protein CASK	TQSS(UniMod:21)SC(UniMod:4)EDLPSTTQPK	CASK	31552.8	35243.4	9734.93
O94921	Cyclin-dependent kinase 14	TQST(UniMod:21)FDPFEKPANQVK	CDK14	8207.08	5080.04	4097.72
Q14247	Src substrate cortactin	TQTPPVSPAPQPT(UniMod:21)EERLPSSPVYEDAASFK	CTTN	11426	13801.4	22508.1
Q14247	Src substrate cortactin	TQTPPVSPAPQPTEERLPS(UniMod:21)SPVYEDAASFK	CTTN	13213.8	16002.6	20971
Q9UKM9	RNA-binding protein Raly	TRDDGDEEGLLT(UniMod:21)HSEEELEHSQDTDADDGALQ	RALY	3303.72	6046.3	1901.97
Q9UKM9	RNA-binding protein Raly	TRDDGDEEGLLTHS(UniMod:21)EEELEHSQDTDADDGALQ	RALY	#DIV/0!	9238.14	#DIV/0!
Q96PK6	RNA-binding protein 14	TRLS(UniMod:21)PPRASYDDPYKK	RBM14	19749.6	14984.5	15350.2
Q6P2E9	Enhancer of mRNA-decapping protein 4	TRS(UniMod:21)PDVISSASTALSQDIPEIASEALSR	EDC4	3988.91	7207.97	6292.05
P48681	Nestin	TSLSFQDPKLELQFPRT(UniMod:21)PEGR	NES	5759.68	13733.4	#DIV/0!
P37275	Zinc finger E-box-binding homeobox 1	TSQC(UniMod:4)SSPSLSASPGS(UniMod:21)PTRPQIR	ZEB1	5371.88	11803	12766
E7ETY2	Treacle protein	TSQVGAAS(UniMod:21)APAKESPRKGAAPAPPGK	TCOF1	7411.3	6520.13	19242.1
E7ETY2	Treacle protein	TSQVGAASAPAKES(UniMod:21)PR	TCOF1	7926.59	2442.48	7848.04
E7ETY2	Treacle protein	TSQVGAASAPAKES(UniMod:21)PRKGAAPAPPGK	TCOF1	6886.31	8597.79	19540.4
P46821	Microtubule-associated protein 1B	TTKS(UniMod:21)PSDSGYSYETIGK	MAP1B	#DIV/0!	58283	25921.9
P46821	Microtubule-associated protein 1B	TTKT(UniMod:21)PEDGDYSYEIIEK	MAP1B	#DIV/0!	12047.6	7307.86
Q9UBB9	Tuftelin-interacting protein 11	TTQSMQDFPVVDS(UniMod:21)EEEAEEEFQKELSQWR	TFIP11	3052.53	6180.22	2488.55
P46821	Microtubule-associated protein 1B	TTRT(UniMod:21)PEEGGYSYDISEK	MAP1B	2259.51	14489.6	8873.32
P46821	Microtubule-associated protein 1B	TTRT(UniMod:21)PEEGGYSYDISEK	MAP1B	#DIV/0!	9428.11	5182.34
Q96N67	Dedicator of cytokinesis protein 7	TTS(UniMod:21)GDDAC(UniMod:4)NLTSFRPATLTVTNFFK	DOCK7	13274.4	7992.18	9201.29
P27816	Microtubule-associated protein 4	TTTAAAVASTGPSSRS(UniMod:21)PSTLLPK	MAP4	4567.26	5900.4	6730.4
E7ETY2	Treacle protein	TVANLLSGKS(UniMod:21)PR	TCOF1	21839.8	22872.5	43306.2
P10809	60 kDa heat shock protein, mitochondrial	TVIIEQSWGS(UniMod:21)PK	HSPD1	16871.3	22396.9	15831
Q5SSJ5	Heterochromatin protein 1-binding protein 3	TVNSTRET(UniMod:21)PPKSK	HP1BP3	4271.09	5232.3	3176.27
Q9H3U1	Protein unc-45 homolog A	TVSGPGTPEPRPAT(UniMod:21)PGASSVEQLRK	UNC45A	2411.55	2541.38	1690.87
P06748	Nucleophosmin	TVSLGAGAKDELHIVEAEAMNY(UniMod:21)EGSPIK	NPM1	#DIV/0!	#DIV/0!	#DIV/0!
P06748	Nucleophosmin	TVSLGAGAKDELHIVEAEAMNYEGS(UniMod:21)PIK	NPM1	#DIV/0!	2600.04	3323.31
A0A1C7CYX9	Dihydropyrimidinase-related protein 2	TVT(UniMod:21)PASSAKT(UniMod:21)SPAKQQAPPVR	DPYSL2	22484.7	25009.3	30347.5
P17612	cAMP-dependent protein kinase catalytic subunit alpha	TWT(UniMod:21)LC(UniMod:4)GTPEYLAPEIILSK	PRKACA	9193.9	16911.8	9809.57
Q14978	Nucleolar and coiled-body phosphoprotein 1	VADNS(UniMod:21)FDAKR	NOLC1	11733.8	9087.19	9149.35
P28482	Mitogen-activated protein kinase 1	VADPDHDHTGFLTEY(UniMod:21)VATR	MAPK1	15891.5	#DIV/0!	12526.9
Q14684	Ribosomal RNA processing protein 1 homolog B	VAEPGAEATS(UniMod:21)STGEESGSEHPPAVPMHNKR	RRP1B	3744.61	2352.7	2493.71
A0A669KB77	Microtubule-associated protein	VAKPDLVHQEAVDKEES(UniMod:21)YESSGEHESLTMESLK	MAP2	#DIV/0!	7016.37	2768.18
Q13330	Metastasis-associated protein MTA1	VAPVINNGS(UniMod:21)PTILGKR	MTA1	7745.33	11094.7	6541.64
P49454	Centromere protein F	VAQRS(UniMod:21)PVDSGTILREPTTK	CENPF	7968.16	10089.5	9509.35
A0A669KB77	Microtubule-associated protein	VDHGAEIIT(UniMod:21)QSPGRSSVAS(UniMod:21)PR	MAP2	#DIV/0!	20762.8	#DIV/0!
A0A669KB77	Microtubule-associated protein	VDHGAEIITQS(UniMod:21)PGR	MAP2	7842.26	106380	8530.23
A0A669KB77	Microtubule-associated protein	VDHGAEIITQS(UniMod:21)PGRSSVAS(UniMod:21)PR	MAP2	#DIV/0!	24527.5	4161.29
Q01130	Serine/arginine-rich splicing factor 2	VDNLT(UniMod:21)YRTSPDTLRR	SRSF2	38715.2	56173.8	38085.4
Q01130	Serine/arginine-rich splicing factor 2	VDNLTY(UniMod:21)RTSPDTLRR	SRSF2	52592.9	68677.2	33584.6
Q9UET6	Putative tRNA (cytidine(32)/guanosine(34)-2'-O)-methyltransferase	VDTFPQPLAAPQC(UniMod:4)HTLLAPEMEDNEMSC(UniMod:4)S(UniMod:21)P	FTSJ1	1910.63	2663.21	3191.56
P05388	60S acidic ribosomal protein P0	VEAKEES(UniMod:21)EES(UniMod:21)DEDMGFGLFD	RPLP0	26338.4	28491.9	28838.1
Q9H3N1	Thioredoxin-related transmembrane protein 1	VEEEQEADEEDVS(UniMod:21)EEEAESK	TMX1	3500.08	2431.69	3511.73
P43307	Translocon-associated protein subunit alpha	VEMGTSSQNDVDMSWIPQET(UniMod:21)LNQINKASPR	SSR1	10118.2	27852.8	25214.2
O60841	Eukaryotic translation initiation factor 5B	VEMY(UniMod:21)SGS(UniMod:21)DDDDDFNKLPK	EIF5B	18381.7	18932.2	22658.6
O60841	Eukaryotic translation initiation factor 5B	VEMYS(UniMod:21)GS(UniMod:21)DDDDDFNKLPK	EIF5B	16351.8	18767.3	19706.8
P08238	Heat shock protein HSP 90-beta	VFIM(UniMod:35)DS(UniMod:21)C(UniMod:4)DELIPEYLNFIR	HSP90AB1	13163.5	4986.88	7380.34
P08238	Heat shock protein HSP 90-beta	VFIM(UniMod:35)DS(UniMod:21)C(UniMod:4)DELIPEYLNFIR	HSP90AB1	45140.4	55652.9	38909
Q14684	Ribosomal RNA processing protein 1 homolog B	VGDGDLS(UniMod:21)AEEIPENEVSLR	RRP1B	6834.7	8615.93	2578.5
P46379	Large proline-rich protein BAG6	VGDPPQPLPEEPMEVQGAERAS(UniMod:21)PEPQRENAS(UniMod:21)PAPGTTAEEAMSR	BAG6	3148.01	3460.54	3079
P46379	Large proline-rich protein BAG6	VGDPPQPLPEEPMEVQGAERAS(UniMod:21)PEPQRENASPAPGTTAEEAMSR	BAG6	6058.9	6497.53	6326.12
Q9NZ63	Telomere length and silencing protein 1 homolog	VGDTEKPEPERS(UniMod:21)PPNR	C9orf78	3443.4	4188.64	5760.94
Q9NQ55	Suppressor of SWI4 1 homolog	VGGS(UniMod:21)DEEASGIPSR	PPAN	23604.5	23955.9	16639.1
P51798	H(+)/Cl(-) exchange transporter 7	VGHMS(UniMod:21)SVELDDELLDPDMDPPHPFPK	CLCN7	2901.45	2867.85	5327.42
Q8IZ40	REST corepressor 2	VGTNYQAVIPEC(UniMod:4)KPES(UniMod:21)PAR	RCOR2	3012.93	5830.91	2099.43
Q6Y7W6	GRB10-interacting GYF protein 2	VGVEASEETPQT(UniMod:21)SSSSARPGTPSDHQSQEASQFER	GIGYF2	3586.1	4344.05	3557.57
Q6Y7W6	GRB10-interacting GYF protein 2	VGVEASEETPQTSSS(UniMod:21)SARPGTPSDHQSQEASQFER	GIGYF2	3708.87	4261.88	3830.22
Q53HC9	EARP and GARP complex-interacting protein 1	VILSNMVSISSEPFGHLVDDDDIS(UniMod:21)DQEDHRSEEK	EIPR1	1649.84	2665.81	2456.99
Q69YN4	Protein virilizer homolog	VISHDRDS(UniMod:21)PPPPPPPPPPPQPQPSLK	VIRMA	5166.15	4635.4	5611.32
Q9UQ35	Serine/arginine repetitive matrix protein 2	VKAQT(UniMod:21)PPGPS(UniMod:21)LSGSKSPC(UniMod:4)PQEK	SRRM2	19693.8	#DIV/0!	14562
Q9UQ35	Serine/arginine repetitive matrix protein 2	VKAQT(UniMod:21)PPGPSLSGSKS(UniMod:21)PC(UniMod:4)PQEK	SRRM2	21349.8	15535.1	#DIV/0!
Q02880	DNA topoisomerase 2-beta	VKAS(UniMod:21)PITNDGEDEFVPSDGLDKDEYTFSPGK	TOP2B	2296.98	3551.86	1947.55
Q9Y2D5	A-kinase anchor protein 2	VKPPPS(UniMod:21)PTTEGPSLQPDLAPEEAAGTQRPK	AKAP2	7210.6	8105.84	25933.1
Q9UQ35	Serine/arginine repetitive matrix protein 2	VKSGT(UniMod:21)PPRQGSIT(UniMod:21)SPQANEQS(UniMod:21)VTPQRR	SRRM2	7744.14	4828.74	1964.06
Q07955	Serine/arginine-rich splicing factor 1	VKVDGPRS(UniMod:21)PSYGR	SRSF1	10557.2	8533.23	10531.8
Q07955	Serine/arginine-rich splicing factor 1	VKVDGPRS(UniMod:21)PSYGR	SRSF1	39311.6	31758.3	29436.3
E3W994	CLIP-associating protein 2	VLNTGS(UniMod:21)DVEEAVADALKKPAR	CLASP2	6138.45	10109.2	6392.25
P46821	Microtubule-associated protein 1B	VLS(UniMod:21)PLRSPPLIGSESAYESFLSADDKASGR	MAP1B	#DIV/0!	15416.8	19599.4
P46821	Microtubule-associated protein 1B	VLSPLRS(UniMod:21)PPLIGSESAYESFLSADDKASGR	MAP1B	8159.18	12499.5	12356.2
P46821	Microtubule-associated protein 1B	VLSPLRS(UniMod:21)PPLIGSESAYESFLSADDKASGR	MAP1B	9327.95	19244.7	22549.2
Q8N8A6	ATP-dependent RNA helicase DDX51	VNDAEPGS(UniMod:21)PEAPQGK	DDX51	7317.08	9440.22	7735.84
P31689	DnaJ homolog subfamily A member 1	VNFPENGFLS(UniMod:21)PDKLSLLEK	DNAJA1	7809.66	5970.8	4773.48
Q5JTV8	Torsin-1A-interacting protein 1	VNFSEEGET(UniMod:21)EEDDQDSSHSSVTTVK	TOR1AIP1	4111.07	4035.72	3204.82
O00499	Myc box-dependent-interacting protein 1	VNHEPEPAGGATPGATLPKS(UniMod:21)PSQLR	BIN1	32470.2	27616.9	23976.5
Q8IYB3	Serine/arginine repetitive matrix protein 1	VPKPEPIPEPKEPS(UniMod:21)PEK	SRRM1	8245.49	17267.2	10107.9
P31350	Ribonucleoside-diphosphate reductase subunit M2	VPLAPITDPQQLQLS(UniMod:21)PLK	RRM2	13582.5	22189.5	21825.3
P78559	Microtubule-associated protein 1A	VPPPRS(UniMod:21)PQAQEAPVNIDEGLTGC(UniMod:4)TIQLLPAQDK	MAP1A	3124.6	9195.82	7947.84
P19338	Nucleolin	VPQNQNGKS(UniMod:21)KGYAFIEFASFEDAK	NCL	58323.4	57012.7	56589.8
P40222	Alpha-taxilin	VQDLSAGGQGSLTDSGPERRPEGPGAQAPS(UniMod:21)SPR	TXLNA	3618.34	1948.07	3340.64
Q13459	Unconventional myosin-IXb	VQEKPDS(UniMod:21)PGGSTQIQR	MYO9B	5489.3	7947	11204.4
Q13459	Unconventional myosin-IXb	VQEKPDS(UniMod:21)PGGSTQIQR	MYO9B	3422.85	1964.03	5878.95
P46821	Microtubule-associated protein 1B	VQSLEGEKLS(UniMod:21)PK	MAP1B	14198.9	31360.2	20258.5
P46821	Microtubule-associated protein 1B	VQSLEGEKLS(UniMod:21)PKSDISPLTPR	MAP1B	8671.89	22140.8	12946.7
Q9UQ35	Serine/arginine repetitive matrix protein 2	VS(UniMod:21)GRTSPPLLDR	SRRM2	10230.2	10036.3	8526.73
Q9Y4F1	FERM, ARHGEF and pleckstrin domain-containing protein 1	VSAGEPGSHPS(UniMod:21)PAPR	FARP1	7309.21	22829.3	10742.3
A0A669KB77	Microtubule-associated protein	VSDGVT(UniMod:21)KSPEKR	MAP2	#DIV/0!	13263.4	#DIV/0!
Q16666	Gamma-interferon-inducible protein 16	VSEEQTQPPS(UniMod:21)PAGAGMSTAMGR	IFI16	61790.1	24407.6	30453.1
Q9UQ35	Serine/arginine repetitive matrix protein 2	VSGRT(UniMod:21)SPPLLDR	SRRM2	93277.1	78598.5	66813.7
Q9UQ35	Serine/arginine repetitive matrix protein 2	VSGRTS(UniMod:21)PPLLDRAR	SRRM2	25235.1	20654.3	20034.5
Q14980	Nuclear mitotic apparatus protein 1	VSLEPHQGPGT(UniMod:21)PESK	NUMA1	2972.68	#DIV/0!	3093.54
Q15154	Pericentriolar material 1 protein	VTNDIS(UniMod:21)PESSPGVGR	PCM1	13792.6	7031.47	14949.1
P07197	Neurofilament medium polypeptide	VTSHAIVKEVTQS(UniMod:21)D	NEFM	26879.1	#DIV/0!	#DIV/0!
Q9H1E3	Nuclear ubiquitous casein and cyclin-dependent kinase substrate 1	VVDYSQFQES(UniMod:21)DDADEDYGR	NUCKS1	55133	58752.6	30357.6
Q9H1E3	Nuclear ubiquitous casein and cyclin-dependent kinase substrate 1	VVDYSQFQES(UniMod:21)DDADEDYGRDSGPPTK	NUCKS1	101026	95062.3	46679.7
Q9H1E3	Nuclear ubiquitous casein and cyclin-dependent kinase substrate 1	VVDYSQFQES(UniMod:21)DDADEDYGRDSGPPTKK	NUCKS1	231800	174451	44210.1
Q9H1E3	Nuclear ubiquitous casein and cyclin-dependent kinase substrate 1	VVDYSQFQES(UniMod:21)DDADEDYGRDSGPPTKKIR	NUCKS1	3433.84	6066.26	5138.14
Q9H1E3	Nuclear ubiquitous casein and cyclin-dependent kinase substrate 1	VVDYSQFQES(UniMod:21)DDADEDYGRDSGPPTKKIR	NUCKS1	9444.57	23013.2	8990.57
Q9C0C2	182 kDa tankyrase-1-binding protein	VVGKPAQLGT(UniMod:21)QRSQEADVQDWEFR	TNKS1BP1	17346.4	5776.19	20584.6
Q9C0C2	182 kDa tankyrase-1-binding protein	VVGKPAQLGTQRS(UniMod:21)QEADVQDWEFR	TNKS1BP1	19617	6475.79	#DIV/0!
Q8IYB7	DIS3-like exonuclease 2	VVKPESNDKETEAAYES(UniMod:21)DIPEELC(UniMod:4)GHHLPQQSLK	DIS3L2	6077.24	6430.14	5943.85
A0A2R8Y521	DNA helicase	WGQPPS(UniMod:21)PTPVPRPPDADPNTPS(UniMod:21)PKPLEGRPER	CHD4	13799.5	11419.5	14260.6
Q04637	Eukaryotic translation initiation factor 4 gamma 1	WLREAEEES(UniMod:21)DHN	EIF4G1	45097.8	37068.1	34247.8
Q04637	Eukaryotic translation initiation factor 4 gamma 1	WLREAEEES(UniMod:21)DHN	EIF4G1	15955.8	11959.5	14197.5
Q13813	Spectrin alpha chain, non-erythrocytic 1	WRS(UniMod:21)LQQLAEER	SPTAN1	37242.7	28094.4	33612.4
Q13813	Spectrin alpha chain, non-erythrocytic 1	WRS(UniMod:21)LQQLAEER	SPTAN1	5276.31	3140.71	6522.7
Q9H4L4	Sentrin-specific protease 3	WTPKS(UniMod:21)PLDPDSGLLSC(UniMod:4)TLPNGFGGQSGPEGER	SENP3	2576.57	2862.41	2510.56
Q13177	Serine/threonine-protein kinase PAK 2	Y(UniMod:21)LSFTPPEKDGFPSGTPALNAK	PAK2	20298.8	18450.7	20446.3
Q9H7N4	Splicing factor, arginine/serine-rich 19	Y(UniMod:21)RQRS(UniMod:21)PSPAPAPAPAAAAGPPTR	SCAF1	7870.55	8080.81	10498.9
P49761	Dual specificity protein kinase CLK3	Y(UniMod:21)RSPEPDPYLSYR	CLK3	22838.6	19846.6	27018.6
P08621	U1 small nuclear ribonucleoprotein 70 kDa	YDERPGPS(UniMod:21)PLPHR	SNRNP70	23414.1	24722.5	25038
Q9NZL9	Methionine adenosyltransferase 2 subunit beta	YEMAC(UniMod:4)AIADAFNLPSSHLRPITDS(UniMod:21)PVLGAQRPR	MAT2B	5698.86	5547.24	9446.42
Q04323	UBX domain-containing protein 1	YGGSVGSQPPPVAPEPGPVPS(UniMod:21)SPSQEPPTKR	UBXN1	#DIV/0!	8060.8	4127.46
Q04323	UBX domain-containing protein 1	YGGSVGSQPPPVAPEPGPVPSS(UniMod:21)PSQEPPTKR	UBXN1	3067.34	6298	9122.27
P24534	Elongation factor 1-beta	YGPADVEDTTGSGATDS(UniMod:21)KDDDDIDLFGSDDEEESEEAKR	EEF1B2	27808.3	20141.9	26804.3
P24534	Elongation factor 1-beta	YGPADVEDTTGSGATDSKDDDDIDLFGS(UniMod:21)DDEEESEEAKR	EEF1B2	34392.9	25345	33908.6
Q6UN15	Pre-mRNA 3'-end-processing factor FIP1	YGRAES(UniMod:21)PDLR	FIP1L1	20388.8	8206.2	9709.33
P08559	Pyruvate dehydrogenase E1 component subunit alpha, somatic form, mitochondrial	YHGHS(UniMod:21)M(UniMod:35)SDPGVSYR	PDHA1	52345.7	#DIV/0!	30874
P08559	Pyruvate dehydrogenase E1 component subunit alpha, somatic form, mitochondrial	YHGHS(UniMod:21)MSDPGVSYR	PDHA1	14780.4	10921.8	8016.25
P08559	Pyruvate dehydrogenase E1 component subunit alpha, somatic form, mitochondrial	YHGHS(UniMod:21)MSDPGVSYR	PDHA1	97623.5	69637.1	57540.2
P08559	Pyruvate dehydrogenase E1 component subunit alpha, somatic form, mitochondrial	YHGHSMS(UniMod:21)DPGVSYR	PDHA1	89041.1	75199.2	57415.4
Q13177	Serine/threonine-protein kinase PAK 2	YLS(UniMod:21)FTPPEKDGFPSGTPALNAK	PAK2	22976.9	15085.4	19632.2
Q86XP3	ATP-dependent RNA helicase DDX42	YMAENPTAGVVQEEEEDNLEY(UniMod:21)DSDGNPIAPTKK	DDX42	8613	9608.85	12076.9
Q86XP3	ATP-dependent RNA helicase DDX42	YMAENPTAGVVQEEEEDNLEYDS(UniMod:21)DGNPIAPTKK	DDX42	6769.23	9767.87	14940
Q02241	Kinesin-like protein KIF23	YMLTHQELAS(UniMod:21)DGEIETK	KIF23	8318.17	6435.68	6299.03
P56545	C-terminal-binding protein 2	YPPGIVGVAPGGLPAAMEGIIPGGIPVTHNLPTVAHPS(UniMod:21)QAPSPNQPTK	CTBP2	4276.54	#DIV/0!	12512.8
P56545	C-terminal-binding protein 2	YPPGIVGVAPGGLPAAMEGIIPGGIPVTHNLPTVAHPSQAPS(UniMod:21)PNQPTK	CTBP2	5897.48	15486.2	12431.9
Q9H7N4	Splicing factor, arginine/serine-rich 19	YRQRS(UniMod:21)PS(UniMod:21)PAPAPAPAAAAGPPTR	SCAF1	10650.8	8253.18	10251
Q14498	RNA-binding protein 39	YRS(UniMod:21)PYSGPK	RBM39	64773.5	98905.3	#DIV/0!
P35611	Alpha-adducin	YSDVEVPASVTGYSFASDGDSGTC(UniMod:4)SPLRHS(UniMod:21)FQK	ADD1	6361.25	5363.81	14798.4

## Sheet: Supp.Table8
Supplementary Table 8. Differentially methylated proteins in DMG
Accession	Protein	Log2FC	Padj
P14136	GFAP	3.55773	0.000150894
P02768	ALB	2.70826	1.08985e-05
P22626	HNRNPA2B1	2.64115	0.00120861
P01011	SERPINA3	2.36134	0.00166805
P68104	EEF1A1	2.15351	1.12893e-05
F8W6I7	HNRNPA1	2.09277	0.002524
P0DP25	CALM3	2.02211	0.00017571
Q15366	PCBP2	1.74531	0.000169798
Q96AE4	FUBP1	1.67123	0.00735834
D6R9P3	HNRNPAB	1.62785	0.00117985
O43896	KIF1C	1.50672	9.43732e-05
Q15654	TRIP6	1.39806	0.000116219
Q9BYN0	SRXN1	1.20966	0.00146714
P02671	FGA	1.2043	0.00154937
Q05639	EEF1A2	0.750719	0.00178077
P35637	FUS	0.698173	0.00563782
Q8N9B5	JMY	0.69491	0.0148455
P17655	CAPN2	0.65197	0.0028165
P02675	FGB	0.61864	0.0319685
P50570	DNM2	0.59627	0.0478114
O43237	DYNC1LI2	-1.34098	0.000110191
Q99501	GAS2L1	-1.43412	0.000409093
P04075	ALDOA	-1.63614	0.00387699
Q13885	TUBB2A	-1.78834	0.000367554
A0A0D9SF54	SPTAN1	-2.08722	0.00140496
P09417	QDPR	-2.15135	0.0251414
Q01082	SPTBN1	-2.19527	7.27858e-06
P51991	HNRNPA3	-2.46786	0.0332104
P04271	S100B	-2.56552	0.00623125
E9PK47	PYGL	-2.95152	1.3664e-09
Q16352	INA	-3.08933	0.0196925
Q71U36	TUBA1A	-3.11906	3.9766e-05
P35579	MYH9	-3.45492	0.000260178
Q9BTV5	FSD1	-3.71828	0.0108169
P17600	SYN1	-4.54077	0.00334645
E7EQV3	PABPC1	-4.9547	1.31976e-06
J3KNK0	BRSK1	-5.60918	0.00148813
P09471	GNAO1	-8.61441	0.0033144

## Sheet: Supp.Table9
Supplementary Table 9. Differentially expressed proteins in PAK2-ShRNA KD cells
	Accession Number	Protein	Log2FC	p-value
1	P53999	SUB1	1.34908	0.000146655
2	Q9BR76	CORO1B	1.61208	0.000147369
3	P56937	HSD17B7	1.61208	0.000147369
4	Q14258	TRIM25	1.61208	0.000147369
5	P08123	COL1A2	1.72758	0.00016529
6	Q3SY69	ALDH1L2	1.83451	0.000195295
7	P31323	PRKAR2B	2.02712	0.000269379
8	F2Z3J9 (+1)	PTGR1	2.02712	0.000269379
9	P50213	IDH3A	1.02716	0.000282886
10	Q8TEM1	NUP210	1.02712	0.000283513
11	A6PVN5 (+1)	PTPA	1.02712	0.000283513
12	Q15125	EBP	1.02712	0.000283513
13	O14617	AP3D1	1.02712	0.000283513
14	P04040	CAT	1.02712	0.000283513
15	Q15021	NCAPD2	-2.96978	0.000451507
16	P53597	SUCLG1	2.61207	0.000673991
17	P31937	HIBADH	2.35569	0.000872944
18	Q9Y3F4	STRAP	-1.68199	0.00106623
19	A0A0C4DFL7	CYP51A1	-3.89273	0.00331516
20	P46087	NOP2	-1.07601	0.00357901
21	Q14137	BOP1	-1.97594	0.00368841
22	P10253	GAA	1.92537	0.00371496
23	O00116	AGPS	-3.6553	0.00414558
24	P33316	DUT	-2.55781	0.00463548
25	P61221	ABCE1	-1.31673	0.00482982
26	A0A087WVM4	MTHFD1L	-1.97284	0.00497536
27	Q9NU22	MDN1	-1.97284	0.00497536
28	O75534	CSDE1	-2.55272	0.00544275
29	Q13283	G3BP1	-1.65775	0.0056768
30	Q29RF7	PDS5A	-1.19524	0.00588123
31	Q96HE7	ERO1A	1.10196	0.00672235
32	Q13011	ECH1	2.47006	0.0069036
33	Q9NVP1	DDX18	-1.55236	0.00697617
34	Q9UN86	G3BP2	-1.07217	0.00720245
35	A0A2R8YGD1	TPP1	3.23525	0.00808895
36	P07099	EPHX1	1.23986	0.00813493
37	Q6PKG0	LARP1	-1.83895	0.00829974
38	P12111	COL6A3	1.41405	0.0086437
39	Q9Y262	EIF3L	-1.12319	0.008673
40	Q9BXW7	HDHD5	1.13285	0.00921024
41	P13804	ETFA	1.06562	0.0102458
42	P11387	TOP1	-1.01796	0.0102527
43	Q9BXJ9	NAA15	-1.33359	0.0103653
44	O15382	BCAT2	1.62244	0.0104502
45	H7C2Q8 (+1)	EBNA1BP2	-3.54259	0.0109237
46	P52292	KPNA2	-2.16555	0.0110262
47	O00629	KPNA4	-1.46134	0.0111754
48	P49189	ALDH9A1	1.02471	0.0113297
49	P17931	LGALS3	2.8688	0.0113775
50	P26358	DNMT1	-2.29351	0.0115978
51	O00154	ACOT7	-1.35107	0.0117367
52	B1ALD9 (+1)	POSTN	1.92314	0.0118296
53	Q86Y56	DNAAF5	-3.53658	0.0118846
54	P34949	MPI	2.79668	0.01226
55	F5H039 (+1)	GPHN	-2.75983	0.0124969
56	O00151	PDLIM1	-1.54872	0.0132835
57	P04083	ANXA1	1.56082	0.0136751
58	P04899	GNAI2	1.17327	0.0137137
59	P17252	PRKCA	1.17325	0.0137151
60	P12004	PCNA	-1.00225	0.0139279
61	P63104	YWHAZ	1.06129	0.0139993
62	P55084	HADHB	1.22225	0.0141206
63	H0Y8R1	GRSF1	-1.10401	0.014376
64	Q9ULT8	HECTD1	-3.31017	0.0144472
65	A0A494C085 (+1)	UROD	1.60186	0.0145091
66	O75691	UTP20	-3.27957	0.0149523
67	P30520	ADSS2	-1.45006	0.0151642
68	Q9Y2Z0	SUGT1	-2.80073	0.0156268
69	Q1KMD3	HNRNPUL2	2.13066	0.0156849
70	Q16822	PCK2	2.72872	0.0162242
71	P53007	SLC25A1	2.72872	0.0162242
72	Q14157	UBAP2L	-1.55436	0.0167743
73	B5MCF9 (+1)	PES1	-3.27233	0.0173773
74	G3V0I5	NDUFV1	1.21274	0.017423
75	P62633	CNBP	-1.11056	0.0184813
76	P47985	UQCRFS1	1.35008	0.0190952
77	P14550	AKR1A1	1.72877	0.0193541
78	Q96KB5	PBK	-2.3873	0.0193622
79	P07355	ANXA2	1.04628	0.0195135
80	A0A0D9SFB3	DDX3X	-1.32349	0.0198655
81	Q5SRN5	HLA-A	1.43214	0.0198905
82	O43847	NRDC	-2.98823	0.0203083
83	Q07065	CKAP4	2.20019	0.0209713
84	O75821	EIF3G	-1.96834	0.021275
85	P67809	YBX1	-1.61178	0.0214646
86	P49748	ACADVL	2.39658	0.021489
87	O14880 (+1)	MGST3	1.60475	0.0217754
88	E9PBG7	CAMK2D	1.03107	0.0218239
89	O95347	SMC2	-1.09999	0.021863
90	Q9NY33	DPP3	-2.77505	0.0219013
91	A1L0T0	ILVBL	1.71434	0.0220015
92	F5H6E2	MYO1C	2.99151	0.0222521
93	P16278	GLB1	2.99151	0.0222521
94	P00367	GLUD1	1.18587	0.0223174
95	P54687	BCAT1	-1.18838	0.0226416
96	O60568	PLOD3	1.03744	0.0227305
97	Q5VYK3	ECPAS	-1.39717	0.0231801
98	Q92522	H1-10	1.94851	0.0238327
99	Q5SSJ5	HP1BP3	1.10652	0.023928
100	Q9NXE4	SMPD4	2.38249	0.0239327
101	Q9H0C8	ILKAP	-1.19519	0.0240245
102	Q9Y305	ACOT9	1.14378	0.0240666
103	E9PF18 (+2)	HADH	1.14378	0.0240716
104	P50402	EMD	1.02485	0.0241962
105	A0A087WUT6 (+1)	EIF5B	-1.29717	0.0242009
106	Q9H2U2	PPA2	1.48797	0.0243426
107	Q13724	MOGS	1.48796	0.0243444
108	B1ANM7 (+1)	FAF1	-2.30295	0.0248356
109	A2A2Q9	AAR2	-2.30295	0.0248356
110	Q9Y3I1	FBXO7	-2.30295	0.0248356
111	Q13228	SELENBP1	4.08166	0.0250092
112	Q96RP9	GFM1	-1.06243	0.0250726
113	Q9UQ35	SRRM2	-2.24959	0.0255672
114	A0A3B3ITU8	ITPR1	2.31044	0.0256484
115	Q86WA6	BPHL	2.31038	0.0256506
116	Q08209	PPP3CA	2.31038	0.0256506
117	Q96KR1	ZFR	-2.27234	0.0257691
118	Q9BTE6	AARSD1	-2.27234	0.0257691
119	Q9NYY8	FASTKD2	-2.27234	0.0257691
120	Q9BZE4	GTPBP4	-2.87171	0.0260273
121	P78344	EIF4G2	-1.77504	0.0263096
122	Q9P0J1	PDP1	2.38861	0.0263378
123	P35270	SPR	2.38861	0.0263378
124	Q9BTT0	ANP32E	2.38861	0.0263378
125	O43252	PAPSS1	-1.185	0.0265954
126	Q9BQ67	GRWD1	-1.185	0.0265954
127	Q9NSE4	IARS2	2.08785	0.0267421
128	P09622	DLD	1.10352	0.0268548
129	Q14684	RRP1B	-2.97921	0.0269335
130	P05091	ALDH2	1.19536	0.0272863
131	A0A087WTV6 (+1)	PYCR2	1.19537	0.0272881
132	P21589	NT5E	1.45423	0.0275111
133	A0A087WUQ6	GPX1	1.45423	0.0275111
134	O94925	GLS	-2.14677	0.0275951
135	Q96BW9	TAMM41	2.3165	0.0277381
136	P08572	COL4A2	2.3165	0.0277381
137	Q9UH99	SUN2	4.45368	0.0277944
138	Q3BDU5	LMNA	2.24724	0.0280953
139	P07305	H1-0	1.61379	0.0281043
140	Q9P035	HACD3	1.15351	0.0282037
141	Q05519	SRSF11	-1.39298	0.028443
142	Q15397	PUM3	-1.39298	0.028443
143	E7EUU4	EIF4G1	-2.4238	0.028619
144	A0A2R8Y430 (+1)	GSS	1.23978	0.0288199
145	A0A1B0GU97 (+1)	NFIB	1.23978	0.0288199
146	E9PKH6 (+2)	NDUFS8	1.23978	0.0288199
147	Q8NBF2	NHLRC2	1.23978	0.0288199
148	O15355	PPM1G	-1.97376	0.029009
149	Q9NR30	DDX21	-1.27722	0.0291242
150	Q07954	LRP1	2.54915	0.029249
151	Q8TEQ6	GEMIN5	-1.98395	0.0297573
152	Q9UKD2	MRTO4	-2.28674	0.0302452
153	Q9UKX7	NUP50	-2.28675	0.0302461
154	Q7Z2W4	ZC3HAV1	-2.54261	0.0309752
155	Q9UHG3	PCYOX1	1.77213	0.0310725
156	O15173	PGRMC2	2.57647	0.0313337
157	Q9NUQ9	CYRIB	-1.20548	0.0314208
158	Q9UBE0	SAE1	-1.20548	0.0314208
159	P20839	IMPDH1	-2.13155	0.0318178
160	Q14498	RBM39	-1.01592	0.0319016
161	O14929	HAT1	-1.54753	0.0321586
162	H3BP20 (+2)	HEXA	1.47005	0.0323652
163	Q9H8H0	NOL11	-1.19529	0.0325685
164	E9PHA2 (+1)	NCAPH	-1.19529	0.0325685
165	P55010	EIF5	-1.90145	0.032641
166	Q96I99	SUCLG2	1.24773	0.0329078
167	B4E0Y9 (+2)	STK26	-1.19008	0.0329232
168	Q02252	ALDH6A1	3.11727	0.0330859
169	Q9UHD1	CHORDC1	-1.88781	0.0330969
170	Q8IX01	SUGP2	1.19879	0.0331654
171	P10644	PRKAR1A	1.19879	0.0331654
172	O75569	PRKRA	1.83666	0.0332128
173	O75165	DNAJC13	1.83666	0.0332128
174	P28161	GSTM2	1.83666	0.0332128
175	P07858	CTSB	1.83669	0.0332145
176	O95202	LETM1	1.75522	0.0341876
177	Q14247	CTTN	-3.4072	0.0343373
178	Q7Z7H5	TMED4	2.99533	0.0344438
179	G5E9D5 (+1)	ELAC2	-2.28754	0.0346388
180	Q8NBX0	SCCPDH	1.46727	0.0354687
181	P40937	RFC5	1.46727	0.0354687
182	P55884	EIF3B	-1.11943	0.0362418
183	F5H669 (+1)	CPSF7	-1.78535	0.0367927
184	Q9UFN0	NIPSNAP3A	2.34597	0.0368739
185	Q9NZ01	TECR	1.3641	0.0371473
186	Q9NTJ3	SMC4	-1.46898	0.0371732
187	A0A024QZP7	CDK1	-2.96662	0.0372698
188	O94776	MTA2	-2.29687	0.0373444
189	P41227	NAA10	-2.99722	0.0373959
190	Q9Y512	SAMM50	1.59372	0.0374998
191	P23258	TUBG1	-1.14677	0.0385151
192	Q03701	CEBPZ	-1.14677	0.0385151
193	Q92979	EMG1	-1.7221	0.0392896
194	G0XQ39	STIM1	2.06746	0.0411274
195	Q13177	PAK2	-2.1494	0.0419718
196	P62191	PSMC1	-1.28235	0.0422904
197	P13674	P4HA1	1.31079	0.0425858
198	Q13085	ACACA	-1.86828	0.0430325
199	Q9Y263	PLAA	-1.38397	0.0437043
200	P13473	LAMP2	1.33423	0.0441615
201	P08758	ANXA5	1.47772	0.0451519
202	P18084	ITGB5	1.0392	0.0452338
203	P61006	RAB8A	-1.99721	0.0453776
204	E9PLA9 (+1)	CAPRIN1	-3.1461	0.0459562
205	P42785	PRCP	2.01899	0.0459631
206	Q8IVD9	NUDCD3	-1.28756	0.0460453
207	G8JLG1	SMC1A	-1.28756	0.0460453
208	Q96HC4	PDLIM5	-1.28756	0.0460453
209	Q5VT52	RPRD2	-1.28756	0.0460453
210	E7EX90	DCTN1	-1.96662	0.0464278
211	P48163	ME1	-2.68158	0.0465614
212	P07942 (+1)	LAMB1	-1.5524	0.0466324
213	H7BXY3 (+1)	DHX30	-1.66496	0.0467079
214	Q9NP58	ABCB6	1.45039	0.0470023
215	F5H1S8 (+1)	MLEC	1.02458	0.0470048
216	Q9HAV4	XPO5	-1.32365	0.0478473
217	Q9UBV2	SEL1L	1.34598	0.0480555
218	K7EP32 (+1)	UBXN6	1.34598	0.0480555
219	O75937	DNAJC8	1.34598	0.0480555
220	Q8IV08	PLD3	2.06363	0.0483343
221	Q08AM6	VAC14	2.06363	0.0483343
222	C9J660 (+4)	SUMF2	2.06363	0.0483343
223	Q8NHP8	PLBD2	2.06363	0.0483343
224	A0A494C0K5 (+5)	PARN	2.06363	0.0483343
225	Q86UT6	NLRX1	2.06363	0.0483343
226	Q13423	NNT	1.58602	0.0494841
227	P02545	LMNA	1.10712	0.0495676
228	P54886	ALDH18A1	-1.02521	0.0502777
229	Q13630	TSTA3	-1.98823	0.0509954
230	P53985	SLC16A1	-1.98823	0.0509954
231	Q9NX62	BPNT2	-1.98823	0.0509954
232	P12081	HARS1	-1.98823	0.0509954
233	E5RGM3	SKP1	-1.98823	0.0509954
234	Q13492	PICALM	-1.98823	0.0509954
235	A0A0C4DFM0 (+1)	GSTZ1	1.99151	0.0514489
236	P37235	HPCAL1	1.99151	0.0514489
237	P54753	EPHB3	1.99151	0.0514489
238	A0A0A6YYA0 (+1)	TMED7-TICAM2	1.99151	0.0514489
239	Q9NT62	ATG3	-1.95762	0.0524159
240	P25786	PSMA1	-1.2299	0.0526191
241	Q9NVH1	DNAJC11	2.49072	0.052663
242	A0A087WUX8 (+2)	APOOL	2.49072	0.052663
243	Q07960	ARHGAP1	1.35215	0.0527785
244	O75718	CRTAP	1.3521	0.0527792
245	A0A499FI31 (+1)	SART3	1.3521	0.0527792
246	K7EK78 (+4)	Complex I-B14.7 OS=Homo sapiens OX=9606	1.3521	0.0527792
247	K7ELV2	SEH1L	1.3521	0.0527792
248	Q6PGP7	TTC37	1.3521	0.0527792
249	P09488	GSTM1	1.3521	0.0527792
250	A0A5H1ZRP4 (+1)	NELFB	1.3521	0.0527792
251	A0A087WU02 (+1)	ERGIC2	1.3521	0.0527792
252	O75955	FLOT1	2.24195	0.0528156
253	A0A1P0AYU5 (+1)	SFXN3	1.89744	0.0529665
254	Q7Z4W1	DCXR	1.0152	0.0530212
255	Q9Y2R4	DDX52	1.0152	0.0530212
256	Q9P0J0	NDUFA13	1.0152	0.0530212
257	O95292	VAPB	1.0152	0.0530212
258	Q9NPH2	ISYNA1	1.38303	0.0532084
259	P07197	NEFM	-1.70792	0.0533198
260	O75323	NIPSNAP2	4.23863	0.0535538
261	Q9Y5A9	YTHDF2	-2.58515	0.0543236
262	Q14694	USP10	-1.35779	0.054339
263	O95602	POLR1A	-2.55454	0.054383
264	Q92615	LARP4B	-1.75983	0.0549218
265	Q92995	USP13	-1.70178	0.0554729
266	P31040	SDHA	1.38714	0.0555483
267	Q16643	DBN1	-1.86221	0.056182
268	A0A0A0MT49 (+5)	SMARCA4	-1.30197	0.057295
269	P54578	USP14	-1.14691	0.0573957
270	O60264	SMARCA5	-1.20039	0.0574492
271	P62495	ETF1	-1.95571	0.0582524
272	A0A0A0MT01 (+1)	GSN	1.4101	0.0589696
273	P54727	RAD23B	-1.28159	0.0591972
274	O43747	AP1G1	-1.07999	0.0595266
275	Q9BQA1	WDR77	-1.53813	0.0600779
276	Q9GZL7	WDR12	-2.05918	0.0604268
277	O95864	FADS2	-2.13072	0.0609606
278	Q01518	CAP1	-1.09096	0.0615954
279	Q92820	GGH	1.44599	0.0619249
280	E7ENJ6	AP1M1	-1.55086	0.0637197
281	Q9UHB6	LIMA1	-2.47461	0.0637383
282	P11388	TOP2A	-1.01569	0.0642044
283	P23921	RRM1	-1.05484	0.0642803
284	P61020	RAB5B	1.64686	0.0643923
285	P48047	ATP5PO	1.57908	0.0647209
286	P11940	PABPC1	-1.60342	0.0651557
287	B5ME19	EIF3CL	-1.08629	0.0653369
288	A0A087X0W7	ACOT2	1.16768	0.0654895
289	E7EMS2 (+4)	NPC2	2.20213	0.0656706
290	Q9Y696	CLIC4	1.01036	0.0658989
291	P46060	RANGAP1	-1.3969	0.0660359
292	P31327	CPS1	2.31962	0.0664153
293	A0A1W2PPZ5	TCEA1	-2.28799	0.0666849
294	P36915	GNL1	1.04525	0.0674492
295	Q9P015	MRPL15	1.64348	0.0684945
296	J3QRS3 (+2)	MYL12A	1.64348	0.0684945
297	A0A0J9YWM6	ALDH7A1	1.64348	0.0684945
298	P21912	SDHB	1.64348	0.0684945
299	Q7Z4V5	HDGFL2	1.64348	0.0684945
300	F8VNT9 (+4)	CD63	1.64348	0.0684945
301	Q16832	DDR2	1.64348	0.0684945
302	A0A2R8YDE6 (+1)	HDAC6	1.64348	0.0684945
303	Q13015	MLLT11	1.64348	0.0684945
304	Q8WU90	ZC3H15	-2.2939	0.0689613
305	Q92947	GCDH	1.60525	0.0693913
306	P42126	ECI1	2.80541	0.0696795
307	Q7Z3D6	DGLUCY	2.80541	0.0696795
308	P52948	NUP98	2.80541	0.0696795
309	Q9H9P8	L2HGDH	1.02332	0.0700736
310	Q9H553	ALG2	1.65367	0.0706291
311	B4E0K5 (+1)	MAPK14	1.65367	0.0706291
312	Q8N465	D2HGDH	1.65367	0.0706291
313	E7EPT4 (+1)	NDUFV2	1.65367	0.0706291
314	Q8IYS1	PM20D2	1.65367	0.0706291
315	A0A1W2PR36 (+1)	GAMT	1.65367	0.0706291
316	Q9Y266	NUDC	-1.95925	0.0706565
317	P61604	HSPE1	1.06837	0.0707039
318	Q9Y2G5	POFUT2	1.60697	0.0714622
319	E7EMW7	UBR5	-1.56116	0.0720002
320	Q14344	GNA13	-1.56116	0.0720002
321	Q96K76	USP47	-1.56116	0.0720002
322	B7WP74	CWC22	-1.56116	0.0720002
323	B5MDQ0 (+1)	ERCC6L	-1.56116	0.0720002
324	P11047	LAMC1	-4.43334	0.0728185
325	O94826	TOMM70	1.57137	0.0728622
326	P17096	HMGA1	1.57137	0.0728622
327	P60468	SEC61B	1.57137	0.0728622
328	Q96N66	MBOAT7	1.57137	0.0728622
329	F6WQW2	RANBP1	1.57137	0.0728622
330	P37108	SRP14	1.57137	0.0728622
331	Q14696	MESD	1.57137	0.0728622
332	G3V3B2 (+3)	CNIH1	1.57137	0.0728622
333	P00387	CYB5R3	1.3814	0.0733325
334	A0A2R8Y5Q8 (+2)	TBCE	-1.57487	0.0734911
335	B7Z6D5 (+1)	DDX27	-1.53055	0.0741135
336	E7EUY6	ARHGEF7	-1.53055	0.0741135
337	A0A3B3ITW3 (+1)	ABCD3	-1.53055	0.0741135
338	A0A087WYI0 (+2)	INTS11	-1.53055	0.0741135
339	Q7LBC6	KDM3B	-1.53055	0.0741135
340	Q96M27	PRRC1	-1.53055	0.0741135
341	F8WD26 (+2)	LMO7	-1.53055	0.0741135
342	P05067	APP	-1.53055	0.0741135
343	Q9Y520	PRRC2C	-1.53055	0.0741135
344	Q9Y6Y8	SEC23IP	-1.53055	0.0741135
345	E7EW05 (+1)	SDAD1	-1.53055	0.0741135
346	O14925	TIMM23	-1.53055	0.0741135
347	Q92922	SMARCC1	-1.5732	0.0742233
348	Q9H307	PNN	-1.5732	0.0742233
349	Q13308	PTK7	1.58161	0.0746952
350	A0A087WTI3	NDUFS7	1.58156	0.074699
351	P78330	PSPH	1.58156	0.074699
352	O00469	PLOD2	1.58156	0.074699
353	K7EP06	RNMT	1.58156	0.074699
354	A0A1B0GTU3 (+1)	KIF16B	1.58156	0.074699
355	O95336	PGLS	1.58156	0.074699
356	Q96SL4	GPX7	1.58156	0.074699
357	Q9BTV5	FSD1	1.58156	0.074699
358	O75306	NDUFS2	1.03098	0.0747936
359	Q9Y394	DHRS7	1.04703	0.0750783
360	O75340	PDCD6	1.01306	0.0753735
361	Q6UXN9	WDR82	-1.13838	0.0754443
362	F8VU90 (+1)	FKBP11	1.86441	0.0758559
363	Q5VZU9	TPP2	-1.58515	0.076267
364	O00566	MPHOSPH10	-1.58515	0.076267
365	H3BLV9 (+1)	SRPK1	-1.58515	0.076267
366	A0A087WT12 (+2)	GPX4	-1.58515	0.076267
367	Q9UKA9	PTBP2	-1.58515	0.076267
368	Q8TDW0	LRRC8C	-1.58515	0.076267
369	Q12996	CSTF3	-1.58513	0.0762687
370	F8WF14 (+1)	BCHE	-1.54261	0.0763239
371	Q01085	TIAL1	-1.54261	0.0763239
372	A0A0G2JNZ2	SCRIB	-1.54261	0.0763239
373	O43290	SART1	-1.54261	0.0763239
374	A0A0A6YYI3	PPAN-P2RY11	-2.9395	0.076678
375	F6S8M0	GNS	1.74602	0.0771926
376	Q14966	ZNF638	-1.74947	0.0772942
377	B7Z9I1 (+2)	ACADM	1.79235	0.0779783
378	Q14C86	GAPVD1	-1.55455	0.0780797
379	Q9NRW7	VPS45	-1.55455	0.0780797
380	Q8N3C0	ASCC3	-1.55455	0.0780797
381	J3KPP4 (+1)	LUC7L3	-1.55455	0.0780797
382	Q9NY27	PPP4R2	-1.55455	0.0780797
383	O95639	CPSF4	-1.55455	0.0780797
384	Q9NQZ2	UTP3	-1.55455	0.0780797
385	Q86WA8	LONP2	-1.55455	0.0780797
386	E9PJF4 (+1)	CLNS1A	-1.55455	0.0780797
387	Q9HC07	TMEM165	-1.55455	0.0780797
388	Q9Y2U8	LEMD3	-1.55455	0.0780797
389	Q9BVJ6	UTP14A	-1.55455	0.0780797
390	A0A2R8YD58 (+2)	CSNK2A1	-1.5546	0.0780798
391	B7ZLQ5 (+1)	SMARCA1	-1.55454	0.0780806
392	Q96PZ0	PUS7	-1.55454	0.0780806
393	Q5SY16	NOL9	-1.55454	0.0780806
394	Q12792	TWF1	-1.56976	0.0782848
395	P00966	ASS1	-1.05379	0.0792363
396	P24821	TNC	1.42404	0.0807667
397	P24752	ACAT1	1.13252	0.0810813
398	P61011	SRP54	-1.73319	0.0812055
399	O43852	CALU	1.82314	0.0824205
400	P52788	SMS	-1.22704	0.0830138
401	P0DP25	CALM3	1.03409	0.0833573
402	Q9P287	BCCIP	-1.76469	0.0834198
403	A0A087WZ13 (+1)	RAVER1	-1.34049	0.083867
404	Q13907	IDI1	-1.97014	0.0846814
405	Q8IWA0	WDR75	-1.97014	0.0846814
406	O60828	PQBP1	-1.97014	0.0846814
407	P84085	ARF5	1.36761	0.0846822
408	Q14978	NOLC1	-3.77483	0.0848436
409	P04179	SOD2	2.05596	0.0851134
410	P11182	DBT	2.05596	0.0851134
411	Q96A65	EXOC4	-1.93954	0.0852975
412	P09110	ACAA1	-1.93954	0.0852975
413	O43790	KRT86	2.48595	0.0854748
414	P02452	COL1A1	4.52369	0.0855042
415	Q5BKZ1	ZNF326	-1.1471	0.0855693
416	Q99720	SIGMAR1	1.4066	0.0866264
417	Q13362	PPP2R5C	1.4066	0.0866264
418	Q9BZK7	TBL1XR1	-3.11754	0.086663
419	Q9UIG0	BAZ1B	-1.75008	0.0866857
420	Q9BPW8	NIPSNAP1	2.21506	0.0872643
421	Q9Y2V2	CARHSP1	2.07125	0.0876437
422	O15294	OGT	-1.31734	0.0878744
423	A2RRP1	NBAS	1.31657	0.087932
424	P31749	AKT1	1.31657	0.087932
425	P0C0S5 (+1)	H2AZ1	1.36889	0.0882267
426	Q9UI09	NDUFA12	1.02029	0.088619
427	F8W1A4 (+1)	AK2	1.02029	0.088619
428	Q9NRF8	CTPS2	1.02029	0.088619
429	Q96CU9	FOXRED1	1.02029	0.088619
430	P50897	PPT1	1.31045	0.088764
431	Q9Y4F1	FARP1	1.99914	0.0888572
432	U3KPX3	CSNK1A1	1.99914	0.0888572
433	E9PJH7	SLC25A22	1.99914	0.0888572
434	Q13123	IK	-1.79557	0.0895073
435	I1E4Y6 (+1)	GIGYF2	-1.30293	0.0898145
436	Q15459	SF3A1	-1.57574	0.0899648
437	Q9Y276	BCS1L	1.02202	0.090316
438	P31689	DNAJA1	-1.2289	0.0903473
439	A0A087X271 (+5)	CNN2	-2.00615	0.0905382
440	O75844	ZMPSTE24	-2.00615	0.0905382
441	F2Z2B9 (+1)	TUBGCP2	-2.00615	0.0905382
442	Q6PJG6	BRAT1	-2.00615	0.0905382
443	Q9Y2W2	WBP11	-1.28675	0.090961
444	A0A0A0MSZ9 (+1)	CSTF1	-1.97554	0.0911002
445	G3V529 (+1)	DDX24	-1.97554	0.0911002
446	P48960	ADGRE5	-1.97554	0.0911002
447	Q9Y5J1	UTP18	-1.97554	0.0911002
448	Q13619	CUL4A	-1.33337	0.0917777
449	P42025	ACTR1B	1.28819	0.0919668
450	P61513	RPL37A	-2.20806	0.0920517
451	P50148	GNAQ	2.01943	0.0920699
452	P48681	NES	-1.88026	0.0925092
453	Q9UBB4	ATXN10	-1.30149	0.0926606
454	P36551	CPOX	-1.27234	0.0929079
455	Q5SZE1 (+1)	CERS2	-1.27234	0.0929079
456	A0A087WSY9	TXNRD1	-1.25493	0.0930256
457	Q2NL82	TSR1	-2.61988	0.0936656
458	P12110	COL6A2	1.255	0.0962694
459	Q14019	COTL1	-1.17463	0.0965101
460	Q99436	PSMB7	-1.17463	0.0965101
461	Q86U42	PABPN1	-2.28839	0.0969624
462	Q9UQE7	SMC3	-1.30912	0.0977774
463	P31153	MAT2A	-2.64333	0.097866
464	Q9NUJ1	ABHD10	2.30423	0.0981729
465	P21266	GSTM3	2.3947	0.0991552
466	P08574	CYC1	2.3947	0.0991552
467	J3QRU1 (+1)	YES1	2.3947	0.0991552
468	G3V0E4 (+1)	PMPCB	1.12468	0.0996931
469	P20073	ANXA7	2.32258	0.0999302
470	P21810	BGN	2.32258	0.0999302
471	A0A0C4DGH0 (+1)	CD276	-2.30101	0.101457
472	A0A0C4DGB6 (+1)	ALB	1.40202	0.102309
473	Q86UP2	KTN1	-1.59782	0.102311
474	A0A075B7D9 (+1)	TAF15	-1.22066	0.102432
475	P53634	CTSC	1.03283	0.102497
476	Q2TAY7	SMU1	-1.20551	0.103538
477	Q10471	GALNT2	-1.20551	0.103538
478	Q9BY44	EIF2A	-1.20555	0.10354
479	G3V5Z7 (+1)	PSMA6	-1.02163	0.103794
480	Q96F86	EDC3	-2.549	0.103877
481	P48739	PITPNB	-2.51839	0.104162
482	B4DKY1 (+1)	CARS1	-1.17487	0.104635
483	Q27J81	INF2	-2.4398	0.104735
484	A0A1W2PRS1 (+2)	SCARB2	1.1209	0.105249
485	E7EVX8	PRPF31	2.58663	0.106081
486	P46063	RECQL	1.54975	0.107561
487	A0A087WZK9 (+2)	EIF3H	-1.35454	0.108302
488	P09525	ANXA4	1.1666	0.108406
489	Q8TAT6	NPLOC4	-1.27663	0.109225
490	P08240	SRPRA	1.1644	0.109329
491	P37268	FDFT1	-1.15489	0.109586
492	Q15363	TMED2	2.7628	0.109795
493	H3BLU2	LSAMP	2.80975	0.109846
494	P61981	YWHAG	1.12767	0.110541
495	B0QYK0 (+1)	EWSR1	-1.56247	0.111223
496	P62266	RPS23	-1.76697	0.111332
497	Q9Y4C2	TCAF1	-1.19509	0.111464
498	P36507	MAP2K2	-1.1155	0.111847
499	Q9NVI7	ATAD3A	1.03006	0.112356
500	Q9UG63	ABCF2	-1.71604	0.112367
501	O00264	PGRMC1	3.00294	0.112367
502	O75717	WDHD1	-3.015	0.112946
503	Q08752	PPID	-2.9844	0.113156
504	O00764	PDXK	1.511	0.113486
505	O95197	RTN3	2.28552	0.113753
506	Q562R1	ACTBL2	-1.08818	0.11546
507	A0A590UJ21 (+2)	CUL1	-1.19538	0.115825
508	P26368	U2AF2	-1.30805	0.117855
509	A0A494C1F2 (+1)	NUP214	1.06364	0.118121
510	O15270	SPTLC2	1.06364	0.118121
511	Q96DV4	MRPL38	1.06362	0.118123
512	A0A087WZT2 (+1)	METTL7B	1.06362	0.118123
513	B8ZZN6 (+1)	SUMO1	1.06362	0.118123
514	P31949	S100A11	1.06362	0.118123
515	P54709	ATP1B3	1.06362	0.118123
516	Q5QPL9	RALY	2.94653	0.12081
517	Q9BS26	ERP44	1.13601	0.122381
518	P00395	MT-CO1	1.01945	0.122642
519	Q12789	GTF3C1	1.01945	0.122642
520	Q56VL3	OCIAD2	1.01945	0.122642
521	Q969H8	MYDGF	1.01945	0.122642
522	B4DUC8 (+1)	MTAP	-1.54898	0.122714
523	Q9BRR6	ADPGK	1.80982	0.123537
524	Q14257	RCN2	2.9572	0.123789
525	Q99536	VAT1	1.60182	0.123823
526	Q9H9J2	MRPL44	1.03474	0.124363
527	Q8WUA4	GTF3C2	1.03474	0.124363
528	P62304	SNRPE	1.03474	0.124363
529	Q9UH62	ARMCX3	1.03474	0.124363
530	F5H8F7 (+1)	ASH2L	1.03474	0.124363
531	O75489	NDUFS3	1.15083	0.124453
532	Q9Y4W6	AFG3L2	1.35819	0.124577
533	Q9UI12	ATP6V1H	1.35819	0.124577
534	P16949	STMN1	2.9472	0.124903
535	P31942	HNRNPH3	1.13686	0.124914
536	A0A1B0GWJ0	ADSL	-1.79807	0.125664
537	A0A0A0MSJ0	DDX42	-1.28838	0.125796
538	C9JNW5 (+2)	RPL24	-2.30246	0.125868
539	A0A0A0MQU4 (+3)	SCLY	-1.58164	0.126703
540	Q9BPX3	NCAPG	-1.4398	0.126757
541	D3YTA9 (+3)	PPP3R1	1.32266	0.126763
542	Q8NFH5	NUP35	-1.3316	0.127412
543	Q14847	LASP1	2.24843	0.13114
544	Q5BJF2	TMEM97	2.14356	0.13221
545	P30536 (+1)	TSPO	1.05597	0.132349
546	Q13445	TMED1	1.05597	0.132349
547	Q9UHD9	UBQLN2	-1.04842	0.13442
548	B8ZZQ6 (+1)	PTMA	1.14052	0.135225
549	O00625	PIR	-1.44679	0.13613
550	H3BSH7 (+1)	UTP4	-1.40957	0.140313
551	P68036	UBE2L3	1.26041	0.141665
552	F5GXJ9 (+1)	ALCAM	2.32865	0.142037
553	Q07666	KHDRBS1	1.20229	0.145714
554	O75487	GPC4	1.02536	0.146383
555	Q9Y6C2	EMILIN1	2.00673	0.146954
556	Q8TAQ2	SMARCC2	1.81908	0.15104
557	O43237	DYNC1LI2	1.00172	0.153786
558	P23378	GLDC	1.63321	0.154938
559	Q6JQN1	ACAD10	1.63321	0.154938
560	F5GYN4 (+2)	OTUB1	1.63321	0.154938
561	H3BMM9 (+2)	RNPS1	1.03859	0.154944
562	P42285	MTREX	-1.60879	0.155573
563	F8W031	DUF3456 domain-containing protein (Fragment) OS=Homo sapiens OX=9606	1.59176	0.156025
564	P51553	IDH3G	1.59169	0.156027
565	E7ERS3 (+1)	ZC3H18	1.59169	0.156027
566	Q5JWF2	GNAS	1.59169	0.156027
567	Q96B97	SH3KBP1	1.59169	0.156027
568	Q07812	BAX	-1.57819	0.156391
569	Q5JPH6	EARS2	-1.57819	0.156391
570	Q13416	ORC2	-1.57819	0.156391
571	K7EMU7	PIN1	-1.57819	0.156391
572	P35269	GTF2F1	-1.50613	0.158423
573	O95302	FKBP9	1.44545	0.160107
574	P67936	TPM4	1.15725	0.163904
575	P36404	ARL2	1.32873	0.16413
576	A0A087WWU8	TPM3	1.00804	0.167006
577	E7EQI7 (+1)	WASHC5	1.07884	0.174189
578	P08253	MMP2	1.04825	0.175606
579	Q05209	PTPN12	1.04825	0.175606
580	E9PPA0 (+1)	CHID1	1.04825	0.175606
581	Q9NX20	MRPL16	1.04825	0.175606
582	Q9Y6D6	ARFGEF1	-1.02381	0.17677
583	P49356	FNTB	-1.02381	0.17677
584	A0A087WWA3	KIF1B	-1.02381	0.17677
585	Q13242	SRSF9	1.0068	0.177597
586	P29992	GNA11	1.0068	0.177597
587	P30049	ATP5F1D	1.00673	0.1776
588	A0A3B3ISV4	VKORC1L1	1.00673	0.1776
589	H7C0G1	TMEM245	1.00673	0.1776
590	B7ZM87	SRGAP2	1.00673	0.1776
591	Q9GZT4	SRR	1.00673	0.1776
592	P51970	NDUFA8	1.00673	0.1776
593	Q4G0N4	NADK2	1.00673	0.1776
594	F8VZN8 (+1)	PPP1R12A	1.00673	0.1776
595	A0A669KAY5 (+7)	DUS4L-BCAP29	1.00673	0.1776
596	P52758	RIDA	1.00673	0.1776
597	Q9HAV7	GRPEL1	1.00673	0.1776
598	Q8N5K1	CISD2	1.00673	0.1776
599	P35914	HMGCL	1.00673	0.1776
600	P84090	ERH	1.00673	0.1776
601	Q68CZ2	TNS3	1.00673	0.1776
602	E9PIM6 (+2)	THY1	1.00673	0.1776
603	Q9UBR2	CTSZ	1.00673	0.1776
604	P28062 (+1)	PSMB8	1.00673	0.1776
605	Q9Y282 (+3)	ERGIC3	1.00673	0.1776

## Sheet: Supp.Table10
Supplementary Table 10. Differentially expressed proteins in PRKACA-ShRNA KD cells
	Accession Number	Protein	Log2FC	p-value
1	P17612	PRKACA	-2.016	0.033
2	Q9BR76	CORO1B	2.05739	0.00422739
3	P56937	HSD17B7	1.05739	0.00335029
4	P08123	COL1A2	1.44418	0.0285243
5	Q3SY69	ALDH1L2	2.39089	0.060624
6	P31323	PRKAR2B	1.64235	0.00389896
7	F2Z3J9 (+1)	PTGR1	1.37155	0.0437686
8	A6PVN5 (+1)	PTPA	1.05739	0.00335029
9	Q15021	NCAPD2	-1.80155	0.00121495
10	P53597	SUCLG1	1.37155	0.0437686
11	P31937	HIBADH	2.13684	0.00635053
12	Q9Y3F4	STRAP	-1.20307	0.00331208
13	A0A0C4DFL7	CYP51A1	-3.88631	0.00336331
14	P46087	NOP2	-1.4177	0.0103407
15	Q14137	BOP1	-1.67958	0.00313182
16	P10253	GAA	2.05702	0.0205178
17	O75822	EIF3J	-1.98181	0.0512899
18	J3KT51 (+1)	JPT1	-1.90437	0.0549864
19	Q13895	BYSL	-1.90437	0.0549864
20	Q9H4L7	SMARCAD1	-1.98181	0.0512899
21	P13995	MTHFD2	-1.90437	0.0549864
22	Q13868	EXOSC2	-1.90437	0.0549864
23	P33316	DUT	-2.52753	0.00389702
24	P61221	ABCE1	-1.53923	0.00838014
25	A0A087WVM4	MTHFD1L	-1.90437	0.0549864
26	Q9NU22	MDN1	-1.39685	0.0872036
27	O75534	CSDE1	-3.1125	0.004081
28	Q13283	G3BP1	-1.87553	0.0122538
29	P08559	PDHA1	1.0174	0.00603651
30	A0A286YFF8	MON2	-1.98181	0.0512899
31	Q8N3U4	STAG2	-1.39685	0.0872036
32	Q13011	ECH1	1.73697	0.0282851
33	Q9NVP1	DDX18	-1.27507	0.0274991
34	A0A2R8YGD1	TPP1	3.25951	0.00605981
35	Q6PKG0	LARP1	-1.36053	0.0889514
36	P12111	COL6A3	1.82333	0.0261774
37	Q9Y262	EIF3L	-1.25489	0.0279396
38	P11387	TOP1	-1.18034	0.0493954
39	O15382	BCAT2	1.0565	0.0782769
40	H7C2Q8 (+1)	EBNA1BP2	-1.90437	0.0549864
41	P52292	KPNA2	-1.7706	0.010786
42	O00629	KPNA4	-1.43577	0.00981329
43	P17931	LGALS3	3.10354	0.0382444
44	P26358	DNMT1	-3.01011	0.0103173
45	O00154	ACOT7	-1.64578	0.0231247
46	B1ALD9 (+1)	POSTN	1.68445	0.0118009
47	Q86Y56	DNAAF5	-1.17656	0.0627969
48	P34949	MPI	2.81245	0.0641088
49	F5H039 (+1)	GPHN	-2.70658	0.0135345
50	B1ANR0 (+1)	PABPC4	-1.14108	0.0158078
51	P04083	ANXA1	1.24236	0.141576
52	P55084	HADHB	1.08679	0.0200523
53	H0Y8R1	GRSF1	-1.82673	0.00668
54	Q9ULT8	HECTD1	-2.26451	0.00373219
55	A0A494C085 (+1)	UROD	1.03251	0.0791364
56	O75691	UTP20	-1.64135	0.0697566
57	P30520	ADSS2	-1.15982	0.0328089
58	Q9Y2Z0	SUGT1	-1.18307	0.0317394
59	Q1KMD3	HNRNPUL2	2.26232	0.010446
60	P20290	BTF3	-1.0297	0.091017
61	Q16822	PCK2	3.04768	0.0398106
62	P53007	SLC25A1	2.52033	0.0223951
63	P42765	ACAA2	1.05745	0.00335752
64	Q14157	UBAP2L	-1.42713	0.0152737
65	B5MCF9 (+1)	PES1	-1.65946	0.0253085
66	P47985	UQCRFS1	1.17586	0.0284063
67	P14550	AKR1A1	1.52738	0.0679474
68	Q96KB5	PBK	-1.61742	0.0230761
69	Q14566	MCM6	-1.34924	0.011852
70	Q5SRN5	HLA-A	1.4508	0.0412122
71	O43847	NRDC	-2.98181	0.0204386
72	Q07065	CKAP4	2.02787	0.10834
73	O75821	EIF3G	-1.12519	0.0141136
74	P67809	YBX1	-1.34949	0.0336994
75	P49748	ACADVL	2.42728	0.0124295
76	O14880 (+1)	MGST3	1.69025	0.0714319
77	Q14980	NUMA1	1.24572	0.031259
78	O95347	SMC2	-1.35631	0.0168015
79	A1L0T0	ILVBL	1.20566	0.0179728
80	F5H6E2	MYO1C	3.34371	0.0134634
81	P16278	GLB1	2.83466	0.0156959
82	P00367	GLUD1	1.11608	0.0121517
83	Q92522	H1-10	2.02085	0.0332174
84	Q5SSJ5	HP1BP3	1.21405	0.0172997
85	Q9NXE4	SMPD4	2.6659	0.0444513
86	Q9H0C8	ILKAP	-1.78402	0.0532994
87	Q9Y305	ACOT9	1.05094	0.0416287
88	A0A087WUT6 (+1)	EIF5B	-1.50689	0.0418493
89	Q9H2U2	PPA2	1.4024	0.124377
90	Q13724	MOGS	1.10233	0.0893792
91	Q13228	SELENBP1	4.02661	0.0170509
92	Q96RP9	GFM1	-1.718	0.00753016
93	Q9UQ35	SRRM2	-1.36256	0.0275528
94	A0A3B3ITU8	ITPR1	2.01214	0.0386963
95	Q86WA6	BPHL	2.00229	0.0838217
96	Q08209	PPP3CA	1.02178	0.122533
97	Q96KR1	ZFR	-1.25729	0.0464292
98	Q9BTE6	AARSD1	-2.21909	0.0275416
99	Q9NYY8	FASTKD2	-2.21909	0.0275416
100	Q9BZE4	GTPBP4	-2.25884	0.0369215
101	P78344	EIF4G2	-1.74477	0.0262591
102	Q9P0J1	PDP1	2.0939	0.0462569
103	P35270	SPR	2.40806	0.0219388
104	Q9BTT0	ANP32E	1.71706	0.152877
105	P40763	STAT3	1.06258	0.00878396
106	O43660	PLRG1	-1.71687	0.0545464
107	Q9BQ67	GRWD1	-1.14697	0.030485
108	Q9NSE4	IARS2	2.22305	0.0168151
109	P09622	DLD	1.04661	0.0723775
110	Q14684	RRP1B	-1.33574	0.0440012
111	P05091	ALDH2	1.59842	0.0129494
112	P21589	NT5E	1.47479	0.042231
113	A0A087WUQ6	GPX1	1.65012	0.0091178
114	O94925	GLS	-2.15574	0.0306873
115	Q9UKL0	RCOR1	-1.25729	0.0464292
116	Q14CX7	NAA25	-1.21909	0.098441
117	Q7Z7E8	UBE2Q1	-2.29653	0.0250263
118	Q01581	HMGCS1	-4.80406	0.0259111
119	Q96BW9	TAMM41	2.35143	0.0292985
120	P08572	COL4A2	2.60674	0.0289648
121	Q9UH99	SUN2	4.26361	0.0143268
122	Q3BDU5	LMNA	1.78824	0.0615844
123	P07305	H1-0	2.17584	0.0208537
124	E7EUU4	EIF4G1	-2.4757	0.0212759
125	A0A2R8Y430 (+1)	GSS	1.80548	0.112554
126	A0A1B0GU97 (+1)	NFIB	1.62612	0.0123201
127	E9PKH6 (+2)	NDUFS8	1.47015	0.0549617
128	O15355	PPM1G	-1.20388	0.0397818
129	Q9NR30	DDX21	-1.34402	0.031282
130	Q07954	LRP1	2.56548	0.0505254
131	Q8TEQ6	GEMIN5	-2.53353	0.0360374
132	Q9UKD2	MRTO4	-1.67387	0.0383811
133	Q9UKX7	NUP50	-1.2717	0.0579101
134	Q7Z2W4	ZC3HAV1	-1.52756	0.00292484
135	Q9UHG3	PCYOX1	1.71888	0.0266658
136	O15173	PGRMC2	2.36675	0.10088
137	H3BP20 (+2)	HEXA	1.35368	0.0383583
138	Q9H8H0	NOL11	-1.15726	0.0350653
139	E9PHA2 (+1)	NCAPH	-2.71687	0.0162965
140	P55010	EIF5	-2.21565	0.0228047
141	Q96I99	SUCLG2	1.12939	0.0106672
142	Q02252	ALDH6A1	2.96686	0.016897
143	Q9UHD1	CHORDC1	-1.84364	0.0353161
144	O75569	PRKRA	1.6552	0.0766665
145	O75165	DNAJC13	1.05739	0.00335029
146	P28161	GSTM2	1.41752	0.161022
147	P07858	CTSB	1.52038	0.0279923
148	O95202	LETM1	1.66024	0.135936
149	Q14247	CTTN	-3.43139	0.034471
150	Q7Z7H5	TMED4	2.35143	0.0292985
151	G5E9D5 (+1)	ELAC2	-2.27676	0.0213987
152	B7ZKQ9 (+1)	SCARB1	-1.1165	0.0386344
153	Q8NBX0	SCCPDH	1.49542	0.0366885
154	P55884	EIF3B	-1.08486	0.0246938
155	Q9UFN0	NIPSNAP3A	2.223	0.0168114
156	Q9NTJ3	SMC4	-1.22186	0.0346281
157	O94776	MTA2	-2.25884	0.0369215
158	P41227	NAA10	-2.91336	0.037066
159	Q9Y512	SAMM50	1.41746	0.0461075
160	Q92974	ARHGEF2	-1.40528	0.0286658
161	Q03701	CEBPZ	-1.5445	0.017027
162	P31350	RRM2	-3.35395	0.0340395
163	Q92979	EMG1	-1.29117	0.0468512
164	G0XQ39	STIM1	1.09391	0.114874
165	Q99575	POP1	-1.25727	0.0464274
166	P62191	PSMC1	-1.13533	0.0191219
167	Q92797	SYMPK	-1.65946	0.0253085
168	Q08170	SRSF4	-1.80887	0.0589835
169	P13674	P4HA1	1.06737	0.102282
170	Q13085	ACACA	-1.82069	0.0454745
171	Q9Y263	PLAA	-1.93355	0.0472951
172	P13473	LAMP2	1.61801	0.0238933
173	P51858	HDGF	1.15355	0.0372452
174	P08758	ANXA5	1.46224	0.110985
175	P18084	ITGB5	1.29738	0.0290543
176	P61006	RAB8A	-1.99081	0.0455911
177	O43396	TXNL1	-3.37359	0.0436984
178	E9PLA9 (+1)	CAPRIN1	-2.13969	0.0485249
179	P42785	PRCP	1.55025	0.0143034
180	Q5VT52	RPRD2	-1.25729	0.0464292
181	E7EX90	DCTN1	-1.35375	0.0568861
182	P48163	ME1	-2.05349	0.0444512
183	P07942 (+1)	LAMB1	-1.2272	0.0380882
184	H7BXY3 (+1)	DHX30	-2.06269	0.0345104
185	A0A6I8PR89	DNAJC7	-1.55474	0.0724354
186	Q8NHH9	ATL2	-1.4773	0.0780199
187	Q5TDH0	DDI2	-1.4773	0.0780199
188	Q9BQC3	DPH2	-1.4773	0.0780199
189	H7BZM7 (+1)	ZPR1	-1.4773	0.0780199
190	Q9NR09	BIRC6	-1.4773	0.0780199
191	P98179	RBM3	-1.51547	0.070935
192	Q9UBV2	SEL1L	1.8592	0.0251251
193	K7EP32 (+1)	UBXN6	1.07662	0.124073
194	Q8IV08	PLD3	2.6659	0.0444513
195	C9J660 (+4)	SUMF2	2.11312	0.0890502
196	Q8NHP8	PLBD2	1.0939	0.114876
197	Q13423	NNT	1.61889	0.045934
198	Q13347	EIF3I	-1.1125	0.00242212
199	P53396	ACLY	-1.12386	0.0367207
200	P53985	SLC16A1	-1.98181	0.0512899
201	Q13492	PICALM	-1.98181	0.0512899
202	P35221	CTNNA1	-1.20883	0.0786589
203	A0A0C4DFM0 (+1)	GSTZ1	2.35143	0.0292985
204	P37235	HPCAL1	2.04101	0.0901685
205	P54753	EPHB3	1.59378	0.0696572
206	A0A0A6YYA0 (+1)	TMED7-TICAM2	1.05998	0.175057
207	Q9NT62	ATG3	-1.90437	0.0549864
208	P25786	PSMA1	-1.31876	0.0688492
209	Q9NVH1	DNAJC11	2.23161	0.0274238
210	A0A087WUX8 (+2)	APOOL	2.38704	0.043261
211	O75718	CRTAP	2.25711	0.124732
212	A0A499FI31 (+1)	SART3	1.34007	0.163405
213	K7EK78 (+4)	Complex I-B14.7 OS=Homo sapiens OX=9606	1.38704	0.0556072
214	K7ELV2	SEH1L	1.05739	0.00335029
215	Q6PGP7	TTC37	1.07662	0.124073
216	P09488	GSTM1	1.40236	0.124378
217	A0A5H1ZRP4 (+1)	NELFB	1.07662	0.124073
218	O75955	FLOT1	1.78243	0.0189791
219	A0A1P0AYU5 (+1)	SFXN3	1.93132	0.0468954
220	Q7Z4W1	DCXR	1.27338	0.030643
221	Q9NPH2	ISYNA1	1.16996	0.0696355
222	P07197	NEFM	-1.90869	0.0513371
223	O75323	NIPSNAP2	4.47486	0.0921231
224	Q9Y5A9	YTHDF2	-2.50129	0.0545244
225	Q14694	USP10	-2.04243	0.00732428
226	Q6YHU6	THADA	-1.57874	0.0766392
227	Q8WWM7	ATXN2L	-2.50129	0.0545244
228	O95602	POLR1A	-2.57873	0.0543349
229	Q9HCC0	MCCC2	1.31326	0.0186691
230	Q92615	LARP4B	-1.14697	0.030485
231	Q16643	DBN1	-1.8398	0.0567949
232	A0A0A0MT49 (+5)	SMARCA4	-1.2717	0.0579101
233	P62495	ETF1	-1.94349	0.0591487
234	Q15061	WDR43	-1.69968	0.0400093
235	A0A0A0MTB8	WDR36	-2.17278	0.0118588
236	A0A0A0MT01 (+1)	GSN	1.57589	0.0192231
237	Q9BQA1	WDR77	-1.53497	0.060477
238	Q9GZL7	WDR12	-3.59089	0.0565724
239	O95864	FADS2	-2.10044	0.0612838
240	Q9UHB6	LIMA1	-2.45197	0.0676415
241	A0A0G2JLB3	GBA	1.06946	0.0414991
242	P11388	TOP2A	-1.6337	0.00338841
243	P23921	RRM1	-1.01769	0.0581743
244	Q13330	MTA1	-1.16237	0.00750664
245	P48047	ATP5PO	2.04108	0.0901673
246	P11940	PABPC1	-1.53357	0.0655785
247	B5ME19	EIF3CL	-1.16622	0.0575172
248	A0A087X0W7	ACOT2	1.19155	0.0605351
249	E7EMS2 (+4)	NPC2	2.06703	0.0551286
250	P46060	RANGAP1	-1.62194	0.0567089
251	P31327	CPS1	1.82367	0.0508857
252	A0A1W2PPZ5	TCEA1	-2.65224	0.0658824
253	P08243	ASNS	1.48457	0.0338707
254	Q9P015	MRPL15	2.40806	0.0219388
255	J3QRS3 (+2)	MYL12A	2.42355	0.0282349
256	A0A0J9YWM6	ALDH7A1	1.6659	0.0652743
257	P21912	SDHB	2.11312	0.0890502
258	Q7Z4V5	HDGFL2	1.05465	0.175306
259	F8VNT9 (+4)	CD63	1.6917	0.0709429
260	O43447	PPIH	1.06946	0.0414991
261	O60664	PLIN3	1.40532	0.00868133
262	Q8WU90	ZC3H15	-3.24065	0.0662691
263	Q92947	GCDH	1.27338	0.030643
264	Q9NYF8	BCLAF1	-1.14697	0.030485
265	P42126	ECI1	3.04101	0.0823186
266	Q7Z3D6	DGLUCY	3.20455	0.0550398
267	P52948	NUP98	2.05998	0.146036
268	Q9H553	ALG2	1.6659	0.0652743
269	B4E0K5 (+1)	MAPK14	2.42355	0.0282349
270	Q8N465	D2HGDH	1.0939	0.114876
271	E7EPT4 (+1)	NDUFV2	1.6917	0.0709429
272	Q8IYS1	PM20D2	1.0939	0.114876
273	Q9Y266	NUDC	-1.34402	0.0839511
274	Q9NV06	DCAF13	-1.96372	0.0848072
275	Q00534	CDK6	-1.05005	0.0143912
276	B7WP74	CWC22	-1.55474	0.0724354
277	B5MDQ0 (+1)	ERCC6L	-1.55474	0.0724354
278	P11047	LAMC1	-3.38008	0.0745282
279	O94826	TOMM70	2.84563	0.0718451
280	P17096	HMGA1	2.61959	0.0546111
281	P60468	SEC61B	2.02178	0.0493662
282	Q96N66	MBOAT7	2.02178	0.0493662
283	F6WQW2	RANBP1	1.05998	0.175057
284	P37108	SRP14	1.64495	0.154639
285	Q14696	MESD	1.02178	0.122533
286	P00387	CYB5R3	1.21315	0.0558201
287	Q96M27	PRRC1	-1.4773	0.0780199
288	F8WD26 (+2)	LMO7	-1.4773	0.0780199
289	Q9H307	PNN	-1.52756	0.00292484
290	Q13308	PTK7	1.75879	0.0626285
291	A0A087WTI3	NDUFS7	1.61959	0.0745851
292	P78330	PSPH	2.05998	0.146036
293	O00469	PLOD2	1.02178	0.122533
294	K7EP06	RNMT	1.59378	0.0696572
295	A0A1B0GTU3 (+1)	KIF16B	1.02178	0.122533
296	O95336	PGLS	1.05998	0.175057
297	O75340	PDCD6	1.05874	0.123128
298	Q14008	CKAP5	-1.21909	0.098441
299	Q6UXN9	WDR82	-1.10044	0.0838776
300	F8VU90 (+1)	FKBP11	2.09391	0.0462563
301	Q9NPQ8	RIC8A	-1.57874	0.0766392
302	A0A2R8YFN5	CASK	-1.99973	0.0906533
303	H3BLV9 (+1)	SRPK1	-1.50129	0.0814623
304	A0A087WT12 (+2)	GPX4	-1.57874	0.0766392
305	Q9UKA9	PTBP2	-1.57874	0.0766392
306	O43290	SART1	-1.48935	0.0801286
307	A0A0A6YYI3	PPAN-P2RY11	-2.96369	0.0766044
308	F6S8M0	GNS	1.46051	0.0288508
309	Q5JVF3	PCID2	-1.34476	0.0339656
310	B7Z9I1 (+2)	ACADM	2.01214	0.0386963
311	Q9NY27	PPP4R2	-1.50129	0.0814623
312	O95639	CPSF4	-1.57874	0.0766392
313	Q96PZ0	PUS7	-1.96749	0.0679103
314	P02462	COL4A1	1.66048	0.0326092
315	P00966	ASS1	-1.83742	0.0648294
316	A0A0A0MRF4	MRPL19	-1.2717	0.0579101
317	H0Y746	MMS19	-1.23349	0.096498
318	P24821	TNC	2.08782	0.0192393
319	P61011	SRP54	-1.04952	0.103199
320	P61077	UBE2D3	-1.23349	0.096498
321	H3BPE1	MACF1	-2.31094	0.0297586
322	Q9Y316	MEMO1	-2.31094	0.0297586
323	P52788	SMS	-1.08341	0.0938839
324	P30419	NMT1	-1.34858	0.0566415
325	P0DP25	CALM3	1.65012	0.0091178
326	Q9P287	BCCIP	-1.1366	0.0980216
327	B4DLR8 (+1)	NQO1	-1.28198	0.126166
328	O60828	PQBP1	-1.96372	0.0848072
329	P84085	ARF5	1.21161	0.10011
330	Q14978	NOLC1	-2.72917	0.0920439
331	P04179	SOD2	2.07441	0.0826116
332	P11182	DBT	1.6659	0.0652743
333	P02452	COL1A1	3.7252	0.00590699
334	Q99720	SIGMAR1	1.24974	0.0953966
335	Q13362	PPP2R5C	1.03468	0.123348
336	Q9BZK7	TBL1XR1	-2.33235	0.0918457
337	Q9UIG0	BAZ1B	-1.71514	0.087228
338	Q9BPW8	NIPSNAP1	2.61005	0.0954296
339	O15294	OGT	-2.31094	0.0297586
340	P06730	EIF4E	-1.15726	0.0350653
341	Q9UI09	NDUFA12	1.05832	0.0901038
342	F8W1A4 (+1)	AK2	1.48925	0.137872
343	Q9NRF8	CTPS2	1.04547	0.0495245
344	P50897	PPT1	1.04108	0.136356
345	Q9Y4F1	FARP1	2.35143	0.0292985
346	U3KPX3	CSNK1A1	1.61959	0.0745851
347	E9PJH7	SLC25A22	1.02178	0.122533
348	Q13123	IK	-1.16748	0.105019
349	Q15459	SF3A1	-2.1872	0.0787017
350	Q9NXH9	TRMT1	-1.6667	0.0226973
351	Q9Y276	BCS1L	1.16392	0.0562673
352	P31689	DNAJA1	-1.60169	0.0776911
353	F2Z2B9 (+1)	TUBGCP2	-1.99973	0.0906533
354	G3V529 (+1)	DDX24	-1.92229	0.0921629
355	P33991	MCM4	-1.16525	0.0681064
356	P61513	RPL37A	-1.43051	0.107172
357	P50148	GNAQ	2.20564	0.0956124
358	F8VYE8 (+1)	PPP1CC	-1.34951	0.0906994
359	P48681	NES	-2.07456	0.0895435
360	Q9H0A0	NAT10	-1.01374	0.0600663
361	Q2NL82	TSR1	-3.16947	0.0897448
362	O00505	KPNA3	-2.0783	0.0344261
363	P12110	COL6A2	1.65012	0.0091178
364	Q14019	COTL1	-1.73441	0.0840146
365	Q86U42	PABPN1	-1.24274	0.125858
366	Q5TFE4	NT5DC1	-1.72397	0.125512
367	P31153	MAT2A	-1.62069	0.115614
368	Q9NUJ1	ABHD10	2.82359	0.0113934
369	P21266	GSTM3	2.71706	0.1377
370	P08574	CYC1	2.42355	0.0282349
371	J3QRU1 (+1)	YES1	2.0939	0.0462569
372	G3V0E4 (+1)	PMPCB	1.15798	0.075851
373	P20073	ANXA7	1.64495	0.154639
374	P21810	BGN	1.05998	0.175057
375	A0A0C4DGH0 (+1)	CD276	-2.24775	0.102105
376	A0A0C4DGB6 (+1)	ALB	1.46572	0.0921759
377	Q86UP2	KTN1	-1.23791	0.112911
378	Q2TAY7	SMU1	-1.76529	0.0901133
379	Q10471	GALNT2	-1.76529	0.0901133
380	Q9BY44	EIF2A	-1.18037	0.107664
381	P48739	PITPNB	-2.54258	0.103936
382	B4DKY1 (+1)	CARS1	-1.14697	0.030485
383	E7EVX8	PRPF31	1.64495	0.154639
384	P46063	RECQL	1.06949	0.041501
385	A0A087WZK9 (+2)	EIF3H	-1.92444	0.0920668
386	Q8TAT6	NPLOC4	-1.24636	0.11038
387	Q15363	TMED2	1.04547	0.0495245
388	H3BLU2	LSAMP	2.35143	0.0292985
389	P61981	YWHAG	1.54547	0.157295
390	Q9HA77	CARS2	-1.4773	0.0780199
391	Q99986	VRK1	-1.55474	0.0724354
392	B0QYK0 (+1)	EWSR1	-1.13238	0.129087
393	P62266	RPS23	-1.37419	0.122867
394	Q9Y4C2	TCAF1	-1.18869	0.112036
395	O00264	PGRMC1	2.05998	0.146036
396	Q08752	PPID	-2.93114	0.113536
397	O00764	PDXK	1.72319	0.0953275
398	O95197	RTN3	3.29896	0.120189
399	A0A096LP07 (+3)	GPS1	-1.90437	0.0549864
400	A0A590UJ21 (+2)	CUL1	-2.72709	0.0719237
401	P43246	MSH2	-1.04526	0.00562041
402	O96019	ACTL6A	-1.00489	0.0743959
403	P26368	U2AF2	-1.6763	0.10674
404	A0A494C1F2 (+1)	NUP214	1.67887	0.0673512
405	Q96DV4	MRPL38	1.6917	0.0709429
406	A0A087WZT2 (+1)	METTL7B	1.6917	0.0709429
407	B8ZZN6 (+1)	SUMO1	1.6917	0.0709429
408	P31949	S100A11	1.05465	0.175306
409	P54709	ATP1B3	-1.45287	0.160026
410	P49792	RANBP2	-1.0957	0.100298
411	Q92575	UBXN4	1.38704	0.0556072
412	O43765	SGTA	1.05739	0.00335029
413	Q5QPL9	RALY	1.88123	0.0880835
414	P00395	MT-CO1	1.62939	0.0681727
415	Q12789	GTF3C1	1.38704	0.0556072
416	Q56VL3	OCIAD2	1.07662	0.124073
417	B4DUC8 (+1)	MTAP	-1.54258	0.122944
418	Q9BRR6	ADPGK	1.33602	0.0865888
419	Q9BW92	TARS2	1.62939	0.0681727
420	P41214	EIF2D	1.37155	0.0437686
421	Q15427	SF3B4	1.05739	0.00335029
422	O75531	BANF1	1.09559	0.172179
423	Q14257	RCN2	2.64628	0.122647
424	Q99536	VAT1	1.3559	0.121419
425	Q96FX7	TRMT61A	-1.55474	0.0724354
426	P46734	MAP2K3	-1.55474	0.0724354
427	Q53H82	LACTB2	-1.4773	0.0780199
428	Q9H9J2	MRPL44	1.40236	0.124378
429	P62304	SNRPE	1.07662	0.124073
430	Q9Y4W6	AFG3L2	1.38704	0.0556072
431	Q9UI12	ATP6V1H	1.6552	0.0766665
432	P16949	STMN1	1.68055	0.154084
433	P31942	HNRNPH3	1.07101	0.12838
434	Q6PCE3	PGM2L1	1.59378	0.0696572
435	B7Z7F3 (+1)	RANBP3	-1.53032	0.157724
436	O95155	UBE4B	-1.93994	0.148174
437	P0DN79	CBSL	1.6917	0.0709429
438	A0A0A0MT09 (+1)	PPP1R8	-1.52493	0.157878
439	A0A0G2JH68 (+4)	DIAPH1	1.64495	0.154639
440	A0A2U3TZH6 (+1)	EPB41	1.05998	0.175057
441	A0A087WT44 (+1)	HMOX2	1.05998	0.175057
442	J3QS41	HELZ	-1.01739	0.17708
443	A0A1B0GWJ0	ADSL	-1.16488	0.145917
444	C9JNW5 (+2)	RPL24	-2.60958	0.121978
445	Q9UKG1	APPL1	1.00236	0.136167
446	Q9BTX1	NDC1	1.24974	0.0953966
447	Q7RTV0	PHF5A	2.00229	0.0838217
448	O43264	ZW10	2.04101	0.0901685
449	O95563 (+1)	MPC2	1.61959	0.0745851
450	H0YHG0	Uncharacterized protein (Fragment)	1.61959	0.0745851
451	H7C0X4 (+1)	ALG3	1.61959	0.0745851
452	Q96GM5	SMARCD1	1.05998	0.175057
453	P21283	ATP6V1C1	1.05998	0.175057
454	A0A0A0MRI2 (+1)	SNX6	1.05998	0.175057
455	Q6NUK1	SLC25A24	1.17699	0.0641811
456	P54289	CACNA2D1	2.07662	0.0951893
457	Q5T4S7	UBR4	-1.99971	0.0906533
458	Q9BPX3	NCAPG	-1.07978	0.141203
459	O43159	RRP8	-1.98181	0.0512899
460	Q68E01	INTS3	-1.99973	0.0906533
461	Q9NTZ6	RBM12	-1.16748	0.105019
462	Q8N6R0	EEF1AKNMT	-1.90437	0.0549864
463	Q14847	LASP1	2.54671	0.103288
464	Q9BSC4	NOL10	-1.14212	0.120368
465	Q06330	RBPJ	-1.57874	0.0766392
466	H7C170 (+1)	BUD23	-1.50129	0.0814623
467	Q15691	MAPRE1	-1.50129	0.0814623
468	Q5LJA5	UCHL5	-1.55246	0.0742695
469	P30536 (+1)	TSPO	1.09391	0.114874
470	Q13445	TMED1	1.07442	0.129491
471	Q96I24	FUBP3	1.25225	0.141265
472	O00625	PIR	-2.11378	0.121735
473	Q5JTV8	TOR1AIP1	1.27042	0.031154
474	H3BSH7 (+1)	UTP4	-1.96935	0.126699
475	P49755	TMED10	1.10144	0.11196
476	P68036	UBE2L3	1.82877	0.143201
477	Q9Y221	NIP7	-1.53949	0.0789696
478	F5GXJ9 (+1)	ALCAM	1.64495	0.154639
479	Q07666	KHDRBS1	1.77062	0.134933
480	O14828	SCAMP3	-1.52756	0.00292484
481	Q9BWF3	RBM4	-2.48935	0.0325133
482	A0A0C4DGA2 (+1)	ECI2	1.64235	0.00389896
483	P29218	IMPA1	1.05739	0.00335029
484	A0A494C1E9	NFKB1	1.07662	0.124073
485	Q9Y6C2	EMILIN1	2.05998	0.146036
486	Q8TAQ2	SMARCC2	1.0379	0.119633
487	Q9NR50	EIF2B3	1.0565	0.0782769
488	P23378	GLDC	2.42355	0.0282349
489	Q6JQN1	ACAD10	2.07441	0.0826116
490	F5GYN4 (+2)	OTUB1	2.0939	0.0462569
491	H3BMM9 (+2)	RNPS1	-1.37057	0.0276603
492	E7EX17 (+1)	EIF4B	-2.85436	0.107869
493	A0A096LPI6	Utp12 domain-containing protein (Fragment) OS=Homo sapiens OX=9606	1.05832	0.0901035
494	P42285	MTREX	-1.60238	0.155742
495	F8W031	DUF3456 domain-containing protein (Fragment) OS=Homo sapiens OX=9606	1.86741	0.149592
496	P51553	IDH3G	1.02178	0.122533
497	E7ERS3 (+1)	ZC3H18	1.02178	0.122533
498	Q5JWF2	GNAS	1.05998	0.175057
499	Q13416	ORC2	-1.52493	0.157878
500	K7EMU7	PIN1	-1.52493	0.157878
501	O75396	SEC22B	1.93444	0.148279
502	P20337	RAB3B	-1.19329	0.104442
503	P35269	GTF2F1	-1.45287	0.160026
504	P82933	MRPS9	-1.24274	0.125858
505	Q7L5N1	COPS6	-1.28595	0.128403
506	S4R3H4	ACIN1	-1.37108	0.0912505
507	E7EPK1	SEPTIN7	-1.00677	0.0662985
508	Q9UKN8	GTF3C4	-2.29653	0.0250263
509	P67936	TPM4	1.38193	0.162305
510	P36404	ARL2	1.61966	0.0745813
511	A0A087WWU8	TPM3	1.19936	0.165674
512	Q9BVC6	TMEM109	1.67948	0.138917
513	C9J0K6 (+1)	SRI	1.09504	0.144013
514	Q8NC51	SERBP1	1.04016	0.152924
515	P52888	THOP1	-1.15197	0.143762
516	P08253	MMP2	1.6659	0.0652743
517	Q05209	PTPN12	1.05465	0.175306
518	E9PPA0 (+1)	CHID1	1.05465	0.175306
519	P22033	MMUT	1.05832	0.0901035
520	Q13242	SRSF9	1.3515	0.0845254
521	P29992	GNA11	1.82367	0.0508857
522	P30049	ATP5F1D	2.00229	0.0838217
523	A0A3B3ISV4	VKORC1L1	1.61959	0.0745851
524	H7C0G1	TMEM245	1.61959	0.0745851
525	B7ZM87	SRGAP2	1.61959	0.0745851
526	P51970	NDUFA8	1.64495	0.154639
527	A0A669KAY5 (+7)	DUS4L-BCAP29	1.05998	0.175057
528	P52758	RIDA	1.05998	0.175057
529	Q9HAV7	GRPEL1	1.05998	0.175057
530	Q8N5K1	CISD2	1.05998	0.175057
531	P35914	HMGCL	1.05998	0.175057
532	Q9Y5Q8	GTF3C5	-1.92229	0.0921629
533	P49790	NUP153	-1.00564	0.154194
534	Q15126	PMVK	1.3515	0.0845254
535	Q7Z3K3	POGZ	-1.01739	0.17708
536	P49247	RPIA	1.05998	0.175057
537	Q16706	MAN2A1	1.06006	0.175054
538	Q14139	UBE4A	1.07442	0.129491
539	Q15645	TRIP13	-1.99973	0.0906533
540	E7ESI2 (+2)	CDK2	-2.50129	0.0545244
541	Q6P2E9	EDC4	-1.89535	0.0441646
542	P29966	MARCKS	1.24152	0.143664
543	Q6UVK1	CSPG4	1.26072	0.110808
544	Q12933	TRAF2	-1.52493	0.157878
545	P15374	UCHL3	-1.52493	0.157878
546	Q9NYH9	UTP6	-1.52493	0.157878
547	Q15654	TRIP6	-1.99973	0.0906533
548	Q9Y2L1	DIS3	-1.15726	0.0350653
549	Q8TCJ2	STT3B	1.0565	0.0782769
550	P35527	KRT9	1.14576	0.0606934
551	Q0VDF9	HSPA14	-2.47727	0.0451204
552	Q8N766	EMC1	-1.50129	0.0814616
553	P13929	ENO3	-1.04704	0.11846
554	B1ALA9 (+1)	PRPS1	-1.08375	0.114948
555	O43615	TIMM44	1.41055	0.00820446
556	Q9Y383	LUC7L2	-1.18307	0.0317394
557	Q2TAL8	QRICH1	-1.28198	0.126166
558	A0A3B3ITF0 (+1)	DCPS	1.67887	0.0673512
559	O43809	NUDT21	2.1321	0.144864
560	Q9UBD5	ORC3	1.6917	0.0709429
561	O14966	RAB29	1.6917	0.0709429
562	Q5VIR6	VPS53	1.71706	0.152877
563	A0A0B4J2A0 (+1)	FGGY_N domain-containing protein	1.05465	0.175306
564	Q9H4M9	EHD1	1.63473	0.0165997
565	Q9Y5Q9	GTF3C3	1.6659	0.0652743
566	P05787	KRT8	1.44348	0.080495
567	Q9H7Z7	PTGES2	-1.24775	0.132001
568	C9JRZ6 (+1)	CHCHD3	2.05998	0.146036
569	P61962	DCAF7	1.05998	0.175057
570	E9PE17 (+2)	MRPS17	1.05998	0.175057
571	P52823	STC1	1.05998	0.175057
572	P58546	MTPN	1.06006	0.175054
573	P08579	SNRPB2	2.05998	0.146036
574	Q96I59	NARS2	2.04101	0.0901685
575	Q9BUT1	BDH2	2.02178	0.0493662
576	P60059	SEC61G	2.04101	0.0901685
577	A6NIT2	PHKA1	1.64495	0.154639
578	Q9Y5B6	PAXBP1	1.05998	0.175057
579	O75947	ATP5PD	1.05998	0.175057
580	O95816	BAG2	1.05998	0.175057
581	E9PS17	SCYL1	1.05998	0.175057
582	C9J1V9 (+2)	EEF1E1-BLOC1S5	1.05998	0.175057
583	Q9P1F3	ABRACL	1.05998	0.175057

[truncated: 3 more sheets: Supp.Table11, Supp.table12, Supp.Table13.]
